# Supplementary material for: PhD7Faster 2.0: predicting clones propagating faster from the Ph.D.-7 phage display library by coupling PseAAC and tripeptide composition
Source: PeerJ. 2019 Jun 17;7:e7131. doi: 10.7717/peerj.7131 (PMC6585900; doi:10.7717/peerj.7131)
Supplement: Supplemental Information 1 — Positive, negative and test datasets. [file peerj-07-7131-s001.zip]

Archive with 4 entries (3 files):
- Supplementary Data/
- Supplementary Data/negative.fasta
- Supplementary Data/positive.fasta
- Supplementary Data/testdataset.fasta
