# Supplementary material for: PhD7Faster 2.0: predicting clones propagating faster from the Ph.D.-7 phage display library by coupling PseAAC and tripeptide composition
Source: PeerJ. 2019 Jun 17;7:e7131. doi: 10.7717/peerj.7131 (PMC6585900; doi:10.7717/peerj.7131)
Supplement: Supplemental Information 1 — Positive, negative and test datasets. [file peerj-07-7131-s001.zip › Supplementary Data/negative.fasta]

>1
WRNDGLS
>2
VWAHRWL
>3
RGNDALP
>4
GFGYPPL
>5
EMAPMQS
>6
MPVKRFD
>7
GQKAYLS
>8
NSHTTML
>9
QTMSFNT
>10
GAHLRGH
>11
GNVSSRL
>12
QAEQRTL
>13
EKQLDMH
>14
NPPGALM
>15
SNRPDLK
>16
RQHETIR
>17
SPNGIVF
>18
ELGRDSS
>19
ALVEMSA
>20
QQTVEYK
>21
MMQVEAK
>22
HLLVENV
>23
DELPYLH
>24
APINKRI
>25
QWANVKY
>26
HVHVSPW
>27
QASGPAC
>28
FDSQTRT
>29
RTISNLD
>30
RSLMHHW
>31
YRPFTVS
>32
ASAHNYA
>33
STLYPQG
>34
GPGKHMP
>35
QQTWPFR
>36
GYEPMHR
>37
WPSQTIY
>38
DLVRNPF
>39
SSQPDIR
>40
RMDAAQL
>41
RSAVHPD
>42
EPPWTTW
>43
LSRPLNE
>44
RLSNYVP
>45
SAQWKKA
>46
GTSAPMH
>47
QLSGFTK
>48
HYNMHTP
>49
SVNKYAS
>50
TVSHWIA
>51
SHPDCPQ
>52
KPTMAYQ
>53
LRHPPGH
>54
AGHIADS
>55
SHGRNFQ
>56
ASTHIYS
>57
HLQIVAV
>58
QITRGAL
>59
MLQGLVR
>60
SWKGPQA
>61
HKTHIAL
>62
AYARMQN
>63
GHSKFQT
>64
QSMQAHT
>65
HQHKDHR
>66
GRETKDP
>67
VAINTGK
>68
EGQSAWF
>69
NPWGQPH
>70
ARPPGMD
>71
EDAEYMF
>72
EDMNSRS
>73
SPNGAWE
>74
VCAVQWQ
>75
SLVTRYM
>76
RLANVIA
>77
EMYAASY
>78
WTANGLQ
>79
QWGLQHF
>80
RQMPLDF
>81
ETMPAYH
>82
VPQPVMV
>83
RADQSHS
>84
THSNVAK
>85
AHQTILH
>86
DIALPAV
>87
GAEIYPY
>88
GWGGTNH
>89
HLPTDIA
>90
VLQDGYM
>91
YQSKWHY
>92
MMANHQA
>93
GKQQTQF
>94
EVPIEFA
>95
GGSIPTR
>96
QHMWSRT
>97
ANTFISY
>98
SMSSDWR
>99
LGHHTVW
>100
DDTRAPH
>101
VERETSR
>102
LYAKLRP
>103
MRLPHYG
>104
ADWHPNR
>105
GDVRLKT
>106
STTVDLW
>107
TGPNTYW
>108
HPHVLEC
>109
ATQNQWS
>110
STWTYMH
>111
RATQTIE
>112
WPRAPMI
>113
QHNRPSY
>114
GQNHRAP
>115
TIQTYRA
>116
GHRAEND
>117
SKPPAMW
>118
SHPDYDL
>119
VKPAPAV
>120
LGTEWKS
>121
RAWEEHL
>122
TLYGQAF
>123
KPQMQKA
>124
SDMQMAV
>125
RAYTNLL
>126
DQRSVKH
>127
AWHQALV
>128
HWTHATW
>129
LQKHSRT
>130
RTNHSYF
>131
LMQIDYD
>132
TMRQLIA
>133
QDLRLDI
>134
HNKDLVR
>135
VEPNEGK
>136
ASNAHEH
>137
QQSSAWW
>138
LESDRRA
>139
DHALMAN
>140
IQSLTRE
>141
DHHPWDA
>142
ASHTEKL
>143
LQSFPRQ
>144
VVPQTAN
>145
HTVAAQY
>146
QPGYTKM
>147
YEWNRNP
>148
VTPASGT
>149
VLGMPDR
>150
AGFDRPD
>151
WAQTPKD
>152
KELHRDM
>153
YRPTPAC
>154
NTRATPN
>155
ANPWQTK
>156
DMQLAAQ
>157
TGMTMAA
>158
GQRVVNL
>159
VHGTKEM
>160
SHFRTDP
>161
HVPWTEM
>162
QTHQYAL
>163
RADTSWY
>164
MNQRMPP
>165
SEELDPD
>166
TKTSFNL
>167
ARDVRAQ
>168
IIPVARP
>169
AHNSNAQ
>170
WENAVTP
>171
STELHHN
>172
QAAMIYT
>173
VAHTPAM
>174
VHADHNS
>175
AGQQLMS
>176
TASIIIR
>177
GNKAMFA
>178
SEHMVPP
>179
DSVPITS
>180
DRLQMMR
>181
THVQRDF
>182
GDKQVTY
>183
AEMHWMA
>184
VAQQGIR
>185
VRLNTTA
>186
LEFQLIS
>187
TWTNLFS
>188
EVRHVYN
>189
VSVKSLK
>190
NAFTPDY
>191
TVPGPQT
>192
SYVLEAR
>193
IWRAPWD
>194
AVGVHWP
>195
RDGQALY
>196
SHSVDGS
>197
YAHDRFS
>198
TLENRYQ
>199
IVNSETS
>200
LSKPQGE
>201
AVGYNRI
>202
QWHMKLS
>203
EHRTMHA
>204
AKWPGRD
>205
TKLKPHT
>206
TAMQRYC
>207
EDIQEAL
>208
EWRPRCD
>209
HVKWSNK
>210
WPDTHNI
>211
QYSASLQ
>212
SHMPNTF
>213
NQPSKPV
>214
RVYEHGA
>215
QQMPFVR
>216
HAWPYMR
>217
AMPMMIS
>218
GPSLDKM
>219
MQEAIQN
>220
GVMITTS
>221
GYHARFY
>222
RVPYPNV
>223
QPHITSD
>224
VEPTLMY
>225
STVIIGT
>226
TRVTDIH
>227
VEAISQS
>228
LQGAFTW
>229
WPRDSQG
>230
GYCSPSV
>231
SSLSRAN
>232
GRHHIQQ
>233
TEGHPQR
>234
MRMDGVG
>235
TTPCVDC
>236
VLAYGWE
>237
DTPQHVF
>238
HVDDLET
>239
YEGRLHL
>240
GGKQHSP
>241
APGNQKS
>242
TTAIYNV
>243
RPHQVHS
>244
HSPSMVL
>245
VPSDTSL
>246
LLVQTKS
>247
HADGVAN
>248
SPRTYLA
>249
VAHSHVR
>250
WSTRLLG
>251
LSQKPHT
>252
LRANPWH
>253
AMVTNNV
>254
WYAPAKF
>255
QYAEGAL
>256
AQSYEAR
>257
SDRVAWF
>258
DATFHAV
>259
QHYTIIM
>260
QFNLHIP
>261
ESLPAIM
>262
SPKETRA
>263
ATGVRMI
>264
LRSPIPI
>265
AVYGINK
>266
RLDPLFL
>267
GTTLSAQ
>268
KCWLTQT
>269
LGMEESQ
>270
VVTTPPA
>271
DMSQFMS
>272
YVAMVPQ
>273
AYRSVND
>274
GHQWYSS
>275
ERSWHYR
>276
ANIYGIH
>277
KVIGFPS
>278
RIGEPAA
>279
SYHDVRW
>280
IGTATFK
>281
VARNNTH
>282
DTSTQTQ
>283
QPRFEHS
>284
GWPAETT
>285
YVSFNNV
>286
TADHITN
>287
VRSTMGT
>288
SLHDDSA
>289
MSEVWTQ
>290
MMHPQER
>291
QMQIIDR
>292
KWQTASH
>293
DGTRKLP
>294
AHGNVFS
>295
VLSSVAR
>296
VLLSPTW
>297
TTRVHNS
>298
QAGELNP
>299
VMYKPHM
>300
DNAQRPA
>301
AFSSTQV
>302
WPRPDDC
>303
QHLGHKS
>304
AGAKVGP
>305
ELKPQIL
>306
PYELLRH
>307
KTALYSS
>308
AKHAFPS
>309
TSSWGQY
>310
TKLNMPW
>311
SRIPEHL
>312
IGRTISL
>313
DSHLPHE
>314
HSLPGNK
>315
NSGAEDQ
>316
LVANHHY
>317
QSWWLTE
>318
ATGLDAF
>319
SAQPALF
>320
LAPIMRE
>321
RVPMLLD
>322
GQLYQAM
>323
LVSSEAT
>324
AQQYMHH
>325
WALDPFS
>326
LMPMPLE
>327
GGPKALM
>328
NQSVASV
>329
HPHGQNW
>330
WSSKALH
>331
CPEKCPT
>332
RVSHPVL
>333
LTAAVRG
>334
AYKSHDG
>335
DGQAFRL
>336
SDHPHKQ
>337
KMTMVLP
>338
QGPTGLY
>339
RTAEQIY
>340
HKSGTTH
>341
WSVHSFS
>342
VELAHTG
>343
QTVSTTN
>344
QPNGRVS
>345
MPSGTMW
>346
HEAHRIH
>347
LLQDLRH
>348
INPTHVF
>349
VTCWPNL
>350
QHTFQER
>351
KTYQHRT
>352
NPGGTIR
>353
MSTPFYR
>354
GTKHVAN
>355
AVVQVDF
>356
GNPHWPA
>357
MPISIVS
>358
IAQKWIP
>359
AMKLGDL
>360
TLRKVEN
>361
APGRFAP
>362
HETPFRF
>363
AAPMNVH
>364
QDMSEWF
>365
LPMAAQG
>366
DLATRRA
>367
THDGYTM
>368
LVKETSD
>369
VDMWRLA
>370
KSPAQYP
>371
SNTWYSS
>372
QSQEVDV
>373
WNERWPT
>374
GMALTVW
>375
SLNALQM
>376
AHLTGRH
>377
DLRARPQ
>378
QWGTPDA
>379
SYCAPVS
>380
HWMDSYP
>381
EGKVRHA
>382
HWGAPMR
>383
VQPIAVM
>384
HEGPVML
>385
AMNRPYP
>386
ARGYHTM
>387
SFALGVR
>388
ASGPAQC
>389
YYVRPSY
>390
DAWEVLT
>391
HEPIYVE
>392
GVHERFR
>393
DVDRRAL
>394
EQLSRLA
>395
GLRLAIF
>396
SEEPTYH
>397
VVQRSFN
>398
GHAMVNR
>399
WLMPPNI
>400
VNKIGAM
>401
TATSLYV
>402
AQHMPKD
>403
QEKIHRV
>404
ANDGHAG
>405
GQLLHHA
>406
QTQHMMK
>407
TSPDRKL
>408
KFNQFTH
>409
TNKYVSY
>410
TGAQMNS
>411
ACTAYFC
>412
KELRDTR
>413
ATSQSYR
>414
WSARYIP
>415
GGQQDTH
>416
DWSPINR
>417
VTWPQTV
>418
MHSTATM
>419
AEEVGQQ
>420
AKHVQMT
>421
VHSLRHP
>422
AQGFSAV
>423
QTSANCA
>424
TVGTQGA
>425
NATKAVA
>426
SHFLPAE
>427
AMDLAPF
>428
VNRPSHA
>429
TDWPILS
>430
EVQLSGY
>431
ETQKHIA
>432
WEQQVDH
>433
GQVKTLN
>434
RHLYPVL
>435
LSAFAKN
>436
FPSAYPW
>437
KTVSLVR
>438
TCRGHGL
>439
TMGIIPC
>440
RVLTPFN
>441
GPLAQLV
>442
MLEEVAR
>443
VLNTGNS
>444
GQHDHEP
>445
TWCSMKP
>446
ATHEALF
>447
TSPNVLR
>448
VMHAALT
>449
IGAAPRY
>450
QSIEKWL
>451
EYGVRQY
>452
RIPPQRS
>453
ETQLIYG
>454
GAASVWV
>455
TIQFTVR
>456
DELGRDY
>457
HPGLMFH
>458
RWAELNY
>459
LQFEFSP
>460
AEVMRSA
>461
HESPYKP
>462
GLVAVFN
>463
ASGAPHC
>464
SNWPPMS
>465
MITVKQS
>466
HQLVTAK
>467
ASYMPRT
>468
TKAQTML
>469
QHGNPVI
>470
MIQRETW
>471
KLVTSMN
>472
WPAFRWS
>473
SDMHTLW
>474
QHDGRHP
>475
QVIRMMY
>476
QKAMDMS
>477
VQGTPIQ
>478
TGSYPLH
>479
GDGHSWP
>480
RHLDHLA
>481
MLERHKT
>482
ARIHQTV
>483
EGAPNTL
>484
MLNAPYF
>485
TQMLLNT
>486
ERSHLQP
>487
MPPDHKI
>488
SFDHTSY
>489
AERPVWS
>490
RIDTNNT
>491
LPARFWH
>492
AHPWHLN
>493
RLQSEFS
>494
TNWTQGR
>495
WAAMVVA
>496
ITANKDM
>497
RPHCESL
>498
HHVNSPV
>499
QAPAEYL
>500
HPENRWL
>501
LEKQAFS
>502
VVHGSKF
>503
QVGGLSQ
>504
NTGQHLA
>505
HSQMIHY
>506
YSYGPQP
>507
AMSPRMM
>508
HTLYVRT
>509
QGMASSS
>510
GQQESET
>511
TMPVRLV
>512
QYVNRYQ
>513
QYMAHLV
>514
LPYHSND
>515
SAHLQIW
>516
VQLDLER
>517
KPNTWHM
>518
IVKHRLQ
>519
FPRANMF
>520
QLVAKSI
>521
FHHRSGV
>522
TTLTLNH
>523
QCVEPCL
>524
WPFNKAP
>525
SEWAFRQ
>526
DQSARKA
>527
RPNHAHT
>528
TVHWVTA
>529
TCMRACS
>530
ESMLDNH
>531
NVGTSIL
>532
RAYYDHE
>533
VNTKWDM
>534
QWSWSNY
>535
GHNATAT
>536
ALACMHY
>537
CMVDTRF
>538
RVVAVNE
>539
DQAVSGL
>540
VLTNHEV
>541
HRGSEVI
>542
GQHFSRA
>543
YTLTRHQ
>544
IPRAMVY
>545
TVQTVPN
>546
STWLHYK
>547
ARQPIDM
>548
DGLKRHP
>549
DRTFPSA
>550
TVQQDIS
>551
STWQLNW
>552
VHMQPST
>553
TTERIPY
>554
GYAKGTV
>555
QIQHIRD
>556
DTPVEHF
>557
SMSSAMT
>558
YVRGSFI
>559
IPYAEQF
>560
AITKPWR
>561
SQMVTAP
>562
DLDYRMP
>563
HVQPTCP
>564
AQGHHFQ
>565
STATEMS
>566
WSGTNST
>567
AMAYYTG
>568
QLQVDHC
>569
EPDKRQL
>570
VHYTPQM
>571
GMQRPII
>572
SSVGARY
>573
VYQRPLS
>574
MSTDTKH
>575
DQMEPRR
>576
ITDSTLW
>577
ATQETPM
>578
THGWIFP
>579
AYRDNAM
>580
KLLGSHH
>581
AMYNDSD
>582
QPFKLPY
>583
QPWNVAH
>584
KEHTGPY
>585
YHSCTVL
>586
TEQTAEY
>587
VAPWEKL
>588
ADTWSAS
>589
HHWDTLE
>590
REATQLT
>591
TLNVTTG
>592
NTTSKGL
>593
YMPLNTA
>594
SLGLVGY
>595
APRILFH
>596
LQHKMIL
>597
DHYRMFP
>598
HIVGLRN
>599
SASESRF
>600
RAHVTLN
>601
DRLHHPV
>602
SHVREPQ
>603
DPWHRHN
>604
TIWTSLI
>605
AQSIGAA
>606
LQVPSAR
>607
TMAQPKF
>608
EMQALLN
>609
AMSKGTS
>610
WISHQRV
>611
WVKEHCC
>612
GRTTDQW
>613
SALGESQ
>614
WASTNAL
>615
AAVGQNG
>616
TNLHKLL
>617
YPKYVES
>618
RPINVGF
>619
NAQKFTR
>620
AMKDGSR
>621
HAHGYGC
>622
AEHKQWT
>623
SIRAEWY
>624
WASITTL
>625
SMALLYM
>626
ADSMLWA
>627
SRLMQAP
>628
CLHSLEC
>629
RMPTEHW
>630
TLPSHFW
>631
YLDRTMY
>632
TDKILYL
>633
QVRTVAY
>634
GGHTVTR
>635
HTYHDLS
>636
RVYELRP
>637
EWHPLRT
>638
SRANFTT
>639
QLGPTGM
>640
FSLTPSS
>641
EQHVQAP
>642
GSPWTLW
>643
VAGAIRM
>644
MWTDYGI
>645
QKPLVWM
>646
SEGAHCL
>647
REPPREI
>648
LPVNADN
>649
WTNSLSL
>650
HQSVMID
>651
WAAKRMP
>652
ATYSGAA
>653
SKVVKTN
>654
TAYDADF
>655
MHANRAE
>656
ESLVVLL
>657
EAPHVKP
>658
QQATLMC
>659
DPELLIT
>660
VSHKHPY
>661
RNPPQVF
>662
GAERWFS
>663
QYQASPD
>664
SDKVTRP
>665
HWGMWSY
>666
WVTQQVH
>667
NPAAVKS
>668
HSGDQDG
>669
QERCCSF
>670
IHPYPHQ
>671
SGRLWSS
>672
ESRFTAS
>673
QLDRPIR
>674
RPVEGAA
>675
QLHGQFH
>676
AKINDRW
>677
DGRFNAL
>678
EEQNQST
>679
QNKAQVS
>680
QILNEAP
>681
NQCTTPK
>682
ANREPVN
>683
RNAPIFV
>684
DPGLLAA
>685
IVSTTRY
>686
QLLYHAS
>687
STYNRSL
>688
YQPGCMP
>689
HTDETDA
>690
GAGQLSK
>691
IVEIHPR
>692
QDQMVHS
>693
EMTTYTS
>694
AEQKTIL
>695
QMVTAAQ
>696
GMRPFVY
>697
VAPSIWR
>698
TLAKHHD
>699
EQLLPQE
>700
LIHKMQD
>701
HGPVWTL
>702
LQGRFMN
>703
TEVLRRS
>704
ASVPHNS
>705
MRIALPE
>706
HQAQGEF
>707
KFTERTF
>708
TMPFGIP
>709
GQPQWQT
>710
YPHMHSE
>711
QTLLWTW
>712
TMPLEFL
>713
VDMKPDR
>714
HMRQPVG
>715
TQMALKR
>716
HLSGFLM
>717
WGHNEPL
>718
DKQDTVP
>719
SVTPQGL
>720
IAHPGRT
>721
LEQLHLE
>722
WTPIYEL
>723
IPMIPKN
>724
SSSHRWP
>725
ELPDAKK
>726
STTPGAF
>727
QYTQRWA
>728
GTMSLMK
>729
TPHRAIT
>730
RTVVTHL
>731
RTGDMLH
>732
SHDQLHS
>733
AYYPVRI
>734
DHHAHGD
>735
DANLPTF
>736
ERSTGLN
>737
DTLDSEM
>738
AINVQLW
>739
YSPQVSI
>740
AHARYWM
>741
VTNARTT
>742
SEESTAQ
>743
SKQAYHT
>744
AEVLADG
>745
GHGQNTS
>746
KHFEPTL
>747
KLLETPN
>748
SGPVRYD
>749
GSSIHTH
