# Supplementary material for: PhD7Faster 2.0: predicting clones propagating faster from the Ph.D.-7 phage display library by coupling PseAAC and tripeptide composition
Source: PeerJ. 2019 Jun 17;7:e7131. doi: 10.7717/peerj.7131 (PMC6585900; doi:10.7717/peerj.7131)
Supplement: Supplemental Information 1 — Positive, negative and test datasets. [file peerj-07-7131-s001.zip › Supplementary Data/positive.fasta]

>1
AADFAMP
>2
AAGQQFP
>3
AALSMPP
>4
AALVRHT
>5
AANSHRP
>6
AAPLWAS
>7
AAQTSTP
>8
AARMPGL
>9
AATLFPL
>10
AATSLLP
>11
AAYTHAR
>12
ADAITIG
>13
ADLHTRK
>14
AESWNPL
>15
AEWLTNS
>16
AFNPFPE
>17
AFPVSHN
>18
AFTSTEI
>19
AGLDLLT
>20
AGNGTTP
>21
AGSPKLS
>22
AHAPQSR
>23
AHELALP
>24
AHHPAVK
>25
AHPALPL
>26
AHSGMYP
>27
AHVTLTT
>28
AIPIATS
>29
AITRSPA
>30
AIWQKSW
>31
AKIDART
>32
AKPPLLT
>33
AKQAGTA
>34
ALAHRIL
>35
ALASVSI
>36
ALGHSFP
>37
ALLTGPR
>38
ALMHGTS
>39
ALMRLPS
>40
ALPATRS
>41
ALRLPPL
>42
ALRTASS
>43
ALSMVML
>44
ALTNLQP
>45
ALTPTPP
>46
ALVPPTQ
>47
AMPYAPR
>48
AMSSRSL
>49
AMTTKID
>50
ANITQSS
>51
ANNASPT
>52
ANPAPIK
>53
ANPVSTP
>54
ANTLRSP
>55
APALFPI
>56
APARQLP
>57
APASLYN
>58
APLSLSL
>59
APNTSSM
>60
APPASYL
>61
APPTRYH
>62
APPTSGT
>63
APPWGTK
>64
APQSHNL
>65
APQSLTA
>66
APRMVAS
>67
APRNMHI
>68
APRTFNQ
>69
APRYSES
>70
APSPMIW
>71
AQATALP
>72
AQCLRIP
>73
AQHSAPR
>74
AQPNKFK
>75
AQPSTNH
>76
ARALPPP
>77
ARPHPIM
>78
ARPPASP
>79
ARSPQPV
>80
ARTTLSL
>81
ASFPPAF
>82
ASSLRSV
>83
ASSRTPS
>84
ASSSHRS
>85
ASTPPSY
>86
ASTQPLR
>87
ASTTTEP
>88
ASVHLPP
>89
ATANVRI
>90
ATGAPLR
>91
ATGWSAL
>92
ATITPQY
>93
ATLSERI
>94
ATMRHIT
>95
ATNPLVS
>96
ATPSWWA
>97
ATPTPRD
>98
ATSFYPR
>99
ATSKITF
>100
ATWVSPY
>101
AVNPLLL
>102
AVNSLQW
>103
AWYSLTW
>104
AYLPHTL
>105
AYPSTPR
>106
CWAMLRN
>107
DAHHRYL
>108
DDTRHWG
>109
DDWTPAK
>110
DFKLPAS
>111
DGWSVAN
>112
DHLVTAP
>113
DLFTESL
>114
DLRYRQI
>115
DPRATMY
>116
DPRPQAP
>117
DRMSVRT
>118
DSELKRI
>119
DSPRQPH
>120
DSQLPHL
>121
DSRNSAT
>122
DTDPPWL
>123
DWPLQKL
>124
DWTWSWN
>125
EAKGLIR
>126
EFNPSNL
>127
EGPPLSR
>128
EGSGTTK
>129
EHQLNRA
>130
ELSPSAP
>131
ELSSQLA
>132
EMSAMMS
>133
EPLQLKM
>134
ERAPMQS
>135
ERTISLP
>136
ESDSRTK
>137
ESRMPST
>138
ETKAWWL
>139
EVRWLTP
>140
EVTSTAF
>141
EWTDLPP
>142
FAAMPAL
>143
FGHQQKM
>144
FHQNWPS
>145
FHQPNPF
>146
FKMPLIS
>147
FNTLNSI
>148
FPGHSGP
>149
FPSTITP
>150
FSAHAHL
>151
FSPGTTH
>152
FSSQMRY
>153
FTPQMVR
>154
FTSLPIP
>155
FTSQAPT
>156
FVNPLSP
>157
FVRPFAL
>158
GAIFPTI
>159
GAIPPPQ
>160
GASWTLA
>161
GCCHFPA
>162
GELGMYS
>163
GELTQQL
>164
GGKSPLL
>165
GHWEARE
>166
GKPMPPM
>167
GKWSVYG
>168
GLAPRSA
>169
GLGLTQK
>170
GLPPHRT
>171
GLQQASV
>172
GLVHLPM
>173
GNDWPHW
>174
GPDLRPA
>175
GPGPNIS
>176
GPIIPRN
>177
GPLAKFP
>178
GPMLARG
>179
GPMSYSV
>180
GPSTPIR
>181
GPTYQRP
>182
GQLPNTQ
>183
GQSLSNT
>184
GQVARVL
>185
GRPPQTM
>186
GSGLVLM
>187
GSHNPHL
>188
GSNALPI
>189
GSPPRTP
>190
GSSHSAL
>191
GSSNATT
>192
GSTQPPW
>193
GSWPSLL
>194
GTHYAQI
>195
GTLQTIR
>196
GTPSSKL
>197
GTQQIRT
>198
GVKALST
>199
GWTVRSV
>200
HAFPHLH
>201
HAHFVSK
>202
HAHTIST
>203
HAIYPRH
>204
HAKQWMI
>205
HALGPSS
>206
HALTSRH
>207
HAPVQPN
>208
HAWNYIF
>209
HAWRYNA
>210
HDHRYPK
>211
HDPIPPL
>212
HDPRQQV
>213
HDTPRPP
>214
HELVRSP
>215
HFFHRHT
>216
HFRSGSL
>217
HGLSHRL
>218
HGPMAGM
>219
HGPNRAN
>220
HGSTVPL
>221
HGTHPTR
>222
HHGYWEL
>223
HIGQRHI
>224
HIKPPTR
>225
HIPPGSP
>226
HIRLSPA
>227
HITSLLS
>228
HKPPPSL
>229
HKYISAT
>230
HLHDTNH
>231
HLHYALP
>232
HLLDGNS
>233
HLTNPRL
>234
HMPETPT
>235
HNPPMTS
>236
HPNFAPM
>237
HPPHHNT
>238
HPRLGLA
>239
HPRPRNN
>240
HPYPRSF
>241
HQHHSAP
>242
HRADMHF
>243
HRSPHTP
>244
HSFPHAP
>245
HSHHHSA
>246
HSLAPTQ
>247
HSPRWHL
>248
HTAPNFA
>249
HTGSLRN
>250
HTIQFTP
>251
HTLNWTH
>252
HTLPTMA
>253
HTSLSTV
>254
HTTHTHP
>255
HVITPLW
>256
HVKPLVT
>257
HVLEVPR
>258
HVPLLAT
>259
HVVHVYA
>260
HYLSHNT
>261
HYTRHSA
>262
HYTYWWL
>263
IHGTVTL
>264
IHLGDAQ
>265
IIPTPPI
>266
ILPTTMG
>267
IPPNPSQ
>268
IPTLPSS
>269
IPTPQPF
>270
IQRAYGP
>271
IRAPGSA
>272
ITAPHPH
>273
ITNGPPM
>274
IVLPVPY
>275
IVPMMPE
>276
IVRTTNP
>277
IVTIATP
>278
KALPSLT
>279
KAVHPLR
>280
KHMQNPF
>281
KIELPSL
>282
KLPGWSG
>283
KLVASNP
>284
KPAPRVH
>285
KPRAGSF
>286
KPSDFPP
>287
KPSEQSS
>288
KPTPPPQ
>289
KPVQLDH
>290
KQTLPSA
>291
KSPSMTL
>292
KSYVSPS
>293
KTGHTSS
>294
KVTTTRV
>295
KWHWSDS
>296
KWPLSHP
>297
LAHNRTS
>298
LESPAQS
>299
LGGPPLI
>300
LGSYNNA
>301
LLQPIRS
>302
LMPNLRD
>303
LMPPPGW
>304
LMVPDVP
>305
LNNQFWY
>306
LPATSPT
>307
LPKGPLP
>308
LPLLPKE
>309
LPPGSLA
>310
LPPNPTN
>311
LPPPPNP
>312
LPPQSFH
>313
LPPRDNG
>314
LPRALPI
>315
LPRTPTD
>316
LPSFRAL
>317
LPYVSPR
>318
LQATVPS
>319
LRHPSIP
>320
LRIAPAS
>321
LSGPVKH
>322
LSHIPET
>323
LSHNPAP
>324
LSMTGRD
>325
LSRTVPA
>326
LSSKYQG
>327
LTHPRWP
>328
LTLSPSA
>329
LTPHPIY
>330
LVTTWPA
>331
LYAAINL
>332
MAHPGVS
>333
MASSVST
>334
MAVPTSI
>335
MDAHHAL
>336
MDLRPLP
>337
MGQPISP
>338
MHAGARI
>339
MHAPPFY
>340
MLNGNPP
>341
MLPHPTP
>342
MLPPKAQ
>343
MLPSVLD
>344
MNSGAVS
>345
MPALLQT
>346
MPFVTHN
>347
MPGPRTP
>348
MPHPPSK
>349
MPIGTAH
>350
MPKYYLQ
>351
MPLLTKH
>352
MPLMPPL
>353
MPPLWWS
>354
MPRETMV
>355
MQPWSLA
>356
MQSTLTY
>357
MSALPSA
>358
MSAQLTP
>359
MSLPFSG
>360
MTMPVMA
>361
MTSHTSG
>362
MVQNLVR
>363
MYPTVSH
>364
MYQTPQH
>365
NADPAWF
>366
NAVALAS
>367
NDLPRRT
>368
NEGKQTL
>369
NEIPLRL
>370
NELPHKL
>371
NEYPPNP
>372
NHDYVTW
>373
NHWASPR
>374
NIMRNTW
>375
NKIHFYP
>376
NLPTVDT
>377
NLTLAWR
>378
NLTRLHT
>379
NNVQLPN
>380
NPAALNY
>381
NPLRVSL
>382
NPMQSRP
>383
NPPHLAS
>384
NPPSRHP
>385
NPTQIRR
>386
NPTQSPP
>387
NPVESLL
>388
NPWSPFA
>389
NQLPLHA
>390
NQLTTLN
>391
NQSAVLP
>392
NSLLSTF
>393
NSTQMRI
>394
NTDVAGG
>395
NTHPSTI
>396
NTPNLWN
>397
NTSSALP
>398
NVFNWKW
>399
NVRYALP
>400
PKWRHRY
>401
PNVSRPF
>402
QAHTIST
>403
QALSVYR
>404
QAMQSSH
>405
QATHRSH
>406
QDLATTK
>407
QDLFPFH
>408
QDQRTFT
>409
QEPLPAL
>410
QGIAEFR
>411
QGRIPTS
>412
QHHAPLT
>413
QHLLNPF
>414
QHPAKTA
>415
QHPPWRV
>416
QHQLGLL
>417
QIAQTAS
>418
QIEPLAL
>419
QISFMAN
>420
QLFTSAS
>421
QLHMDYR
>422
QLHNDAT
>423
QLHRHHH
>424
QLIMIRH
>425
QLITKPL
>426
QLKTGLA
>427
QLMNASR
>428
QLPRLHV
>429
QLQKYPS
>430
QLRHHIR
>431
QLSFSYN
>432
QLSITRL
>433
QNDALLF
>434
QNSQLSR
>435
QPKQFFQ
>436
QPLSTVP
>437
QPNPPAL
>438
QPRMSDH
>439
QPSHQPI
>440
QPSMLNP
>441
QPWPTSI
>442
QQYDPMH
>443
QRLPQTA
>444
QSGSKLH
>445
QSLALQP
>446
QSNAQLE
>447
QSNEPRR
>448
QSPVSTQ
>449
QSQKAWA
>450
QSSHTLH
>451
QSSVLRH
>452
QSYAMRF
>453
QTMTPWQ
>454
QTSMATV
>455
QTSPHGK
>456
QTSTVTI
>457
QTSTWLS
>458
QTTSPYP
>459
QVQTHHN
>460
QWLPHRP
>461
QWTWTQY
>462
QYAPTSR
>463
RADMSTV
>464
RAEPLHV
>465
RAPTPPF
>466
RCMTSRS
>467
RHTHRSH
>468
RIAMPPM
>469
RIEPTVL
>470
RIVLPTY
>471
RLVPPAP
>472
RLYAPSP
>473
RMPSTTP
>474
RMYLPTP
>475
RPASLPP
>476
RPGIELP
>477
RPPALAP
>478
RPPSLDT
>479
RPTMPTM
>480
RQDTVPP
>481
RTAPTVM
>482
RTSAIPY
>483
RTVQPGL
>484
RVLTSMD
>485
RVPHVPP
>486
RVPVTSP
>487
RYTIEMI
>488
SAHVLST
>489
SAPLASF
>490
SAPPYTR
>491
SAPSSKN
>492
SARPAIL
>493
SAVGLPL
>494
SDLVLRP
>495
SDNVKWN
>496
SDRLPCK
>497
SEALYPS
>498
SELRLRS
>499
SETATHP
>500
SFGPIPI
>501
SFVLPYY
>502
SGFNNTA
>503
SGHANTP
>504
SGSPPSV
>505
SGTLFAN
>506
SHALRTV
>507
SHPASHD
>508
SHSLLHH
>509
SHTHMSQ
>510
SHTLSAK
>511
SHVPMNP
>512
SIRLDSQ
>513
SISNLLL
>514
SLALVPV
>515
SLDALLS
>516
SLHQPHL
>517
SLHQRAV
>518
SLHYFSP
>519
SLLSHNS
>520
SLLSSPQ
>521
SLPDPIH
>522
SLPGRPA
>523
SLSLIQT
>524
SLSPGLP
>525
SLTTLGS
>526
SLYVAQM
>527
SMPTYNK
>528
SMPYIRI
>529
SNAQSMR
>530
SNHAPRH
>531
SNLRTHP
>532
SNPGWLI
>533
SNPTQGH
>534
SNRFEQQ
>535
SNYNTQY
>536
SPAVNVH
>537
SPHLHGA
>538
SPLPQSQ
>539
SPPNVRT
>540
SPPQSRA
>541
SPQDLYS
>542
SPQMTLS
>543
SPQPFEE
>544
SPTGWAP
>545
SPTQPKS
>546
SPWDARL
>547
SPYHRQP
>548
SQPHAYH
>549
SQTPKSK
>550
SQTSLTH
>551
SRITIDN
>552
SRLPGQH
>553
SRPPTYA
>554
SRTLIAP
>555
SSAMWLP
>556
SSFPPLL
>557
SSPATSR
>558
SSQYAHL
>559
SSTSNRT
>560
SSVWHST
>561
STARAPT
>562
STASYGT
>563
STDKVPL
>564
STEIELY
>565
STFTHPR
>566
STIHGST
>567
STPAPGM
>568
STPIQQP
>569
STPPRLW
>570
STQHGPQ
>571
STSGRLP
>572
STTAAPD
>573
STTKLAL
>574
STYTSVS
>575
SVEPLPG
>576
SVPTLTV
>577
SWAANLP
>578
SWQQGPY
>579
SWRHDGI
>580
SWRHHHH
>581
SWSQGLH
>582
SWYPSFS
>583
SYMAPMD
>584
SYSPSPP
>585
TADHDSN
>586
TAHELPR
>587
TAKYLPP
>588
TAPSARH
>589
TAPTSPS
>590
TATTIPT
>591
TDSLRLL
>592
TDTESKR
>593
TELLVVT
>594
TEMNHPS
>595
TFAKSAY
>596
TGAGPAR
>597
TGAHVHP
>598
THALHYA
>599
THDHLPN
>600
THFALSS
>601
THHPHQK
>602
THLPWQT
>603
THPGNWL
>604
THQPRLV
>605
THYLSPP
>606
TIANLSL
>607
TIGAITS
>608
TIKTDPR
>609
TIPKMSP
>610
TIPSRVL
>611
TIPSTGR
>612
TISQLRS
>613
TITNPRP
>614
TKAPHSV
>615
TKHITSH
>616
TKHLPWV
>617
TKTDTWL
>618
TKTWTPQ
>619
TKVDLLP
>620
TLHPAHP
>621
TLHSLPP
>622
TLLEPTT
>623
TLLQAAR
>624
TLPTIFH
>625
TLRPDSS
>626
TLTHPLY
>627
TLTTLTN
>628
TLTYTWS
>629
TMLSMKP
>630
TMPGKTS
>631
TMPYSLP
>632
TMTPPTR
>633
TNHDTTN
>634
TNHTPFP
>635
TNPPAPS
>636
TPAVDTI
>637
TPHGRPM
>638
TPHNTVS
>639
TPHPHLP
>640
TPLIPRS
>641
TPNDQPT
>642
TPPPPWG
>643
TPPQSTG
>644
TPPTSDV
>645
TPQSSPT
>646
TPRIPLK
>647
TPRLLTN
>648
TPRLQSS
>649
TPRLSHL
>650
TPRPGNL
>651
TPRQLDY
>652
TPRSLSP
>653
TPTPSTS
>654
TPWPRLN
>655
TQLKLTP
>656
TQLLEPT
>657
TQLYVTS
>658
TQPHHTP
>659
TQPRWYV
>660
TRAGLDF
>661
TRTAEGH
>662
TSEPPTK
>663
TSPRIAP
>664
TSPTSFD
>665
TSQHRTQ
>666
TSSTMNR
>667
TSTHLRS
>668
TSWHTDQ
>669
TTAGIRQ
>670
TTHSGPS
>671
TTMPYIA
>672
TTNLSPW
>673
TTPPWRT
>674
TTPRSLH
>675
TTPVLPQ
>676
TTRHPSV
>677
TTSHPPA
>678
TTVLTPK
>679
TTVQRTV
>680
TVAHPGS
>681
TVAPSAN
>682
TVLPYYP
>683
TVRHLQL
>684
TVTSRLP
>685
VALSAPY
>686
VERPLNP
>687
VHPATLR
>688
VIPHVLS
>689
VKVPLRG
>690
VLPGRSP
>691
VNSAWTY
>692
VPAAIRA
>693
VPLNHSP
>694
VPNRSTP
>695
VPPSMRP
>696
VPQTPIP
>697
VPYKQPL
>698
VPYYLHH
>699
VQETQRP
>700
VQPLHKT
>701
VQTYARV
>702
VRPHTSS
>703
VSFTPSF
>704
VSRPTPA
>705
VSRTALP
>706
VSSGPHW
>707
VTAAIST
>708
VTAHGGR
>709
VTNTAIY
>710
VVIPHRP
>711
VVTAQTL
>712
WDPSQMR
>713
WGGLPEP
>714
WHLPWLE
>715
WHPLLSP
>716
WHRAPLP
>717
WNPNLPT
>718
WPHTTHQ
>719
WPLTDQF
>720
WPQSPTQ
>721
WPRHASP
>722
WPRLTNM
>723
WPTLQWA
>724
WQTSPPF
>725
WSRPRSL
>726
WSYHRLP
>727
WTGSYRW
>728
WTPGDAR
>729
WTPSVRP
>730
WTTLKAD
>731
YAGPYQH
>732
YATDTLR
>733
YEEASRL
>734
YGAAYRH
>735
YHQTTIT
>736
YITHPPH
>737
YKGPTQV
>738
YLKPPGP
>739
YLTMPTP
>740
YPAIHYL
>741
YPPLSTY
>742
YQDSAKT
>743
YRAPWPP
>744
YSPDARV
>745
YTLPHWH
>746
YTRPERA
>747
YVNRVPG
>748
YWAAPMP
>749
YWPTNAP
