# Supplementary material for: PhD7Faster 2.0: predicting clones propagating faster from the Ph.D.-7 phage display library by coupling PseAAC and tripeptide composition
Source: PeerJ. 2019 Jun 17;7:e7131. doi: 10.7717/peerj.7131 (PMC6585900; doi:10.7717/peerj.7131)
Supplement: Supplemental Information 1 — Positive, negative and test datasets. [file peerj-07-7131-s001.zip › Supplementary Data/testdataset.fasta]

>1
TSKTTEE
>2
KLPQTPS
>3
RANDTSQ
>4
EPQNPIP
>5
ALGPRLT
>6
TSCTTSL
>7
ATTKIQL
>8
RAVAPLI
>9
LQGTYLE
>10
QLEHQGS
>11
AQLSMAK
>12
APLLFKR
>13
ASRSATA
>14
DQSHFMK
>15
SPERDLL
>16
TEPTMSA
>17
RAPAVWP
>18
QPRHTSA
>19
GVAPSYP
>20
SAMYEPL
>21
TLIPTAP
>22
DGGTHML
>23
APAPLLF
>24
SWTDTSP
>25
WSAASMR
>26
SGGPQTC
>27
SSTRPAY
>28
ATTQHIP
>29
VSYDPTR
>30
HLPLDIT
>31
HHTLPIM
>32
RLPVHST
>33
AACAFPL
>34
TDAKLLS
>35
AQLAIDE
>36
AQRGIPQ
>37
ALVNDLF
>38
EDMLTSP
>39
AATRYPL
>40
QPTLSKL
>41
AEANLVI
>42
HHVVEAV
>43
TLMLPLW
>44
REVVSAP
>45
DGRELRA
>46
NVPYHSS
>47
TPWDRSS
>48
EPNVRNP
>49
GHGQTPL
>50
AQTTPNA
>51
GETHPLW
>52
GHASMRS
>53
GPGMITN
>54
STHLPWP
>55
VPQKHLV
>56
QKSALPH
>57
AVSRYLQ
>58
GQLAMRY
>59
AEPPRIY
>60
HVRVSTP
>61
TSWMLPA
>62
RPPTMLP
>63
WRPVPWS
>64
AYDVLSR
>65
MERLLRT
>66
LVQPGHP
>67
QPSSHPL
>68
CRLAAAT
>69
DDPNYNS
>70
VTAQWSN
>71
HHRSALS
>72
AHAAQVP
>73
VYPRTLP
>74
TSSNQHP
>75
TLTRLST
>76
AELVPSS
>77
AAADPGR
>78
APVKLLT
>79
TPLSEEW
>80
QQGDAHR
>81
NATDASM
>82
WPEQSRM
>83
AQMRLQD
>84
TTSTSAT
>85
AQLLSTS
>86
HQASQIL
>87
WTSHEML
>88
RAPDNLF
>89
IIQDAPR
>90
QLVKPTM
>91
ALVDPTS
>92
AAAAEAD
>93
WGAQADL
>94
RWLAGHE
>95
ESTGSSS
>96
VRADACV
>97
TPRLSGV
>98
TQQDSGY
>99
DRMISIP
>100
GTTHMTA
>101
SVAGGRH
>102
LGLRTAS
>103
AHTPRLP
>104
TAKNPTL
>105
SMNALEQ
>106
AANGKYV
>107
MGPLQQR
>108
AVSGWSQ
>109
EPPLQNN
>110
MYTAPYA
>111
EDYPRSS
>112
QSTRPTL
>113
LVTKNPL
>114
HIATWPP
>115
TQHGIHP
>116
QWHTRNF
>117
LLPKNSS
>118
SPPSLPA
>119
GQETPSP
>120
SPELINS
>121
SKHMQTQ
>122
HGHLSHV
>123
WHPTGPT
>124
QPQKAWL
>125
KAPQHSV
>126
LSHTGPR
>127
GPLHHKP
>128
AKTHPST
>129
TRMPPTA
>130
QPQNGEH
>131
VKLTPFP
>132
QTSLQKY
>133
TDTLTAV
>134
HDGQGIT
>135
ATRYNPP
>136
AQMTTQT
>137
QATRMWS
>138
RMTYDGY
>139
EPLYLIP
>140
HPVLRTP
>141
HQFKPFP
>142
QSTLNPG
>143
QAHLQAP
>144
LRLADVQ
>145
MPAPSHR
>146
QLLTEFI
>147
GHNRLTR
>148
NLRASMG
>149
ATKTFTG
>150
APIRGHH
>151
VLQRVQW
>152
EYAYRLA
>153
QPVKPMP
>154
QPPEHGR
>155
QQQQHIC
>156
ELNTQDN
>157
QDTEAHY
>158
ATMLPGL
>159
HDMTRMP
>160
NPMVSSP
>161
DPPTEHQ
>162
RLGPTSM
>163
EKWERSC
>164
RHSLVHG
>165
ARSQTLT
>166
ALPGRFL
>167
ADLHMSS
>168
SMYTRFT
>169
FRACAPA
>170
WKVASIP
>171
SPALPLE
>172
QQGYGFL
>173
QMTPQPN
>174
RMPPMHI
>175
TIATVRY
>176
GTQPPVR
>177
ESTALTF
>178
LGMHRLL
>179
TPCPTLN
>180
DRPTSTA
>181
SELRRVA
>182
HRLYLYK
>183
HGAPLLK
>184
QVEMHPW
>185
ATTLMNR
>186
QSSGKEQ
>187
GYAQVAP
>188
DTTLTRT
>189
HAKACLF
>190
ATNQLTM
>191
NPSMLQR
>192
SPCMVSP
>193
MPRLLDS
>194
RMPTKAE
>195
LGMPLPN
>196
TAMRACE
>197
VAKDRAL
>198
AMSQSSP
>199
TTRHHCP
>200
GMMPNPR
>201
SETLGAM
>202
LPTHKLY
>203
MLPQTLN
>204
FPHHPRT
>205
ALTMLLS
>206
RTVADEK
>207
LTHAVLD
>208
NAPTKMQ
>209
VAPGTSG
>210
RQVGPAT
>211
QDLSTNN
>212
TPRLNIT
>213
VSPTPPS
>214
LPADNMQ
>215
AAWAPTG
>216
MDVQVSP
>217
AAVMLPH
>218
TLKVPLS
>219
AVDHTTT
>220
WMPPDSS
>221
GVLGLGA
>222
VAKPHVS
>223
QQLKAPY
>224
TWPSNLL
>225
TAQFPPL
>226
EALAIPT
>227
DPDARIS
>228
TPATNMP
>229
HARANVP
>230
KPTSQIL
>231
WSRSLPL
>232
HANAMRL
>233
HTSYRHV
>234
GRLELYT
>235
WITDPSW
>236
KGSTSYV
>237
DAHGSPL
>238
VPPGYRS
>239
AATHTAY
>240
TLPMRHS
>241
QLTSVSK
>242
HSKPMPS
>243
NPMTGPY
>244
LLPQSGA
>245
QAEHATW
>246
ATSLHPR
>247
DGSEPLW
>248
RAPSANV
>249
EPVTFRT
>250
AELPFEG
>251
HSRAVMH
>252
GHAQPKL
>253
QLFKMAA
>254
HGPANHP
>255
GVLETSA
>256
TIRDMTT
>257
NAQTVPR
>258
EPPHYLF
>259
RPQGAIS
>260
QPVLVTS
>261
ASPLTVS
>262
SPHKGHI
>263
QQQWMRM
>264
TTAPCLH
>265
SPLWFND
>266
LRLMEPP
>267
LTVHMPV
>268
HHPKDLA
>269
APAHYTR
>270
SSQVMVL
>271
HELFTLI
>272
AIAYSMP
>273
GGYQALR
>274
VQPYKVQ
>275
TSTVNTQ
>276
DAAQRLR
>277
VHPQPSH
>278
LHESYWK
>279
VVRTTSM
>280
RPQPTAI
>281
NTAREWP
>282
SASQKHH
>283
QSLLLTR
>284
HKNTLAI
>285
HAFPQGG
>286
YEPLKRS
>287
TLASHPR
>288
HPRPAWA
>289
QMDTLTV
>290
AESNPNG
>291
EGTSNAG
>292
HSQLTPT
>293
APRDSWN
>294
TRPHQLE
>295
TQGVPPD
>296
QPHTILS
>297
TTMMPAT
>298
SDWLRLS
>299
AKSLQSV
>300
VHALASA
>301
GQQGIPV
>302
THSTQHL
>303
MPVMHVL
>304
RSTSHTN
>305
TVQWAGS
>306
VCHMMSA
>307
EQPWRCP
>308
GTTTQDF
>309
QTATPLM
>310
IPPVPDP
>311
SPYTALG
>312
QPQIMLL
>313
AQTFMYS
>314
AQPYTSL
>315
DAELSAM
>316
LQGLSQR
>317
VAKVPAC
>318
DPLHVRR
>319
SLGQPAG
>320
TTTMMLS
>321
DRATLPD
>322
TLNESRN
>323
SPAENNR
>324
ETQPHKT
>325
MPLRFLV
>326
ARNTPPY
>327
QITGLHT
>328
TGHGLVR
>329
APLTVPK
>330
RPMHPPH
>331
RTSETNV
>332
QHALRTP
>333
AKPFTVY
>334
THLLTVL
>335
TPSPTSL
>336
SQRSLNH
>337
ASTIPMR
>338
GAPPRPI
>339
WPPTPKF
>340
KEAPRGI
>341
QLPAGLS
>342
ASCSAGQ
>343
GIARQGD
>344
QTMSRSL
>345
ALAQPSV
>346
QQVTSLP
>347
RPLAYAY
>348
LRAHTAH
>349
THQLVRT
>350
ARLGTWP
>351
HELSYDR
>352
MPAPRTL
>353
QASAMPG
>354
VRPTTNV
>355
AQQEHLN
>356
NSPTEPP
>357
QQHVMWP
>358
LPYKPSP
>359
RDPANWP
>360
WYPPNSH
>361
QPRTCSA
>362
LSSGANK
>363
QTTAPQP
>364
TNRLPPS
>365
MRVPIMS
>366
TPAHGAT
>367
RAVSLTL
>368
HAYALQD
>369
TGTKLHH
>370
TTWPPEV
>371
STTPIAT
>372
VRYPQML
>373
VAGNTLP
>374
GPSRLHH
>375
ASPVTVH
>376
TSVRPSH
>377
SPGDGRR
>378
QQGSSQP
>379
RVEAGSF
>380
QQKAPSP
>381
LTRMDAL
>382
AQGVGSP
>383
MYPMHSP
>384
TPGRTTM
>385
NTLRSPA
>386
AADHDAT
>387
HTTLSIK
>388
VPRWNFP
>389
HRTTAMP
>390
SSLRATT
>391
SMNDVAR
>392
LHPPHSL
>393
TPKGLVS
>394
SVWTRHA
>395
TLANSRQ
>396
QLTWPLR
>397
IATTPTG
>398
TQPLYLI
>399
QMRTPEL
>400
LPRALVI
>401
DMGTPTP
>402
TAKLLLQ
>403
LMGQQTW
>404
TSQPHVP
>405
WPTVDSR
>406
QLQVWIK
>407
GPAASSM
>408
ARIVWEQ
>409
AHPADTI
>410
HTLMVKV
>411
EKGPGFS
>412
SRPATSV
>413
ASSCDNH
>414
VPWMALT
>415
QPTQLHK
>416
DVALVRL
>417
HPARSNP
>418
QSKFMPT
>419
MPEIRCD
>420
ERLPASQ
>421
TGAPDPL
>422
WCPVQYA
>423
QQPVSPF
>424
LSQTDEA
>425
TTPQTTV
>426
LTTDRHH
>427
ESMPPSD
>428
ATVYGSP
>429
TPEPQKT
>430
DWPRLQH
>431
DMYMVPP
>432
SVPQQVW
>433
ATASRVI
>434
HPGKPQV
>435
LRPHTPT
>436
ALALSRI
>437
AMVPRNS
>438
TSNQVTD
>439
TTHPHLG
>440
GPLTLFW
>441
SIRHPPF
>442
RVQISEQ
>443
TMTTHDY
>444
HHNPQPD
>445
NHQDPQL
>446
HAGLVII
>447
GTVNTSQ
>448
SGALVLT
>449
TDVRPSY
>450
TRHAPFA
>451
QRPSIHH
>452
HGVILNH
>453
MASMRPS
>454
HEPILCS
>455
KEVPHHS
>456
TPSEMRW
>457
HAADGVT
>458
TPHQCPS
>459
HSQLDER
>460
VLEVPQA
>461
LHMEPSM
>462
KMQKTHS
>463
AVDSTVR
>464
TQPPKRV
>465
ANGHLRM
>466
SWLQHPG
>467
GAVDILA
>468
TSQIPRA
>469
KPQLSPN
>470
MHQPPWK
>471
ATNALPP
>472
HAWNQTL
>473
TTLMLAN
>474
KSMVMPP
>475
SAPPKVL
>476
TTPVPPD
>477
THPALHP
>478
LTSVPPS
>479
TITPYWP
>480
DKGPLNQ
>481
GLQNACL
>482
LPSRFLS
>483
GAMGTMP
>484
WPWTATR
>485
TTPIGIL
>486
TIQLYRS
>487
MEQVMQS
>488
VPHKTTT
>489
QCTPPTP
>490
HTQTARS
>491
NGEVPPM
>492
ITALRMP
>493
ADTMGKR
>494
QLQQLVM
>495
APKCMDT
>496
QLLPERS
>497
TLSPFPR
>498
APKQQRT
>499
GARLIPS
>500
TRTDPTL
>501
SMYGKEI
>502
SQSLPSP
>503
MPPHVLL
>504
VAAEYVL
>505
AQSAGTY
>506
GTPAGLT
>507
HIPLPTP
>508
GESGTGT
>509
QLMQRPF
>510
KPLNTTK
>511
DVTGTPS
>512
SVVQSLV
>513
SLQGPAS
>514
STLLDTL
>515
HTHLHLT
>516
TQPLPGP
>517
LSVAMNW
>518
DAVSVSD
>519
SLARSNG
>520
TLQHNAK
>521
LNQRNQV
>522
RLAPVQM
>523
AQLPASA
>524
QFAPSHR
>525
QTMVRTQ
>526
HASSLHI
>527
SPEYLMY
>528
QELRVRN
>529
QPHKTIL
>530
AAPSGHQ
>531
HTRLLQQ
>532
GHLTTVV
>533
ALVNWPP
>534
STGFTTA
>535
WPRLLLP
>536
HLMRATF
>537
TSAPDSL
>538
ATATILG
>539
QHHMTYI
>540
QVIAHDR
>541
TSKDNSP
>542
TEHSPRL
>543
LPPRHCV
>544
SRAPTPT
>545
RTPEFTE
>546
TADMQYV
>547
SSAAMSP
>548
YPRQTEP
>549
QTMLPAP
>550
QPQLHDD
>551
ARTMQAL
>552
AEAAVPV
>553
QLQPTTQ
>554
TYMTYAY
>555
QPATIVR
>556
QTGVPAV
>557
AGHLHKV
>558
WRNNVHL
>559
ALQKMRD
>560
NPPSPLT
>561
AAQQSSP
>562
ELTIKSA
>563
AAADRGN
>564
QARAPVT
>565
LPPEHLP
>566
HLPSRSL
>567
TTRATCP
>568
RDAKTWP
>569
NHGASSA
>570
SWLQNVS
>571
DEPRSHS
>572
AWSKIPS
>573
SPAPYPP
>574
RLQLSVP
>575
EPAPNRH
>576
LCHQVTT
>577
AGISESG
>578
SYLAARA
>579
VVTHPTA
>580
QTNLERM
>581
TAVVLRA
>582
ADETMRP
>583
VPPQVPP
>584
NPQHRGN
>585
QRLHQLA
>586
MSSKASP
>587
TPDYRPL
>588
AKVPNLL
>589
APKWNPP
>590
HVTVPSK
>591
DALVLKP
>592
ADRTSET
>593
ATHSPPP
>594
RGAHAPI
>595
HSMVRTP
>596
QLQVCPH
>597
AAPPPSG
>598
KVGDHCT
>599
VPQRMTI
>600
WSDGKNQ
>601
RHLDVTV
>602
HPEASHP
>603
EELITSP
>604
VQRCSTT
>605
WLSAPVT
>606
APTLSLL
>607
LPAGEYE
>608
YGWPPWL
>609
ASAAWLT
>610
QQSLKSK
>611
VPKSPFP
>612
HTQPHWY
>613
QRHAPPP
>614
TLGLGQT
>615
ERHPASP
>616
EHINTRS
>617
MQTLNTA
>618
AVNHHPY
>619
MQDARRS
>620
ALLQPCG
>621
GPKHCDV
>622
VSHGAWL
>623
GTQMNAT
>624
SPRHSLT
>625
TVMMRNA
>626
STARIVP
>627
HNQPNWV
>628
QPTLMTY
>629
SAVVDPP
>630
TNTDRAR
>631
AQSREDR
>632
REVATDS
>633
AAGLVGD
>634
AYTLSGF
>635
SGHHFTP
>636
TLPLGLT
>637
QSVLDSL
>638
RTTWVDY
>639
AFAALVL
>640
QTLPGRD
>641
AYHHAHP
>642
AVTALTS
>643
SLKEVPG
>644
QPYQEAT
>645
HRSPTMP
>646
AINGRMH
>647
HPPLAGL
>648
GAEMPPT
>649
VVAQSLG
>650
EQAIAHL
>651
GPLNHWM
>652
SQPTQAL
>653
EAAGLPS
>654
QFTLTLS
>655
APSHASY
>656
TRPTPTS
>657
TTDHVRL
>658
TQPLPYS
>659
SSNKDSQ
>660
SLASLTL
>661
QASPSTQ
>662
RPVPLPE
>663
HRSSEPF
>664
VRPVTHP
>665
TTPHEQS
>666
DPTPFNC
>667
MPAYIEP
>668
GQSQGTF
>669
RIPLSPI
>670
TPTTVPH
>671
ARVLGPS
>672
QRWGLTN
>673
AMAVHTG
>674
GALALQL
>675
AASWLQT
>676
SPNTLYE
>677
SAVLHHY
>678
TQSLQSP
>679
ELRTSPG
>680
QQSAASK
>681
SWQPIHN
>682
AKHMPLS
>683
QAPPHVN
>684
AATLISV
>685
SRHAAYL
>686
MPTQTRQ
>687
ARLPVRD
>688
ARMLATI
>689
VQGLRPS
>690
AQQYSPQ
>691
TTLDSRQ
>692
QDADQTW
>693
SNGELDE
>694
RLHDQLA
>695
RLHPATS
>696
TPTQTPW
>697
TTRPESI
>698
AVKGGVI
>699
THEHIEP
>700
HHGLRSY
>701
DTALRSI
>702
TTTGIAN
>703
RTDTHLL
>704
ASLQTQF
>705
REPNLDY
>706
KPEMPRT
>707
APKVLCI
>708
AANKPGS
>709
LSVRSVS
>710
QMPDLRI
>711
TTSSQHH
>712
SPSTLPN
>713
SPPSVYH
>714
RAVAMSV
>715
TMRPLSI
>716
NLPPPYA
>717
GAPWIVQ
>718
SPSRPPT
>719
TEPTPRM
>720
TPSFLSR
>721
HMLNLPP
>722
GLDPLAL
>723
TLRFTSE
>724
DIRVPQK
>725
SPHYLEA
>726
MGGNQLI
>727
GPGAMLV
>728
PLTATLL
>729
AYLGPTM
>730
AMVNVPP
>731
QARFPIL
>732
SVDTDAL
>733
AKPLHGA
>734
AKQPCAH
>735
ASTEASP
>736
LTPTPQA
>737
QTDVDPL
>738
APLSKAN
>739
VMRTPPN
>740
DHSASPL
>741
QLTHPEY
>742
TEQPLLP
>743
HPSSQRP
>744
SLDEDRP
>745
MLTVAAP
>746
TSSVWDP
>747
SVTLART
>748
VRVTSLG
>749
DGAEIRV
>750
EAPQTLE
>751
HTAPPNP
>752
QPSLPYS
>753
GTHHDVL
>754
QSPALSD
>755
LPCSHEP
>756
TELSWHM
>757
SPNPPRL
>758
TLPSMTW
>759
DPMVVVY
>760
RSTTHPT
>761
HAPFWLR
>762
VRTTTLV
>763
KSTQLHS
>764
ARVIEAT
>765
WNMSEVV
>766
GMPDESP
>767
AGPTLLT
>768
QHKWPLL
>769
HQLDPRY
>770
HQQIATR
>771
SDPPDVA
>772
HWTAARV
>773
GQGGTCN
>774
HHLQPNE
>775
DRQTHFN
>776
QPPYSTY
>777
HVSHDEI
>778
GLQTHPL
>779
MYTEPQG
>780
QPHALAP
>781
LRSSCYP
>782
GPALDQR
>783
QAPRPSQ
>784
RPPMALA
>785
LRPTMTP
>786
HPQQHPP
>787
STPQLNH
>788
GPSKVGN
>789
HQYHPPS
>790
QGGHYAM
>791
ATGLLTA
>792
ARSYLPP
>793
QPSLIPA
>794
AGAPLPA
>795
TTYTRLP
>796
GPNRSQD
>797
GHLKAPY
>798
SELMARR
>799
ANSVRNQ
>800
APTAPIA
>801
QTFEHQS
>802
ASNPQPP
>803
SAAPEKK
>804
YPQSKSG
>805
SQRESLV
>806
VRVSSMH
>807
AMTGSNP
>808
QSAHLIF
>809
HNVANVM
>810
LGHSTTG
>811
THNSCTN
>812
GAPESRT
>813
QVTSPLY
>814
AALASTP
>815
QSSPDLL
>816
NAAPPLR
>817
VALSHST
>818
AERFTKI
>819
ARPVDTS
>820
APLYVPL
>821
VAPYECT
>822
AKATTHP
>823
QVITHLW
>824
SPHIMTY
>825
RWAQDPS
>826
ASVTSIK
>827
TAQAQHQ
>828
HSSTHLP
>829
AMGPALM
>830
WTVQMPS
>831
SMQHAPM
>832
QPPSQLP
>833
TVHVPIV
>834
TLRPHPV
>835
MPSAPNQ
>836
QHHTSLA
>837
TNHTGPP
>838
STVPNSM
>839
CQAQIRS
>840
DTPVWVR
>841
QMLGHQP
>842
QIAAPSP
>843
ARATVNT
>844
TGPQSTH
>845
GSTLMPP
>846
MNGESRF
>847
QAQMSTR
>848
SALPAFL
>849
VNSVLCV
>850
TTPPPTL
>851
TQHQVPW
>852
QATLDFG
>853
AAQNQMQ
>854
TSPHKPN
>855
VVAMTTT
>856
RPPALTM
>857
QSYLHQV
>858
LETIPPK
>859
ALANRAS
>860
WPPPKFL
>861
QPHPVDQ
>862
TTLYHSG
>863
APSNYSN
>864
SLNAVWY
>865
AQFSTLP
>866
QPQRAPT
>867
APHLPHI
>868
TTLSQLG
>869
ASTPYTH
>870
TKLMWTQ
>871
MMTTSSN
>872
VLKTSMP
>873
GPVDAMR
>874
HPQLLRS
>875
ATSTHTT
>876
QRIPCPT
>877
DAWRPAV
>878
TRPPQTT
>879
QTAKQWL
>880
AAKLLRS
>881
ETRSTLW
>882
APTQSPL
>883
RHQAAPL
>884
TTWSSLT
>885
QHIDPAI
>886
ATSAELP
>887
TTLKRDP
>888
HLQPLQK
>889
RLVPLPY
>890
RAMHTVT
>891
TSPYHLQ
>892
STMPQTQ
>893
GPCQCQS
>894
APVGDRS
>895
TTLPLWS
>896
EELDSTY
>897
APRLMVN
>898
GQRDINE
>899
ELPMSAV
>900
QSTVPLK
>901
AEESLIQ
>902
DTAYRAG
>903
DDAEQPG
>904
KAYTTWQ
>905
GSYSLSF
>906
RDATSQG
>907
SPVHSPY
>908
AMRMEAW
>909
TPVYAPI
>910
QLAALAC
>911
VPCSIRT
>912
TRPFAQH
>913
QSTAAAS
>914
HHSYEMP
>915
TRLMSVE
>916
TSHPAIL
>917
ATRSHAA
>918
SMHNHAS
>919
QRVGLHD
>920
GYTAVTP
>921
TKHSASL
>922
DQNPAQA
>923
QAIRLLA
>924
DNRIPQA
>925
TSWLLPL
>926
ATTVPVP
>927
AQSPGLR
>928
QAHPQHH
>929
AQSPLAH
>930
HTGMAST
>931
ELRPALF
>932
GRQADPG
>933
TWRASPL
>934
LQTQLSH
>935
EKGTGPV
>936
HPPDTWL
>937
QTVMGQA
>938
DAGLLPV
>939
RQVPFTS
>940
RAHGPLL
>941
WPDLPSQ
>942
SLALAFH
>943
WHPYPTL
>944
QSKQEGY
>945
DGLETQR
>946
ALTRLLA
>947
TLTMPHF
>948
VQIDPNH
>949
AQTTQLI
>950
WTGPARI
>951
WSPVLET
>952
QHAGAHT
>953
TQTHTHR
>954
AGLTMPK
>955
IPSITQT
>956
TPLQQML
>957
AKLLPPD
>958
MQTMPSA
>959
RTWHDTP
>960
SHAYGTN
>961
TRLQQVH
>962
NPQPVQR
>963
HTFWMPL
>964
TLAGSLK
>965
GMLIPLY
>966
DPVQDLF
>967
LMPPFPA
>968
ANKYMAL
>969
MPSRLSL
>970
QWPPAQK
>971
GLRIGTA
>972
QHVARSD
>973
TPYTRGD
>974
HSEHRLS
>975
AHSINLD
>976
TLPPPVP
>977
APSVIHV
>978
THAPPQS
>979
TRWGSEL
>980
WPRMLQT
>981
RPEVISI
>982
AQVNPQV
>983
AMPHTLM
>984
EPHASNP
>985
TQMTPMS
>986
QHSWPGQ
>987
EMPPTQL
>988
SARTSSD
>989
DMWTSVP
>990
QLHLTTR
>991
TSHALLV
>992
SKAHLGS
>993
TPHIPQR
>994
ALRLNTP
>995
AKASTWS
>996
TLTMRIA
>997
GTSPDYY
>998
LALKREP
>999
QVSPACP
>1000
DGRQDHS
>1001
VQNERRN
>1002
HTPPLPK
>1003
TSMPPSS
>1004
STVTSPL
>1005
HAIAKRS
>1006
TQTGKPD
>1007
QTTKLRS
>1008
AFSGQIC
>1009
KAAPVYS
>1010
ARLHTMT
>1011
MVERAFA
>1012
QLTSATT
>1013
VQSNIMM
>1014
TRTLYSS
>1015
DPMALSR
>1016
HSRTLEL
>1017
AQKPSHC
>1018
VPAQSML
>1019
ACPPCLA
>1020
QGPDRLV
>1021
QMPRIKG
>1022
RPNLMAP
>1023
LPVQSST
>1024
GQPLRHT
>1025
QPLRVTT
>1026
RHTWKSH
>1027
GTLRAAA
>1028
APHDMQS
>1029
VKTPPHD
>1030
MPKPLCP
>1031
AHRTAED
>1032
AAWLQLK
>1033
QPPYERM
>1034
NTSLAPL
>1035
LATANTI
>1036
VQDSRGS
>1037
GRAQDDA
>1038
SINKSTL
>1039
TRQTMTM
>1040
HPNHLRP
>1041
TGPAMRG
>1042
DKPTAPH
>1043
THRSTPT
>1044
TAQRYET
>1045
LSEGLSR
>1046
SRVWAPE
>1047
TPTRWPM
>1048
TKPTDAL
>1049
NIALSGL
>1050
QPCHCSL
>1051
CPTCSEP
>1052
GEQLWPS
>1053
AKVSLTP
>1054
HWLRAPF
>1055
TPTYALP
>1056
ADTSAAT
>1057
AVQWTVS
>1058
DPLETPL
>1059
SQMERIG
>1060
AEKPPSM
>1061
TNPRTST
>1062
AESQPPN
>1063
FPSPNSV
>1064
TLSWHLQ
>1065
VQTAYLQ
>1066
NAILRQP
>1067
WPMDVPP
>1068
AALSPTD
>1069
AHLGWVW
>1070
APHIPAI
>1071
AQGKLRA
>1072
TVSRWNP
>1073
ALYDRVL
>1074
LPPLPSP
>1075
THQQRSV
>1076
NAKPIAN
>1077
ATGEGMT
>1078
IPLFEAY
>1079
VLLTAPP
>1080
QFRPLPL
>1081
HPTNQRQ
>1082
RTLTPTT
>1083
WTGVHMT
>1084
RETPLLF
>1085
HVGSHRL
>1086
TTGPLDS
>1087
GPPTKSA
>1088
AQVNGKW
>1089
RSPMILT
>1090
ALTQTYH
>1091
HAAEPTA
>1092
KQLATSY
>1093
SHKAHNT
>1094
RPPLLSS
>1095
TLTERLL
>1096
HASHPPS
>1097
TRQDSPH
>1098
NTTTLTL
>1099
TEKSVPR
>1100
QSLLRLP
>1101
QPNYHRT
>1102
DAGKSRF
>1103
VAPNLRD
>1104
TLDRHKL
>1105
TATPDTS
>1106
ASAPLWM
>1107
AQLVQTL
>1108
TMPPTQT
>1109
TKHPTHC
>1110
QSQYHRQ
>1111
KSMYHPS
>1112
ASMSLLH
>1113
QTQITPT
>1114
HTPMKPQ
>1115
TLNVLDL
>1116
VEVEPRN
>1117
ESVLPQL
>1118
QQPTGSS
>1119
HRLPSSC
>1120
TEQSSPK
>1121
TSDAQFV
>1122
RPLAATV
>1123
TSWTTRP
>1124
QKGMDVP
>1125
SGFEHHL
>1126
RLVHPIA
>1127
RLHSLMH
>1128
VQGLNHI
>1129
HPQIAGP
>1130
TTLATGL
>1131
THQTTMG
>1132
ETVFRPP
>1133
TPRQALV
>1134
VYPRDGS
>1135
ALSTRHP
>1136
ESGMRQL
>1137
ANVITRL
>1138
RTHAPLI
>1139
AARIESA
>1140
GVAPLTA
>1141
ALKLQLL
>1142
SMPPAPW
>1143
IPPITTH
>1144
TTGAPKD
>1145
EMGWEAL
>1146
QHSNIPT
>1147
ATVKMGE
>1148
GPMNMQT
>1149
AEQDLTL
>1150
SLLHHAD
>1151
EKQLTVT
>1152
DPGTIQP
>1153
AKVELSP
>1154
TSQLFMW
>1155
ATVLPNS
>1156
MTWPQIS
>1157
SSAVILT
>1158
VSQMSHS
>1159
ALLPNLM
>1160
AGMHSQI
>1161
KWPLTLQ
>1162
AELSTAG
>1163
VHSTLIM
>1164
AKGTEQP
>1165
HNGSVRL
>1166
TASRHES
>1167
THPVLPS
>1168
RMPEDSM
>1169
MARTSID
>1170
AAPPTPT
>1171
APFMYPG
>1172
RPGDQIW
>1173
TWSATLS
>1174
SSDTKRW
>1175
ATTPTTL
>1176
WLTTPTT
>1177
QWSSDSV
>1178
QLQTLTG
>1179
MHETTPR
>1180
TPTLLAS
>1181
TSLLLSN
>1182
RPPNTYV
>1183
QMPSAHN
>1184
AWLGDPR
>1185
QTQRHAG
>1186
TQANRAT
>1187
RPLLIFP
>1188
HAGPSRM
>1189
AGAHNPP
>1190
TSMKPLC
>1191
ATWDPQA
>1192
ATRPHSQ
>1193
SPVPPLS
>1194
QPGEGAK
>1195
STRLYSY
>1196
HAVAADE
>1197
AQRWNVL
>1198
SPPLPQR
>1199
YTLPSRM
>1200
HNMPVGT
>1201
AFPIMPR
>1202
EAESERQ
>1203
AIRQLNL
>1204
VLTVQYM
>1205
AGRTAVP
>1206
EPHHFSQ
>1207
THRDALQ
>1208
EHPVSAL
>1209
LYMQPSR
>1210
DPPQPTD
>1211
VQLDVHR
>1212
MKTVATH
>1213
GLAVAVQ
>1214
HEALLRH
>1215
VPSTRHA
>1216
RDPAQRL
>1217
VLTVANP
>1218
QHQTNPG
>1219
KPTTRMN
>1220
TQDTRVG
>1221
RDGTVIY
>1222
AQIATGP
>1223
DAPADRH
>1224
HMSPHNV
>1225
AWTTRMP
>1226
QYAGTTP
>1227
QPANRDT
>1228
AGQLTIA
>1229
WTAPAIE
>1230
ALSRHGS
>1231
ARPVMKP
>1232
QHEPRRP
>1233
HHTLRMS
>1234
AYQTTAS
>1235
TPKTNNM
>1236
QQRIPVH
>1237
TAPPNQN
>1238
QPTHLRF
>1239
HVPLSTN
>1240
ERHMLVV
>1241
RCHTAPI
>1242
NPPSWGN
>1243
HHPRLPS
>1244
AQRPAIH
>1245
LPLTGLR
>1246
APTWFSL
>1247
LIIPLPT
>1248
ATPIWPL
>1249
APGDMPQ
>1250
ESQVGAV
>1251
AADTRPN
>1252
APTFTNG
>1253
MDRPARM
>1254
YPPRTGD
>1255
SRPTIPP
>1256
ASTHRTY
>1257
WTQPFIE
>1258
AADSHTR
>1259
MLQRVCR
>1260
HKQQLSN
>1261
VPLPERT
>1262
EPHALNG
>1263
GPSSLSL
>1264
RPVTNPW
>1265
THQCNPR
>1266
ANQPWST
>1267
HLSVHWH
>1268
WNADGKY
>1269
STRQSQP
>1270
QHTSYTL
>1271
RPPVYWP
>1272
DPQHQHS
>1273
GPPSTRN
>1274
TPGTTAS
>1275
TYRQPML
>1276
AHLIWPL
>1277
KLQTSPL
>1278
TLPTSPG
>1279
SSLGTAN
>1280
VELHGPP
>1281
TGTGKPH
>1282
LVLPTPQ
>1283
QTLIVKG
>1284
QKMFEPR
>1285
HRFVGQE
>1286
SRVPPQL
>1287
DLPPRPQ
>1288
AETANIA
>1289
GLALMNR
>1290
QMPLGSP
>1291
QTPSVAL
>1292
TYGTWLA
>1293
QQAAFTQ
>1294
SAVITPS
>1295
TVGQSTI
>1296
NPEQTAL
>1297
VTPSTKL
>1298
SPSKPET
>1299
GPVNAYW
>1300
TTRVDKE
>1301
QPHTHPT
>1302
QVPRPAP
>1303
EMRSAAS
>1304
TPGFGWS
>1305
HSVKPLS
>1306
WRVGWPS
>1307
APLPTSR
>1308
ATGPELM
>1309
EQYMEPQ
>1310
ELLQMTA
>1311
ALSNYKQ
>1312
RIGPTTF
>1313
NAAVTVS
>1314
SWGRPPV
>1315
QHWLPHQ
>1316
RMITPLT
>1317
EGPLDLL
>1318
ARYLQSY
>1319
AHPANNP
>1320
AIAGPMI
>1321
TTKAQTS
>1322
HRPHKLD
>1323
VAPVPTR
>1324
TTLSRFL
>1325
QSQASHR
>1326
DPLSYSH
>1327
RMEDAHQ
>1328
MFATQTP
>1329
TGRTTDS
>1330
STATLPH
>1331
GVRADQL
>1332
VPGRNYV
>1333
QMSSTAL
>1334
QTDHPEH
>1335
STLSRTL
>1336
SADFTAR
>1337
SADPLWS
>1338
ETHIKSA
>1339
MTRSNLD
>1340
MQTTLTP
>1341
AGLAVHQ
>1342
QEQDTAS
>1343
QKVLPQY
>1344
RLPAHPF
>1345
AQPAPTT
>1346
HQPFQHT
>1347
EPTTPAG
>1348
KALNNTH
>1349
STRPVWL
>1350
APQNALE
>1351
KPVSGTS
>1352
VPPPYQR
>1353
MTCPPHD
>1354
TQITHLP
>1355
TPLTARG
>1356
ARHPLPP
>1357
KAASDLY
>1358
RIPASAL
>1359
QTPTHPD
>1360
QSTSLDA
>1361
MIAPLSK
>1362
NARMPGI
>1363
QTLSRTY
>1364
AWIQLKR
>1365
LSPILAV
>1366
YGYPRMR
>1367
LTTDQGE
>1368
SLPVDNH
>1369
TMAAPFY
>1370
RLVHKNY
>1371
HAHHLHS
>1372
VPSYRVH
>1373
TLQKTLP
>1374
RPAQATH
>1375
HGDRHTV
>1376
GLTLQLP
>1377
APAYPLL
>1378
HPKAPIL
>1379
VTQRLQS
>1380
TRMPPIL
>1381
QPRVTQM
>1382
ASAGRSV
>1383
TLGTSQM
>1384
TMTVMST
>1385
SAPGSWQ
>1386
TFRHSQL
>1387
WPTTSLS
>1388
APQLPAM
>1389
RLPPIPR
>1390
STTVRPP
>1391
HQVKMML
>1392
QHPSYPY
>1393
LQMLPYM
>1394
HREAINI
>1395
APVADLT
>1396
ELLTPRH
>1397
NAPSQCL
>1398
SRVLLPF
>1399
LTKAKFL
>1400
HQLYPEH
>1401
VFQPGIW
>1402
HPPDHKI
>1403
ETTLWAG
>1404
SRSVPVP
>1405
QHPDLAS
>1406
MIKVPWW
>1407
ADPATHP
>1408
GVYGRLP
>1409
EPQLLTQ
>1410
ALIMPPS
>1411
HAAPPSC
>1412
HMYEREV
>1413
AIAGLVP
>1414
QPPPPVT
>1415
AERNLWM
>1416
TPAPFKC
>1417
RSIVLTP
>1418
LPNDDSV
>1419
QPSINQE
>1420
QPNGMPL
>1421
GALNHGC
>1422
MKPSLIL
>1423
HPRISQD
>1424
ESTMDSR
>1425
RLTDGVP
>1426
GPAPTFQ
>1427
MPSQPLP
>1428
QTRLWYS
>1429
RLTLEVR
>1430
TTPAVSA
>1431
WQKGLTP
>1432
RLAHTMW
>1433
VPAAFLP
>1434
KPTNLYL
>1435
AIPAVMP
>1436
YVAVVIP
>1437
TLGPTMR
>1438
WAQYLSC
>1439
SLTGTML
>1440
EHALPPS
>1441
GLLAGRY
>1442
AHPANPS
>1443
QQSRYHD
>1444
LTPYMLP
>1445
GWCATSE
>1446
ATKMMIQ
>1447
TNPAARF
>1448
MRPITLF
>1449
TLSTDRT
>1450
VPYPSCR
>1451
ARVSDVS
>1452
TPLTFTV
>1453
KAHVTFV
>1454
TLHGRWS
>1455
TNPIAPL
>1456
DEPVILA
>1457
AGPKPRG
>1458
SAQQLHQ
>1459
APPETTG
>1460
ALPTAHL
>1461
LVSPGHL
>1462
APGHKVK
>1463
RMYHEHV
>1464
KTVMKPA
>1465
SSPANRP
>1466
TQAREQV
>1467
EPSTPLA
>1468
RTLDSTL
>1469
WQAAYPG
>1470
VPVDHLQ
>1471
QPSKSMV
>1472
NSHPAHK
>1473
SVSMSVT
>1474
TYTATPG
>1475
WTLRLIK
>1476
HERTPWC
>1477
APLSQTL
>1478
VLLRAQS
>1479
TTRPSMT
>1480
HAPQTTI
>1481
RLECRSV
>1482
AAVPVTP
>1483
SARLLMQ
>1484
QTALFSY
>1485
QAANTKT
>1486
AWQMNWA
>1487
TQLVHLV
>1488
APTSTPR
>1489
AAGRTIP
>1490
KGTSQTI
>1491
AMATNHA
>1492
IEPDLRG
>1493
WHRDDIH
>1494
QPLRSVQ
>1495
QKLQTAS
>1496
ADPTLVF
>1497
ASKAERN
>1498
QVNVPAL
>1499
SPAPQHQ
>1500
TNYPQPS
>1501
DRTWCLP
>1502
ASAYEYS
>1503
QLTALQR
>1504
SQPPKPP
>1505
SQTVRIW
>1506
TTPLSPS
>1507
HTLHRPM
>1508
ATLSPYQ
>1509
EVPIQKS
>1510
AQIDKSM
>1511
VLGFLQK
>1512
IPPQYSG
>1513
ATNLAYM
>1514
HATDRAD
>1515
EAQLVSS
>1516
SHNTWLG
>1517
ADMLNAQ
>1518
LRPDAFF
>1519
NHVAGHL
>1520
CETTTPC
>1521
MTDHAPP
>1522
DLTRTCL
>1523
GGWCKGL
>1524
QGAMAAM
>1525
ARPAWTT
>1526
GASGPYT
>1527
RASISPK
>1528
THRTSLR
>1529
TNHHPQS
>1530
TTGFGSA
>1531
QSHWDLP
>1532
QQTLPRL
>1533
WSRNEPP
>1534
LLGHLQV
>1535
GLPVMTQ
>1536
GAALHSM
>1537
NRQLQAA
>1538
QWPQTFT
>1539
QMTTKPY
>1540
SVSRTPA
>1541
GTLSHLR
>1542
ARLNPME
>1543
HRVAPLI
>1544
TPQQRWT
>1545
TDYHRLG
>1546
NSHETRS
>1547
LEQRSLR
>1548
THRVATA
>1549
LPHSSRS
>1550
YSADWPH
>1551
MPLPSPE
>1552
QQITPLY
>1553
HLSLLSY
>1554
SVLESLW
>1555
QAHTVPI
>1556
QLLPPTL
>1557
STAPDEY
>1558
LRLPGMP
>1559
RPCTTNY
>1560
TGMVQPL
>1561
QLQNHQS
>1562
NAPFPIA
>1563
APTWGSL
>1564
VPLKPNA
>1565
HSQGYQL
>1566
TTLDTTE
>1567
QSPQFDP
>1568
SVRILDL
>1569
AGTPLPP
>1570
APPYVTP
>1571
GPRQAIW
>1572
TPANSRS
>1573
WLPKSVS
>1574
KAYDTSE
>1575
QHSSNRT
>1576
ARVLPAN
>1577
TEVMPAL
>1578
TKEMRTR
>1579
VQPLPTK
>1580
RPPTSPH
>1581
ALANLRS
>1582
EQTGNDK
>1583
TEPHTLS
>1584
QCATYQS
>1585
GPGTMVP
>1586
TPDTQPE
>1587
AVGQNEQ
>1588
ATSNNLP
>1589
TSGAPGP
>1590
VLRTKTP
>1591
DTVNLWH
>1592
DMARGAL
>1593
APTEALL
>1594
GTVHVRT
>1595
ETPAPDM
>1596
AGSRQVP
>1597
LTNQPAW
>1598
THWVRPR
>1599
MLSTLYL
>1600
STHQAAP
>1601
TFRLSMW
>1602
LPPSLGN
>1603
QSAHPHT
>1604
APRQLAP
>1605
NAMAYPQ
>1606
ILAPLGP
>1607
TATGPVQ
>1608
GTPSYPG
>1609
SSVPHVG
>1610
EDVMVMA
>1611
RLEDAPQ
>1612
TPAIKIP
>1613
LPVRSPH
>1614
GLTSNAD
>1615
SNTTKAT
>1616
ASPVSKL
>1617
HVKQAVV
>1618
EPHMGES
>1619
SWTWYPL
>1620
TTPTGMP
>1621
HAWQEST
>1622
HRAYLTH
>1623
ERGYGTA
>1624
TAHETAR
>1625
TLQEPQF
>1626
TSLLPPY
>1627
ALVCTSG
>1628
QLEMRHG
>1629
LAHNTNG
>1630
HLNVASV
>1631
MDARCHF
>1632
ALEPPSS
>1633
TLLTSGF
>1634
LLVITPF
>1635
TPQFRHC
>1636
AGGKYAI
>1637
TQASGEF
>1638
NTEPPST
>1639
QPSARAT
>1640
VVSNLTM
>1641
TASPQPS
>1642
FTDLDIQ
>1643
APRSDQP
>1644
TWTSEVS
>1645
SNPPNKV
>1646
SPHQYST
>1647
GTAHIYL
>1648
NAGYASG
>1649
ARMEPPL
>1650
TSAWYAI
>1651
KMGWPML
>1652
LAPPWPA
>1653
QMAHLLI
>1654
ETPRHPG
>1655
YPRAAAL
>1656
APFMRVL
>1657
APHFAPY
>1658
RIATDTV
>1659
IMPTLPY
>1660
APWRSDS
>1661
HLLQPHV
>1662
HSPLIED
>1663
MLSLDSA
>1664
TRAAIAP
>1665
QPLARTS
>1666
GPGSSHP
>1667
AHAAFST
>1668
RDMHCYN
>1669
KFSPFLH
>1670
SQLSTPW
>1671
AFQLPHS
>1672
ASDPHSE
>1673
HTTSVPL
>1674
HHARPFP
>1675
LSGLNDP
>1676
DAPIPLQ
>1677
LTHSPRI
>1678
STAGNTR
>1679
SDAAYST
>1680
TITQSSR
>1681
VLTPDRG
>1682
QNPLYKH
>1683
KQNLQSH
>1684
APLHSPP
>1685
GAFKPEH
>1686
TKLLPWT
>1687
TWRAPAL
>1688
LDQLLTP
>1689
GWEPYQN
>1690
NGTDWCT
>1691
EQDTPTP
>1692
ATPLGLP
>1693
TPISKYA
>1694
QPVKLNL
>1695
RTPSPLL
>1696
TTNKLPK
>1697
RAMPSGH
>1698
HAPMVAQ
>1699
RFLQHPI
>1700
IMMTPVD
>1701
AVQHRQL
>1702
AWVAQAR
>1703
TEGNQKP
>1704
MASCMCD
>1705
TTSPLIV
>1706
GPHLLYP
>1707
THKDGIP
>1708
HPRALDS
>1709
TPALAHQ
>1710
APVPMAM
>1711
SWLPLAP
>1712
TTAAKSN
>1713
EIMRPLR
>1714
TARTVHG
>1715
TQVAVPN
>1716
EEKSTHA
>1717
RPLEVVP
>1718
TLLHRTS
>1719
SLKCCMY
>1720
TYRDMLH
>1721
FDPVHIT
>1722
HTTLPPQ
>1723
ATCHRPH
>1724
QPNRDAY
>1725
TTELPQP
>1726
TTRHMSD
>1727
VKSVTPL
>1728
AHMRFTT
>1729
ARHPSTS
>1730
DWLHPTT
>1731
TLPMPAW
>1732
NTLIQIR
>1733
AMPVTLP
>1734
GPKHLWR
>1735
SNPLKFT
>1736
QQMHPTP
>1737
KHAPGPS
>1738
EFQARPL
>1739
GRMPRDL
>1740
ALLSPPM
>1741
GADRTTR
>1742
HMPPVSW
>1743
SLHSPLP
>1744
HLQLPST
>1745
AWAVGNY
>1746
HTARNVA
>1747
STPPRSP
>1748
AAPIITS
>1749
MAQISAP
>1750
RGSELLK
>1751
APGRSLH
>1752
HAMRYTF
>1753
TPVPSTW
>1754
DRTPLSA
>1755
AQTKTTN
>1756
SLAATVC
>1757
WLKLRPS
>1758
RMSPPAH
>1759
APADTHI
>1760
QHNAPAL
>1761
HLHPRYS
>1762
DVRQTQM
>1763
ARLLIPV
>1764
LAQTGPY
>1765
TVLETTA
>1766
HVLWEDT
>1767
ARYLGTP
>1768
QRSIPPS
>1769
TGPMKLP
>1770
MDPSARR
>1771
HTALKEQ
>1772
TTLQAGK
>1773
IPHVQQF
>1774
ALQTSET
>1775
QTQWARL
>1776
YVPLPPA
>1777
SPANSLQ
>1778
GTRLLPL
>1779
MPTHSSP
>1780
MHRPPPY
>1781
LLTSPAK
>1782
SRWNLEG
>1783
TLMSQFA
>1784
TVMLPRA
>1785
TGMHLLY
>1786
HPWRHDN
>1787
KGMFTMP
>1788
LLQTPHP
>1789
LPQWTAP
>1790
LSAVAGP
>1791
IEPMTLY
>1792
HKVLLPT
>1793
RVSSQHQ
>1794
GPPLIGR
>1795
HTVPTRS
>1796
KLMWPHQ
>1797
GTAYPCS
>1798
QPVFNPQ
>1799
WPKMILL
>1800
SPNVLSP
>1801
AQRITIG
>1802
APGWQPF
>1803
QLHQSLG
>1804
QMATQTW
>1805
MLPKPAH
>1806
TASGQRP
>1807
GPGMLKW
>1808
VGTGTSS
>1809
FTPDPLH
>1810
VGQRQST
>1811
RLPLPVN
>1812
SQTLYRK
>1813
TPWSRPY
>1814
RMQTQDM
>1815
WKTHLQL
>1816
QHKTMTL
>1817
MMQPLPQ
>1818
THRPNYL
>1819
KQPSDIP
>1820
TEEGIHP
>1821
LPVGLRT
>1822
TTALSMV
>1823
QTALNLL
>1824
AATPDIS
>1825
MLTNRFL
>1826
RAQLPLA
>1827
TQPYPPP
>1828
ELNLTPH
>1829
DPGRMST
>1830
AGVTSNP
>1831
RMMPPEN
>1832
LSAPFAL
>1833
GPSLRAQ
>1834
GVVPATF
>1835
ATLTAVP
>1836
HSQPRPP
>1837
RTQPMLV
>1838
WPQLSQR
>1839
VVPYRAL
>1840
SSSEYMK
>1841
QSGWRVL
>1842
RPQPPTS
>1843
HFPNHQA
>1844
AMGKHFS
>1845
QVDTNHQ
>1846
AKPASNP
>1847
QWGTDLA
>1848
QQSVGAS
>1849
TLSHVPT
>1850
TMHRQWG
>1851
TLQVIMH
>1852
TLNELLL
>1853
AGLPNID
>1854
AQVPPPY
>1855
APHTYLK
>1856
SSGQLQP
>1857
HAGTLAI
>1858
TRPNYDL
>1859
QQMHLTS
>1860
MTEWKFL
>1861
AAPLPSS
>1862
QPVIKSS
>1863
LAVGGRA
>1864
TTAQLLY
>1865
RGAHMMP
>1866
SLTPSQY
>1867
RTDPVTL
>1868
QLNVTNP
>1869
ETAPDYI
>1870
QWPLDDA
>1871
WMDNVLL
>1872
QREVTPD
>1873
ARTLPNG
>1874
TPSALTS
>1875
QSAAMFS
>1876
AHPWLKP
>1877
WATNTLS
>1878
GPRLVNY
>1879
SRNVSSW
>1880
AIQPTMA
>1881
SLLPGPN
>1882
HPTMYAP
>1883
TLQQSIV
>1884
TTPARLS
>1885
WPESSAV
>1886
MPTTNPS
>1887
AYWPCSR
>1888
PNQMASH
>1889
LGPDPPL
>1890
QCAVLLG
>1891
AWPLERP
>1892
QAMGQPP
>1893
ATNGSTK
>1894
SARPSIP
>1895
QAPPERT
>1896
APANSRH
>1897
GVPVSRS
>1898
DSQSVLL
>1899
LTMELPN
>1900
MVARYTA
>1901
AHPHSTT
>1902
ASPRTGN
>1903
DDRTTKH
>1904
TALLRLP
>1905
SSAPPWS
>1906
GHGADNG
>1907
LTARHYY
>1908
SQTTNNN
>1909
HTSRYPQ
>1910
TAQNQGP
>1911
TPTANQA
>1912
TDSRLPE
>1913
TQPTKDP
>1914
THLLHPS
>1915
AGEKHPC
>1916
TATWPVT
>1917
RPPDPLS
>1918
HTAKLRN
>1919
RTFTPYG
>1920
TNSQRAL
>1921
TAQICLP
>1922
TSFQMHT
>1923
KAPTITY
>1924
QTHVTST
>1925
SLGHPSS
>1926
QTTTAHH
>1927
QPTHTVV
>1928
APPWTTP
>1929
AMRNHPP
>1930
GHLTHTV
>1931
ASVLRLH
>1932
SPRPPMW
>1933
AWSPPLQ
>1934
ALWTGME
>1935
APTSLKK
>1936
DSDATAY
>1937
QQPMTLS
>1938
HPLLRMP
>1939
HEPLQWV
>1940
AQRPVHM
>1941
QTVGLTL
>1942
TSAPLYH
>1943
TIPIAST
>1944
ASTTHGL
>1945
TAPTLNG
>1946
MSHVGNT
>1947
TPGGSNS
>1948
QPQKVPR
>1949
RDALNSP
>1950
STSLAVP
>1951
AGTTLRL
>1952
ASQRHMM
>1953
YPLPRLS
>1954
MMKKPCP
>1955
TMDQIKS
>1956
ASKAPRG
>1957
SSGLAHL
>1958
QRAQACV
>1959
TIDAALA
>1960
KPRPIVL
>1961
TTQYSRT
>1962
AQELPLI
>1963
GPVTMPT
>1964
AASPMHG
>1965
AERSLSR
>1966
ADPLIPP
>1967
TRADPSG
>1968
TYTNHLN
>1969
SEGSWQP
>1970
RQDLSRM
>1971
AHGALFP
>1972
KPPIGKH
>1973
GSCALAE
>1974
TVPPGRH
>1975
QPLLAPS
>1976
HHESDRA
>1977
HGPMVAE
>1978
TAKEPST
>1979
QPGPTWS
>1980
MTPTPTN
>1981
TATGVSP
>1982
GRTVHND
>1983
GASGFHD
>1984
QSTDSLP
>1985
EPHVVYR
>1986
SWHEQVP
>1987
KPLFSMT
>1988
CLAHAHV
>1989
DSPIPEA
>1990
HVTHSPP
>1991
ARVLPSL
>1992
QNVHTTP
>1993
MVQSSRP
>1994
SWIRPWA
>1995
ATDAGLR
>1996
QTMQTPF
>1997
TAYRPND
>1998
LPPHIHP
>1999
ALTPAQT
>2000
HPRYDQH
>2001
SASGLLQ
>2002
VQLWPDN
>2003
LPTLMPL
>2004
ASSEHST
>2005
AKPGNQH
>2006
LHKLPAS
>2007
RNPPHVP
>2008
HYAFPAT
>2009
TLDHPWQ
>2010
DPTSSTK
>2011
MPTLPPS
>2012
TQDRGPP
>2013
AHSLHLQ
>2014
DHVIPSY
>2015
RTANEPS
>2016
DQPAQYP
>2017
RPWTHLM
>2018
QHGDTTH
>2019
MMPGSSI
>2020
NVPARLV
>2021
APRCTPT
>2022
TLQPVLR
>2023
FHRTAAV
>2024
TLLENPI
>2025
TDQPSAR
>2026
APPPTHL
>2027
APLVTFR
>2028
TTMLPSR
>2029
TTSGPPV
>2030
EAALLTT
>2031
TTPSHGL
>2032
QIRIASP
>2033
HAQGNSA
>2034
TQEPMLL
>2035
HQLQTPI
>2036
SLGHRIM
>2037
WESRKTE
>2038
HWGPISS
>2039
VVPSAQP
>2040
LQWPPLS
>2041
SGTSIMM
>2042
TPNYPRH
>2043
DLRHASP
>2044
APGPVAK
>2045
QQRLYTF
>2046
LTHNPGM
>2047
MLDLRAH
>2048
AQSNLAG
>2049
TSIKPPL
>2050
GSRATPD
>2051
QGDQLRA
>2052
STTQANP
>2053
TQHKTYT
>2054
SNTNPWP
>2055
QNRIHQP
>2056
GTPSQHN
>2057
QIAQPTP
>2058
EPKLTTI
>2059
APAFKYT
>2060
SEPHIEQ
>2061
GHSGLLP
>2062
LVHIKPL
>2063
MAPAATP
>2064
QGDQHAG
>2065
TSHKWAP
>2066
SMLGRPT
>2067
SALFLTH
>2068
ATWPHPC
>2069
RPTVTSW
>2070
ETPAHAS
>2071
EYAGLIV
>2072
QPGRTTV
>2073
TPHAPLS
>2074
APQIAPY
>2075
RMQEYPT
>2076
AERSNMT
>2077
STNPRYC
>2078
MRTMDLD
>2079
TPPVLSI
>2080
TQVDSTS
>2081
TTLGVLP
>2082
QPGQMHS
>2083
ELHPWPP
>2084
LATNLLT
>2085
ALDIYTD
>2086
QTTVRQW
>2087
GPGDKSH
>2088
ESQEMRL
>2089
APGHTRM
>2090
AMSDPTG
>2091
AAATCPI
>2092
ARQAGEA
>2093
HRLHSGW
>2094
AQSPQPY
>2095
QVLTLPG
>2096
TPRSGTH
>2097
SSTLLDL
>2098
APDRSPP
>2099
MHRNMWF
>2100
DPEGTHN
>2101
TDHSSQG
>2102
SLERTHL
>2103
RMAEVYY
>2104
KLGSLQA
>2105
QHCHNPS
>2106
YTLMGTS
>2107
AQRPIFP
>2108
AGKLVPQ
>2109
SDPLTST
>2110
IPYTWRA
>2111
TGSPPHG
>2112
TLTSGTR
>2113
KVQQTGR
>2114
SLPPRYQ
>2115
APTTPMW
>2116
QYWTRPE
>2117
QQPLPNL
>2118
TAAITCL
>2119
AAGSTTK
>2120
NPKLPSR
>2121
MPQNLSR
>2122
WQNTYWQ
>2123
WASRLET
>2124
QHALPQG
>2125
QSAGPMP
>2126
APVIAGG
>2127
ATLQIPV
>2128
TSPHPSM
>2129
QEPHWSH
>2130
SKVSISH
>2131
QPALNVK
>2132
VSPSQPE
>2133
HTLLTMS
>2134
RLAFANP
>2135
VHSPQAP
>2136
TRPHHMW
>2137
GKLQNYG
>2138
SPSHIAA
>2139
ALRCPHT
>2140
AAVLPWQ
>2141
QPDESTM
>2142
STKINSV
>2143
TQEPSNR
>2144
QRPVATV
>2145
AAVLPKL
>2146
HLKQYAT
>2147
AHSPYMQ
>2148
KLAFATV
>2149
HRAVPSV
>2150
TDWPATS
>2151
TAELMDL
>2152
ASNGRQW
>2153
DRVTMPP
>2154
AHVPKSV
>2155
AWPHHED
>2156
WPLHLNQ
>2157
TPAQIFP
>2158
SPPPLSG
>2159
HKQLLEQ
>2160
EGTPVKF
>2161
NPQHILT
>2162
KPHHASN
>2163
KLQSMSS
>2164
TTPHLGS
>2165
LPLPQLH
>2166
IHAKTGF
>2167
GTTSVQG
>2168
DNHEMEL
>2169
LWKPLHT
>2170
LRPSNHL
>2171
AVSLPLP
>2172
LRTSLTL
>2173
APKQERH
>2174
KPLSIGS
>2175
NLPHNVV
>2176
TTRPLLY
>2177
AELHVRS
>2178
ATFPHQL
>2179
APARYTH
>2180
ALAPRVS
>2181
HSPPSPS
>2182
KLIAPEG
>2183
QRVVTLW
>2184
QKLSDLT
>2185
ANTGAGS
>2186
THIERQT
>2187
QATTHKA
>2188
ACLSTFA
>2189
SAALVRH
>2190
NTAAAME
>2191
QPRFELP
>2192
LGPLVTV
>2193
TYTASRP
>2194
WPNANYS
>2195
IPARHTA
>2196
RLAAAPP
>2197
QMHIPTN
>2198
AKLDSSH
>2199
NHSEVLT
>2200
TYPLVSQ
>2201
RLDAASP
>2202
MGPALEY
>2203
APDPLIM
>2204
NRQPQVP
>2205
TSRVEQH
>2206
DAQRAEQ
>2207
GTASANV
>2208
TRNELHR
>2209
QSRTWTS
>2210
MQPVNHF
>2211
RLPLASL
>2212
THNPFVP
>2213
SVDKMPL
>2214
TPWQCMW
>2215
SGLTWPH
>2216
APAGQPC
>2217
MPHSTSQ
>2218
SLVIPPC
>2219
SRLDPAY
>2220
ATGVSQA
>2221
WPLPFDS
>2222
RDAPVYQ
>2223
TVPAAQS
>2224
RALNLPP
>2225
QTRWHLP
>2226
QPLRTPF
>2227
APIIDTG
>2228
DHLHPWL
>2229
AVVPLTA
>2230
LQQHIPT
>2231
HPSDAVP
>2232
HTPETNH
>2233
RHLTETS
>2234
ATVVPTT
>2235
HQEALKS
>2236
VMAQNIP
>2237
VRVIGDP
>2238
MPWVLDS
>2239
RMDTHQH
>2240
DAANPVL
>2241
QTNALMF
>2242
ADRTRTL
>2243
RDLAPST
>2244
AHPIPTN
>2245
LPVRPDG
>2246
EWPSQRP
>2247
ATLFQQG
>2248
SQRTHVL
>2249
HTPGAIP
>2250
TTTMQTL
>2251
KQTAMLE
>2252
TADVGTA
>2253
RTTDQPL
>2254
HPPVSAS
>2255
DTYHPSG
>2256
GLPRDQL
>2257
KPGLQMP
>2258
APRSTLL
>2259
VWCYPAQ
>2260
NTITDHP
>2261
TGSMAHR
>2262
DQSTRAY
>2263
QYVLDMP
>2264
ATSQAVL
>2265
GLPQVRP
>2266
HRTSATA
>2267
EPTPLDG
>2268
TQLDWSR
>2269
ATSYATV
>2270
MRLGPPE
>2271
HAQNSTW
>2272
ILGPSLI
>2273
LPPVHHQ
>2274
GIGSTDP
>2275
TTMTMTY
>2276
AWPNQAW
>2277
HSAPDLS
>2278
MVAHCSE
>2279
HTRGLHM
>2280
ARSPTTL
>2281
HYRPPSG
>2282
APLGIHQ
>2283
APSQGRV
>2284
MPQMSLY
>2285
STKHTTE
>2286
VPMLDCP
>2287
ASGAAYS
>2288
GDAPPSL
>2289
SAMLWAE
>2290
RDCTTNL
>2291
EMGLKLL
>2292
GLTWNPA
>2293
AAGKLHP
>2294
APVLASH
>2295
SGPLPMS
>2296
ASRGGHT
>2297
DIAPSPP
>2298
TAPRDKY
>2299
NTPQAPL
>2300
TTDVLTY
>2301
VPLLEQA
>2302
EPLNPTI
>2303
RWPYPDI
>2304
ADSKTAM
>2305
AWSLNSD
>2306
RHPSIDP
>2307
TNSRLWV
>2308
AWFEKRA
>2309
GSYTSSV
>2310
SAGGTTN
>2311
QAPNSNY
>2312
SPGVAQL
>2313
HWAHYIV
>2314
GELRASR
>2315
RPALSFH
>2316
QCIAKAC
>2317
TQSPRQA
>2318
GHVYIAR
>2319
TMEVTRT
>2320
GATATPF
>2321
ALHVAIH
>2322
SAPTMMS
>2323
MLPPSFV
>2324
HTSGAFA
>2325
VHPKQPQ
>2326
HLRTTPA
>2327
VPHPGLD
>2328
AQLMFAV
>2329
AHTSELP
>2330
AQANGEL
>2331
RAIQLHG
>2332
TPGEPNV
>2333
QLKPSFW
>2334
SALNRPS
>2335
GTPEPTK
>2336
VHDWKRS
>2337
ADMWMLP
>2338
RHPQILP
>2339
GPNAHAS
>2340
SLAPLKP
>2341
RWDPADC
>2342
HGPQHVP
>2343
LWGHPMV
>2344
TEAMTHQ
>2345
VPYPRCH
>2346
LMTPLLP
>2347
QRVPWLT
>2348
KWGDTPH
>2349
QSVHHLN
>2350
SPQLHVT
>2351
GPERVHA
>2352
SPDDKPL
>2353
RAATGHD
>2354
AAKSAAH
>2355
TPRSNAV
>2356
TTTASRM
>2357
QPNKSRM
>2358
TFGRATL
>2359
ALELLSQ
>2360
QSDITLT
>2361
AAPVGIR
>2362
MRSDTPA
>2363
GPQQVDV
>2364
QQRYDIV
>2365
MRTPPAH
>2366
WPRGVLT
>2367
NAAQTIK
>2368
AYNHSPS
>2369
SAKDRPN
>2370
AQTSLMK
>2371
ASALQEM
>2372
RAYDLNV
>2373
QVAHGRS
>2374
TLCPEQD
>2375
ATAPDPQ
>2376
GGPITPM
>2377
DDASLHT
>2378
LTVNWAP
>2379
GQLASPS
>2380
QPPTTTG
>2381
RLAQTPF
>2382
HSSTLQL
>2383
QSTALPH
>2384
TIPHLRS
>2385
VAHPMTT
>2386
YTEHMPR
>2387
LAQRPSN
>2388
LPRMPPF
>2389
WLQNNCL
>2390
WSRIPYQ
>2391
QKDPIDG
>2392
MPNKVEA
>2393
LGPTLHS
>2394
NHSMSFV
>2395
SAATIYS
>2396
ESHARSR
>2397
MPAPHAG
>2398
WASAPVT
>2399
QGLIQTA
>2400
QHQNSST
>2401
QPAWTQP
>2402
WMGPLVL
>2403
TQYIGPM
>2404
AGPLRYH
>2405
RTMLPPQ
>2406
RTPATNS
>2407
APIAPDP
>2408
AITPLPC
>2409
GDGVTLP
>2410
GLSSVEL
>2411
RPPAMFY
>2412
QYQQAWR
>2413
APDAATH
>2414
TYPSSPP
>2415
RPIFTWL
>2416
VPNNNMF
>2417
MPHDLSM
>2418
TPSLSAS
>2419
LSPRTPA
>2420
SSNIPLS
>2421
QSLHTKW
>2422
EPESILP
>2423
QPLLHTL
>2424
RLDPARP
>2425
SASPTDR
>2426
QQCCWVR
>2427
SLPTSMY
>2428
ALDRSCP
>2429
KLHPPSR
>2430
QVLQLAL
>2431
GPQLGKA
>2432
QEPPSHP
>2433
AQQSWHV
>2434
VLPAPYP
>2435
VTDTEWS
>2436
SERIKRP
>2437
ITQRTAV
>2438
IPSHTPH
>2439
TNVMPTP
>2440
SVPAVDM
>2441
RPTLCHT
>2442
STPVRQL
>2443
QRHLEAR
>2444
IPSSYTW
>2445
TRAHQTP
>2446
HPAGVRT
>2447
QQLQIQT
>2448
VPLTLHP
>2449
SPTPPSV
>2450
YPGVAKP
>2451
QHGVWST
>2452
RPHQLFL
>2453
TSPANKP
>2454
HDTYRAA
>2455
VLRLSPL
>2456
MELTFTV
>2457
SAPSLTE
>2458
ARLDTPV
>2459
QAMTRTG
>2460
QNNTYAV
>2461
QPQPRSL
>2462
HHDQPAP
>2463
ASNLSRQ
>2464
SMPILLT
>2465
APGGAFS
>2466
TMAHRPS
>2467
TPRPGHS
>2468
EPPQGES
>2469
QVTPRTL
>2470
QLRSWHP
>2471
RIAGALP
>2472
SQMPDDT
>2473
GVSPSRS
>2474
RDHGTPT
>2475
LHSTPRG
>2476
DTRDHSR
>2477
APHHDRL
>2478
QEKRPPQ
>2479
VAMRTPY
>2480
RPAGTPA
>2481
DKLDRAP
>2482
QTPPLLR
>2483
TVFSVST
>2484
QIPKHIY
>2485
TGLLQLT
>2486
QVQGQDY
>2487
RLLYPSA
>2488
ASPKGGA
>2489
MHTVQSV
>2490
TQTLTMR
>2491
VAHLTIE
>2492
HKGCNQW
>2493
HWLPART
>2494
RPAQTGL
>2495
AGATDWF
>2496
QHSIPTR
>2497
RTTDYPP
>2498
STHRLPW
>2499
HQVRFGP
>2500
THHKALF
>2501
TQAANVR
>2502
APPPPIL
>2503
QCQIGLY
>2504
QALQPPR
>2505
QYLPSWF
>2506
SAQTMYT
>2507
TSRPVSP
>2508
GGSLPRP
>2509
APKQDTH
>2510
TDAVVIF
>2511
KTPPPKP
>2512
GLLVITA
>2513
GTAMHEQ
>2514
RDALPEA
>2515
RPASMLH
>2516
QTPAFTS
>2517
RGPMPPP
>2518
ADVTPGP
>2519
APRLPLY
>2520
VYAIKIL
>2521
ELMQVRI
>2522
TPNDHPI
>2523
VAGLAEE
>2524
AARVQLS
>2525
LSTICMT
>2526
MPPKPPD
>2527
GMPTAPY
>2528
QAQYPML
>2529
MQTPVDL
>2530
AAGSRTT
>2531
IRAADTQ
>2532
EPPRYQH
>2533
GLPNREV
>2534
RTHQFPP
>2535
RPAELTR
>2536
SQHLTLT
>2537
AVELWTH
>2538
QLLSDPS
>2539
NALQTPH
>2540
TIAGHTQ
>2541
VHTHPAQ
>2542
DPRFTQL
>2543
YMPTSLP
>2544
HQQPTNL
>2545
SPRIPLK
>2546
ATVSPHS
>2547
WQEAVWR
>2548
GTSRVPA
>2549
TLKHASL
>2550
MPYVHRQ
>2551
AVPRTEY
>2552
AKELLWE
>2553
GAPVQPQ
>2554
TPLLRSP
>2555
WTPLPPY
>2556
THAKTTI
>2557
TYGKPAQ
>2558
TTVKPLL
>2559
NIPQPSL
>2560
RLHPDKI
>2561
SHMVQPT
>2562
SMSLGPP
>2563
SIIQWPD
>2564
NTVSQEP
>2565
SSLHSSL
>2566
HTQIMTL
>2567
LITHSSA
>2568
RPQLPDT
>2569
SPPNTRA
>2570
AVDPNAN
>2571
ARLSITT
>2572
QAQLSTN
>2573
STLIRED
>2574
VEAYFTP
>2575
AVRTVAP
>2576
TTQHALS
>2577
KTRLPTT
>2578
QQRIEWK
>2579
TVESRVP
>2580
RTITHVW
>2581
EQQAELM
>2582
GDTKSGR
>2583
DRTDLPV
>2584
AMQLGPR
>2585
NPTMTLL
>2586
VVQSTFS
>2587
RAMVTLQ
>2588
MSSSPPR
>2589
HLQIDLD
>2590
HPPSGTY
>2591
HEQRMTN
>2592
RTAPFLK
>2593
GDHAKLT
>2594
RPVPTTF
>2595
ELSLLLG
>2596
MVHLKLS
>2597
QTQTEYG
>2598
CPHSDKV
>2599
KPFDPPP
>2600
GQLDQTA
>2601
AHRVAQL
>2602
NHDTTLT
>2603
VTVLPLP
>2604
SPWTHLN
>2605
QQPSNHV
>2606
HDKTRQS
>2607
QSNEHQK
>2608
EKIRFHT
>2609
TPWNAPP
>2610
TRGHASC
>2611
QALHTDS
>2612
THRSLMS
>2613
RPTITPA
>2614
WPVGIPL
>2615
GLQYHPL
>2616
LLASPLS
>2617
STVCCRA
>2618
ALSSLSA
>2619
AGMGHPV
>2620
RHTVPPW
>2621
STNSAHL
>2622
KAFQQHQ
>2623
ASAAQLY
>2624
HMAPLVG
>2625
ARLSVPE
>2626
QRTLPTL
>2627
QLRSGIP
>2628
GPSPCAL
>2629
TYCQLVY
>2630
GPLMTAD
>2631
HAHPVGQ
>2632
HPPQTKQ
>2633
SVTSALT
>2634
GSPHPWP
>2635
QRHAHTL
>2636
ALLSQNM
>2637
SDRPPYL
>2638
HNMGTIH
>2639
QTTPRAL
>2640
DTTHTAY
>2641
SHLWQYD
>2642
RMHIPPL
>2643
WPKLATP
>2644
AKHHEAT
>2645
DRQIPWS
>2646
AHIGPPL
>2647
LMATNHN
>2648
EPRTFIK
>2649
LPSKAQS
>2650
HADGEWC
>2651
SHKSVWH
>2652
YGQAQWR
>2653
HTNVPKK
>2654
WPPVVNA
>2655
ALTLRPP
>2656
TPPMKNS
>2657
TLTTNGR
>2658
TTRSVLS
>2659
TPPVPPV
>2660
AQKHQQP
>2661
MMVRDNP
>2662
ANHPKLS
>2663
TYPPVAY
>2664
FLHETRV
>2665
VTCPPPI
>2666
QPTTPPD
>2667
HGQHTPT
>2668
LDAANLP
>2669
TQWHLHI
>2670
TAPTHQV
>2671
QTLPSLY
>2672
AMGTTPG
>2673
VLRSTPT
>2674
RAAPNPP
>2675
QGWTHTL
>2676
WGKSTPN
>2677
KAEAKYL
>2678
SLNTVPP
>2679
ASAADTQ
>2680
AGTWLLS
>2681
TLQHNHV
>2682
GLNPVSL
>2683
TTEHTWA
>2684
LNLTPNT
>2685
QQGLVIL
>2686
ATAGHTQ
>2687
DERYDVF
>2688
VLQRDWT
>2689
QWAPCSS
>2690
HSPTNIS
>2691
ATATIPE
>2692
QLDLPPC
>2693
KAPQHHD
>2694
MRAPGVD
>2695
TSAPTRK
>2696
TQQPQYE
>2697
SPALWFT
>2698
MYPLSLQ
>2699
HSYVPLL
>2700
QSPHLNL
>2701
HLWSITT
>2702
DTTPPTY
>2703
SADRHLG
>2704
RVGLEDA
>2705
HILADTP
>2706
HALPKRS
>2707
MPLNYYR
>2708
MMPMSPL
>2709
GPHVHPL
>2710
MRTAHFL
>2711
HVGIAPR
>2712
VRVQSHA
>2713
AGMPVSV
>2714
HAHVTLT
>2715
SPALHPY
>2716
LSLITTL
>2717
TWQVGIS
>2718
TLVMPSL
>2719
HGILEAD
>2720
AHYSKFP
>2721
KPTNIQT
>2722
EPVRALL
>2723
RAGDPPL
>2724
QPDGTTW
>2725
QSWLPLV
>2726
AWLPYSS
>2727
RLTETSY
>2728
YRTGVVD
>2729
HQPNSCA
>2730
STYPHQS
>2731
SGRVTEV
>2732
VRHHVQT
>2733
HKQPLQD
>2734
SPQPEYM
>2735
HLVGSLQ
>2736
TPASGSW
>2737
QRTTALF
>2738
TPHGEKR
>2739
THPDVML
>2740
ALNPLSY
>2741
ASLYRHH
>2742
THKLPLP
>2743
AVHSTRI
>2744
AAPTGTI
>2745
WPADRHS
>2746
AATYHHP
>2747
ALSSPAD
>2748
RPLLTHQ
>2749
HERMPGT
>2750
ALVKPFP
>2751
QALTRIK
>2752
YADRALP
>2753
LHLAQQR
>2754
EAEMLDT
>2755
VLQVAQQ
>2756
GSAANVL
>2757
TPLKYAP
>2758
GMSYAEH
>2759
QPRPSGH
>2760
ATMTPTT
>2761
AATQVPR
>2762
QQLIRLA
>2763
RSLQSDP
>2764
LLHNAAV
>2765
ALAIGTM
>2766
TTGNMPT
>2767
HLTKLAF
>2768
GSMSPTI
>2769
AASPNPY
>2770
TPLHYAF
>2771
DAPSLFN
>2772
APLLDVH
>2773
TCPSVDC
>2774
TTPFLYP
>2775
QPHADLP
>2776
MPSMNLW
>2777
TPSLVVP
>2778
ANWPYQT
>2779
MHHRLLR
>2780
DRSMRQL
>2781
ALPVHAF
>2782
RLMHAPS
>2783
QFPYANL
>2784
QRYDPPP
>2785
LRSDVLV
>2786
VAPTRLP
>2787
WQMPELP
>2788
TPKPPSP
>2789
APDDPYK
>2790
DPTKQPL
>2791
GLSNLLL
>2792
GVPDMHR
>2793
RDLVHPS
>2794
AAPPTTG
>2795
SLIASPH
>2796
VHTALSL
>2797
HTYQRVL
>2798
QCKLPLH
>2799
WDRSPWP
>2800
SRDLPLQ
>2801
TPFAVLT
>2802
GQQLNCF
>2803
CPHKCQD
>2804
TPLMMLG
>2805
HPQHPPI
>2806
TRTQIMP
>2807
WHGDHPA
>2808
AKHNRPL
>2809
QAAAMHW
>2810
GHPQFLP
>2811
HHAGWSV
>2812
LRGNPGQ
>2813
GTLQIVA
>2814
SPPSSSC
>2815
RHQLITM
>2816
TTSPWPP
>2817
QKAPMPM
>2818
ASSVLYL
>2819
TAPPRWI
>2820
TPMSSNS
>2821
NAPAEVR
>2822
HTSQRPC
>2823
VPHPTPR
>2824
HAMPSSG
>2825
QARHPSP
>2826
SHNPPVP
>2827
VWPASLI
>2828
ATPSRDN
>2829
QMACIPR
>2830
SASYKHS
>2831
TFKTQVS
>2832
TCREVPM
>2833
TTPVPAW
>2834
HQTMDNQ
>2835
HDYPVLY
>2836
QHRLSMP
>2837
THKAPSG
>2838
YPMLAHP
>2839
TYMLATS
>2840
GILHSTT
>2841
QVTFPLS
>2842
QSTRLLV
>2843
TPLSVHP
>2844
QTADPTQ
>2845
RLPTTMA
>2846
MLQMSAA
>2847
TNMRVIL
>2848
TDELTVR
>2849
NGQPARV
>2850
ETPAPSF
>2851
STPTSHL
>2852
HESLKAS
>2853
QETSSLF
>2854
QATLLHY
>2855
APPPSWY
>2856
RYALDPP
>2857
WQQVPTP
>2858
GERLTVQ
>2859
LTLVPYD
>2860
KWYSPSQ
>2861
QVAQSRQ
>2862
HTAGPTS
>2863
AKSAPWL
>2864
DHMQATP
>2865
VEPRPVS
>2866
KEHQELK
>2867
RPGCIYE
>2868
LRADLVT
>2869
QRACPLH
>2870
MQRSPGV
>2871
HLLNAKS
>2872
SGLTLSL
>2873
ARVAMSL
>2874
HPPSRDH
>2875
LPQQTYP
>2876
AWPDLGI
>2877
QGRTQLP
>2878
QPPRHPS
>2879
AERPPGV
>2880
MAQLHRP
>2881
SPSTVAA
>2882
TTPWSST
>2883
AALIDLK
>2884
TRYLAEL
>2885
KLNAHPT
>2886
QAHRILT
>2887
TEPRFAL
>2888
GSALTLT
>2889
MPYEWSW
>2890
TLKYWSE
>2891
SGLRHSG
>2892
WDRGMLP
>2893
HSPTFSP
>2894
SYQPTPL
>2895
NPATIAM
>2896
SRQPALH
>2897
APSVTVY
>2898
RLHTPVV
>2899
TSHEQQD
>2900
KQQDIMW
>2901
LRAALYH
>2902
AAAALAL
>2903
GYDITAP
>2904
PRAQTGR
>2905
QTMKMSK
>2906
GPQHAYT
>2907
LPTAPHF
>2908
QHVLHRY
>2909
APEYPSS
>2910
HITRLTE
>2911
SWPFSTP
>2912
GIGPQYQ
>2913
GTASMTV
>2914
SPSSVPD
>2915
TVQRYMQ
>2916
ITSQNQI
>2917
VQESWAR
>2918
GRSLQGL
>2919
TQPTWNL
>2920
TPGLRPA
>2921
MPVRPSA
>2922
ARYTPGL
>2923
NATRSGP
>2924
QSSSSQL
>2925
IQQGPIP
>2926
MLPGAHG
>2927
DTQRLVL
>2928
HASPRIS
>2929
TPACMMS
>2930
VTDHMTL
>2931
QTEPSLC
>2932
MPLDTNW
>2933
HLTHLKY
>2934
QQRLTNP
>2935
TVPLPVP
>2936
APGQRIC
>2937
AAVTSTY
>2938
NASLKAG
>2939
QPPSLLE
>2940
RLTNSPT
>2941
KAPPIML
>2942
SHQAHPG
>2943
RGDHTVQ
>2944
QLHLLKV
>2945
ALTPLRP
>2946
QDPSTSH
>2947
VEKDAMT
>2948
VSGYPIP
>2949
WMTNAPP
>2950
TPHMLSL
>2951
RVQMTAY
>2952
ELTKRQS
>2953
QYTSIKL
>2954
HTTQTQL
>2955
VYVPNRA
>2956
LPAQTRI
>2957
STVRWTP
>2958
IKRPITL
>2959
HRVHLPA
>2960
ASPDRAS
>2961
QTTCSPV
>2962
QQQLSMS
>2963
LPCSGDR
>2964
SAFTPAL
>2965
VPAKHGS
>2966
QTLPLHA
>2967
TVAELMD
>2968
LPGPLPI
>2969
HPLVSAG
>2970
GPGKMML
>2971
QQTMKTL
>2972
ASCPHSS
>2973
EVPYTNR
>2974
GKMPVVP
>2975
TLTPHTY
>2976
KLPATLT
>2977
HLQQRSC
>2978
DAMARNL
>2979
SLLDSGG
>2980
ASWQPKL
>2981
SARPGAP
>2982
RPAEPPP
>2983
QYQRQVQ
>2984
QLTHADP
>2985
ESRQQSN
>2986
QSRVPTL
>2987
VEAEIKL
>2988
ELNEDTM
>2989
TMEPPTH
>2990
HPHDLPF
>2991
LPRLMAS
>2992
LTQSPSL
>2993
AHKSPTL
>2994
QPGPQIW
>2995
AGSSPLK
>2996
TPLYSNT
>2997
HPQLDDL
>2998
DPADYVP
>2999
SDTTAPR
>3000
YNGSRLP
>3001
HTALQGS
>3002
GPPYVSL
>3003
SVHAPNS
>3004
QTGPSLY
>3005
HSGFSRP
>3006
EMWDAPT
>3007
LSVQEHV
>3008
ERWNEGS
>3009
TLVGPST
>3010
ESRSLTS
>3011
WRAEVLA
>3012
DPQRPTL
>3013
HNLLPSN
>3014
RQPEYLP
>3015
TLEPYAP
>3016
GPSFNRP
>3017
QPAQSQR
>3018
AEPRLRG
>3019
ATTRGVE
>3020
TSPLTPG
>3021
APPTQLP
>3022
ASLPQVL
>3023
TPTPSDQ
>3024
QMSHVSK
>3025
QTYIVVR
>3026
LTWSAFT
>3027
TPVPNTT
>3028
EPLYVFL
>3029
SLPLTVT
>3030
HAPPKTS
>3031
YAGKQPP
>3032
AESAGRK
>3033
LPRSPVV
>3034
TRMTAPM
>3035
RLPDIKP
>3036
ASDYQQF
>3037
ITWDPES
>3038
HPPTLQS
>3039
TQPMSRL
>3040
LTTPITH
>3041
MPGAPMM
>3042
QAPASTS
>3043
QLLAPRN
>3044
TGQKSAT
>3045
IPTAPHY
>3046
TPKDHLM
>3047
QPRWPHM
>3048
TLLQKES
>3049
TLLPSDT
>3050
ISPYTSL
>3051
AAGRPLL
>3052
HTTSNDI
>3053
TGPEWRR
>3054
YQPAFMW
>3055
GGQTAPY
>3056
AQRTQNH
>3057
ACTETPT
>3058
APSEHFR
>3059
HLALLTD
>3060
RTVTFAE
>3061
IPKSPSA
>3062
MLITQTA
>3063
ASLHIPH
>3064
APPPATS
>3065
HTTPRPC
>3066
QQLQTRP
>3067
IRALQPM
>3068
SLYAITK
>3069
VTQVYSS
>3070
APATAAP
>3071
DAWRWET
>3072
TIRPDYL
>3073
VAKGNPT
>3074
RPVPHHQ
>3075
ASTLTCR
>3076
NELDSSS
>3077
ERDLPPL
>3078
ATYPEMV
>3079
QPLLPLI
>3080
GAAKKDL
>3081
AQQNNGD
>3082
STRAPML
>3083
SDPLLPP
>3084
TPLSPQG
>3085
VHMQVLR
>3086
DSSPLLS
>3087
AIQPNTS
>3088
NEPALDR
>3089
ALRPTIT
>3090
GTTEQLL
>3091
LPMSSML
>3092
NHSSTHS
>3093
DAAELKM
>3094
ATMERLW
>3095
GNARATP
>3096
SNARIPQ
>3097
EQSPTLL
>3098
GPSTTNI
>3099
SPHSTRT
>3100
QRLPGTM
>3101
SNAHDAR
>3102
ASDPSHP
>3103
GTQRAWV
>3104
EPMQRPY
>3105
DNPAWGE
>3106
AKLSMSG
>3107
AYPITTQ
>3108
MPALWTL
>3109
LGLQAYR
>3110
SAFRMTG
>3111
LTTLPTG
>3112
AALVSST
>3113
SMQLATQ
>3114
QTSHHRL
>3115
SPHGDTK
>3116
DLGIPPW
>3117
QPYYGPI
>3118
HPSIPYL
>3119
ANPTHLQ
>3120
TNKPLNT
>3121
QVPTMTP
>3122
APTLLNS
>3123
RLDRSPP
>3124
NHALNIG
>3125
EEAEATY
>3126
SGAESPV
>3127
SRAVLYQ
>3128
VPTQIPK
>3129
KQQAGMS
>3130
LTRPMLY
>3131
TQEQNRV
>3132
HRQTFIL
>3133
QAERSQH
>3134
TMPVSPI
>3135
KQTITPP
>3136
TTSQPSM
>3137
GPLPDVN
>3138
TAQTSRE
>3139
QVRLPSP
>3140
TRHVLYE
>3141
TAGGTQH
>3142
TPSTAID
>3143
TPMSLMP
>3144
MPYRTQL
>3145
TPALNLM
>3146
APLPGHR
>3147
SHHPTKA
>3148
AAHVENP
>3149
QVWPGGW
>3150
ASKSWVE
>3151
AHPSNHS
>3152
TPAKSDT
>3153
MQPTHLI
>3154
WTHHMSP
>3155
RDVTPTG
>3156
AWLGQTA
>3157
GMAGLRY
>3158
KPQELAN
>3159
HAVRYLL
>3160
HVQTSKF
>3161
GQQQFDT
>3162
TVLHSNW
>3163
TQIESRL
>3164
QNSSYTT
>3165
TEKPRPT
>3166
RLNHIQG
>3167
VWLPAVH
>3168
SGLTVIS
>3169
TLPYRLP
>3170
TTEQALP
>3171
AFTRHQD
>3172
ANPWVHD
>3173
QRTVFVC
>3174
RVMLNMH
>3175
VAPTLPA
>3176
SSLVSYT
>3177
ASNTASP
>3178
TLHNIWY
>3179
QAKSMKT
>3180
LNKPVPF
>3181
VSTFPRT
>3182
VSFHPTT
>3183
TQTVLAR
>3184
QHQYYMG
>3185
YMTDFHL
>3186
ADLKVAQ
>3187
LPSTTLI
>3188
GMSQRNG
>3189
HLWPRAT
>3190
MPTPNIH
>3191
LPIPAVQ
>3192
AACATQK
>3193
HMGIPSV
>3194
NPSLKYS
>3195
ALGGPLN
>3196
ETKSETS
>3197
TTTPKGH
>3198
AQRQLTT
>3199
GDTLSSL
>3200
GTKTAPA
>3201
RKNADKF
>3202
HPRLVSL
>3203
ATVKLLR
>3204
GMSYFRN
>3205
QIRGLLY
>3206
AIRAELT
>3207
TIAVAPP
>3208
WSVASLL
>3209
GLKSVLT
>3210
ATPFTKL
>3211
TTPQVCT
>3212
SPTQSPL
>3213
TPGTLRL
>3214
GTARFPH
>3215
SSLNWTF
>3216
AVSTRHT
>3217
DMRNMRG
>3218
QQMADVD
>3219
LPANYAP
>3220
ANWMSHS
>3221
ALKFQTR
>3222
RDMLLNQ
>3223
QISAFVY
>3224
GHSTDLA
>3225
SQPAWNT
>3226
HRDPLPP
>3227
AVLLPST
>3228
TTRLSLY
>3229
TMLKQAS
>3230
ARSLDLL
>3231
RTMSLTQ
>3232
RAQDALP
>3233
NAADTPH
>3234
ESYHSIR
>3235
TFEQHDS
>3236
KQGPQPW
>3237
KAHQYTN
>3238
TLLPLGV
>3239
ITIPNQL
>3240
TESSPAV
>3241
QQLSLTA
>3242
TVLSSPD
>3243
KLHQLHS
>3244
TLVNALS
>3245
LPTAHPT
>3246
WRAQLDI
>3247
TWPHLYA
>3248
EPLVPIP
>3249
LTPIVRQ
>3250
LLRTAIS
>3251
RTIEPQI
>3252
NAMRTTG
>3253
RGALDPY
>3254
QMACKPA
>3255
ATEPTDS
>3256
WTELLQK
>3257
QYGGPST
>3258
TWQRTLM
>3259
HTQSKPS
>3260
YATWLQS
>3261
MPETLPP
>3262
RAEYVPG
>3263
TPNDSMS
>3264
SQLHTPQ
>3265
ALTVNSH
>3266
TLPSHMQ
>3267
HTQWSIA
>3268
QHTLNKY
>3269
HLPDQHT
>3270
TQNNTLA
>3271
SPITTRP
>3272
REPGGQP
>3273
VSKDPAH
>3274
QIWTLEW
>3275
QPMTLIP
>3276
WPVSTLN
>3277
TAPGWAG
>3278
MNAPPSG
>3279
HEGGRLP
>3280
ASAAKWS
>3281
ELIQKVV
>3282
GPTSSSS
>3283
GTAANRQ
>3284
HLPLTGF
>3285
QQWQEVA
>3286
APYMLPT
>3287
DPAGNMH
>3288
APRMSMY
>3289
SQPDPQD
>3290
GAPASLE
>3291
SVYLPPI
>3292
HMATTSL
>3293
TAASTHG
>3294
TTGGVRS
>3295
TPRLKPL
>3296
ATSPPVQ
>3297
LHATMPL
>3298
QFKSPRM
>3299
RVPELLQ
>3300
TSGAYKL
>3301
SGSPLIP
>3302
QPRLLFT
>3303
GAWALQA
>3304
VPQRDMS
>3305
QTREQHT
>3306
TKAPPLA
>3307
AATRTLL
>3308
DPWPVTD
>3309
VQQKQPT
>3310
TMLSPGL
>3311
LVPPQSS
>3312
DTPLLPL
>3313
TSHHRTP
>3314
TPPLLVS
>3315
HQSHTAG
>3316
APREILK
>3317
ETQSTIF
>3318
TPLAFQL
>3319
NPQPGYS
>3320
VTPLLHL
>3321
QSMQGRL
>3322
SLAAPAA
>3323
SQRPANE
>3324
HPSDAHL
>3325
LKYAPSS
>3326
HRITTQL
>3327
SYQLSGL
>3328
SQWSIQT
>3329
TTISATI
>3330
HVSPPFV
>3331
RIDSPTP
>3332
LRQETHA
>3333
RDALSVT
>3334
GAQDYNS
>3335
AHPYMPS
>3336
WTTSLLH
>3337
AVRGLHP
>3338
AHHVRSD
>3339
AIKKPVT
>3340
TLVMHTV
>3341
QSVRSVE
>3342
SMEKLAR
>3343
SPVPHVH
>3344
SPGTPLH
>3345
AWADSGL
>3346
TAGLLLR
>3347
LDHAPQR
>3348
RTTPMLG
>3349
ALSDLVQ
>3350
HMPTPLQ
>3351
STHLLFA
>3352
KSHTPAF
>3353
ARTTVHH
>3354
QSLSTMP
>3355
MRLDLSQ
>3356
VVIPGFR
>3357
RVIADYP
>3358
SPDPGNN
>3359
WPNITRA
>3360
RPYATEP
>3361
TTLDRYV
>3362
STNATPL
>3363
TSHVHLY
>3364
RSAYSMY
>3365
LGPGTTG
>3366
MPLGMTP
>3367
AYPAVSS
>3368
ADTQRLN
>3369
HHTLNSS
>3370
ALKCPVC
>3371
TPLPSQT
>3372
QQDANKA
>3373
TAHPRPS
>3374
TPSPWPH
>3375
SHPTGPK
>3376
AQAIRTK
>3377
ASLPNRT
>3378
SLTDYQV
>3379
SPWSVMK
>3380
AWLCPSN
>3381
AHQQSQP
>3382
TPVPSPT
>3383
TSKSAFQ
>3384
NLRPLEH
>3385
TRQPWTL
>3386
AEMAPAY
>3387
EAMVTRG
>3388
HTPSDPR
>3389
TRAELMP
>3390
SAHTMTQ
>3391
TPQNTMM
>3392
SLHDRAP
>3393
YVKPLKQ
>3394
ARLDPHY
>3395
NARPSWP
>3396
TMHRNVA
>3397
VVHMQYR
>3398
HVHSPKF
>3399
ETPQNPI
>3400
WAVQKMM
>3401
GHRIGQG
>3402
GQLQTYH
>3403
TGTAAKG
>3404
ALCKPTL
>3405
HLQPHGF
>3406
SDKTAPW
>3407
YAWRSSS
>3408
QPSGPTR
>3409
ESPHQCD
>3410
AKPGVPS
>3411
DTAVDHM
>3412
TNQSPNR
>3413
TLVTKMQ
>3414
LPLPLGL
>3415
VHPTSDL
>3416
LSLGQSL
>3417
SLQGTTM
>3418
THKDHPL
>3419
GPAYTAD
>3420
QPHPNMS
>3421
GPSTGLF
>3422
HAGWPPY
>3423
HHAPYMT
>3424
SATKLAS
>3425
GMKKPPR
>3426
MTTAQTL
>3427
YVQCPLS
>3428
ALKVSRT
>3429
AGARYPY
>3430
HPHIAAP
>3431
SAMGPTA
>3432
AQETTTH
>3433
GQGQLHR
>3434
TPAANTV
>3435
RPMEQPA
>3436
ATPHTTR
>3437
TSPFRLS
>3438
QSTHENG
>3439
KTPTMYL
>3440
TLVQTAP
>3441
TTRATDT
>3442
LPLNMLS
>3443
GSTPPSY
>3444
RTTDTLF
>3445
TAGTMCT
>3446
TARYTML
>3447
TVYAHLP
>3448
KTMAQIT
>3449
HPTQSTR
>3450
AGDVRPD
>3451
QASLLTP
>3452
GLLLRHP
>3453
LRPIETL
>3454
HPDLPPR
>3455
SIPPVVP
>3456
AHYTSTR
>3457
TGTSLTD
>3458
RHMTATT
>3459
ARAVHEK
>3460
TWAYRQP
>3461
TSSLIRQ
>3462
ASWLKLN
>3463
RTAVYTS
>3464
APLWVTL
>3465
LRSELPL
>3466
LQQRAPL
>3467
HQQVTPR
>3468
VVTFEDR
>3469
ANGLTLL
>3470
ARVTTFA
>3471
GEQLSAA
>3472
QMLLENR
>3473
LMNETWY
>3474
GTWTFAL
>3475
QHQQRSL
>3476
SGGLGTK
>3477
ATLPMQW
>3478
VQTNGHG
>3479
APNPPFT
>3480
ARGLAPI
>3481
QMTLITM
>3482
QPTHDRF
>3483
QLPRLTK
>3484
TVSLQTT
>3485
IGLESDR
>3486
KQIRHQM
>3487
QQHRLPP
>3488
EMGPLMF
>3489
DDRPTTQ
>3490
NQQDRPL
>3491
AANQWQA
>3492
ERVYALW
>3493
QDTPVLS
>3494
QWQTILH
>3495
SHSAIFV
>3496
SQPILPP
>3497
AMASTSQ
>3498
ALTQPAT
>3499
QWPLNNR
>3500
MPVKQKA
>3501
TTPNPKQ
>3502
GQGMSVD
>3503
SDMRVYA
>3504
STFAWTR
>3505
QEALHQE
>3506
GWYRMPA
>3507
HAAGASM
>3508
QHEQPTF
>3509
RPSTVAT
>3510
RITTVPA
>3511
TLLPWML
>3512
TPRDESA
>3513
IVTSVAQ
>3514
ASSADTP
>3515
HTPGLSP
>3516
RANETMH
>3517
GPHILPA
>3518
QTSNVTY
>3519
QKLLDPA
>3520
TLPAHPL
>3521
TQPPGRL
>3522
RCTVKPV
>3523
LPLSNRL
>3524
WATLTYP
>3525
VSPLPTA
>3526
THYPMSL
>3527
SSSNAMF
>3528
TRLPLRY
>3529
RTTWPAT
>3530
QVSGLAQ
>3531
AATRLNP
>3532
TQTPYHP
>3533
SQAPGLN
>3534
DPQGNGT
>3535
TADRVMK
>3536
NQVSTQA
>3537
SQTYPPP
>3538
TMLPLLQ
>3539
RPLLHSL
>3540
VASQASY
>3541
MEHTSDQ
>3542
SWAFGYT
>3543
NQPPSPP
>3544
STRPWLI
>3545
RTLPITF
>3546
GRCAQAI
>3547
ALSMIPT
>3548
EPYVRTS
>3549
RGDAPPQ
>3550
ALMRPLL
>3551
QPYSLAK
>3552
DQSTQMR
>3553
SGQWNLS
>3554
TPSSQTP
>3555
YLLDPGI
>3556
EPWKPTL
>3557
TPVTMGW
>3558
AHRLPPS
>3559
KAQMLES
>3560
TSSPNPR
>3561
MEPRPPT
>3562
EEQRTNV
>3563
AVSITTS
>3564
QPPLRTN
>3565
RFPVPPP
>3566
MRTPVER
>3567
SCAHNPL
>3568
GLLLPNR
>3569
DRLHLDG
>3570
SQRHDQT
>3571
AAVKTPA
>3572
RTTMMET
>3573
HPMLPSL
>3574
HTSMPAV
>3575
VVYYPPS
>3576
TALLTAV
>3577
ASGGWTV
>3578
DPPRFPV
>3579
IETPQQA
>3580
GGPPIPL
>3581
GPKGPGN
>3582
EGLRVNR
>3583
EHQSRLP
>3584
RAPATLS
>3585
ALPLPVR
>3586
TDLQTWP
>3587
ACSSLRC
>3588
AYDRLHA
>3589
TKPPVLL
>3590
TFGRNAH
>3591
DALFNAM
>3592
LMLRPLE
>3593
HGMLGTY
>3594
APPPPSH
>3595
HHSWREH
>3596
TGRPHVW
>3597
RGVPAPY
>3598
LYQSHHM
>3599
KYHPPIM
>3600
TARTVPD
>3601
TNGFPGS
>3602
AQMTIQE
>3603
ASPRQSE
>3604
GPPSTYS
>3605
TLWSQPS
>3606
TTIRAWV
>3607
ASVSTVY
>3608
HPRAISK
>3609
TQHQTAS
>3610
TPHQYPN
>3611
QQRIPAQ
>3612
HQSVPPN
>3613
SPRAVAM
>3614
NTTWNAS
>3615
HVLKWWP
>3616
SQFVSTP
>3617
HPLLPPV
>3618
VLQHQRH
>3619
ALFSRNA
>3620
TSHRQAG
>3621
RLPVDLL
>3622
QTWQTVY
>3623
TITTAKR
>3624
RPIEHRS
>3625
GNDHVAP
>3626
EYDRDKV
>3627
TQPHKEY
>3628
TQSMHVP
>3629
QPPAIWR
>3630
QTSTGTP
>3631
NVAAVRP
>3632
VHATFLL
>3633
HTQSTTP
>3634
ALGHGAM
>3635
ASCRTDY
>3636
ASLSLRC
>3637
HHQSLLW
>3638
MMPVKLR
>3639
LSQSREH
>3640
SKSANRM
>3641
KVAHPNT
>3642
TYVVNPT
>3643
QPSQVQT
>3644
EHQSNMS
>3645
QHTEKLS
>3646
DRTGAMI
>3647
RDRLSHE
>3648
DAASQMP
>3649
TTRCSTC
>3650
HHSRYIQ
>3651
QLPAFVS
>3652
TPLTWNR
>3653
SKLMTTS
>3654
VTELPVP
>3655
SDRQSVC
>3656
GPPQWRN
>3657
LVPSSNH
>3658
ARPYGFT
>3659
QHPPGEA
>3660
QSQSVPC
>3661
AGTTIHQ
>3662
EQRQPSG
>3663
TRHDPLR
>3664
QQAPRTS
>3665
STPPLPK
>3666
AASPSHP
>3667
SQPVLPV
>3668
TPVNTQT
>3669
WGPPRYM
>3670
LAMKAAP
>3671
DLSPTIY
>3672
SHHREPP
>3673
TLQATTY
>3674
ATLELTT
>3675
HMAMTQG
>3676
TLPDWWR
>3677
TPWLLTE
>3678
SSSLLSQ
>3679
QSTELIC
>3680
QMRATHG
>3681
KTMGPLL
>3682
GPSLPLV
>3683
TPTEKHY
>3684
GMLPHPH
>3685
TLTSKAR
>3686
TDLQERQ
>3687
MPHSMTR
>3688
QTVHTPA
>3689
LPQEHLY
>3690
APPTMIQ
>3691
WPSMMPA
>3692
APVAPLI
>3693
SSAELTP
>3694
IASLSTL
>3695
AWWNPPP
>3696
GLWRTTI
>3697
AGRLILV
>3698
KLPKLYS
>3699
HWWPNHA
>3700
DGRSPRT
>3701
HRSNALA
>3702
LANPVWP
>3703
SPLPLYH
>3704
ALSQEAL
>3705
SLAPSSR
>3706
STPSHPF
>3707
DTMITKS
>3708
EPARNWS
>3709
TPRTTVL
>3710
AAGTQTS
>3711
NERSTLP
>3712
GMQERLH
>3713
TDHRHAV
>3714
QLQSPNM
>3715
HTHRPAV
>3716
VPLFTGG
>3717
KQHSAIS
>3718
TMAQLPR
>3719
HTTHNSL
>3720
ARLTAVS
>3721
MTGRPHL
>3722
ARHSSQM
>3723
VLANPSR
>3724
RLSTMST
>3725
QQDGTLQ
>3726
WTTYGMY
>3727
GPHTELL
>3728
WVPTHTP
>3729
TALATHL
>3730
QPTVLYW
>3731
AEKHEHF
>3732
AAERSSR
>3733
SEALGTR
>3734
SQVQHSM
>3735
MPRTGQR
>3736
SQHVQSH
>3737
QSGMKSP
>3738
HRSPIPN
>3739
TLIVPVT
>3740
TNPRLAF
>3741
ARTSMTY
>3742
VTKTLWT
>3743
AATVPRL
>3744
AFQLSYH
>3745
DNHIPCD
>3746
SLTRHLG
>3747
WSTTRLP
>3748
QNPLMYP
>3749
TLVVQLA
>3750
APQPTKV
>3751
LTTQILA
>3752
EPRGVQR
>3753
QLALYDV
>3754
TKTSTPP
>3755
MPVPLMY
>3756
GDSQRGL
>3757
AVPKVYR
>3758
QICRQDF
>3759
TIGITAQ
>3760
LPTASKW
>3761
QQSSLKF
>3762
SAEIPNA
>3763
KPPMIMK
>3764
VPTKMTR
>3765
EPTPHLR
>3766
HRPPCEH
>3767
TQWIPRS
>3768
GSAAHSH
>3769
AAMASHT
>3770
WHRPTQD
>3771
VTQAAPT
>3772
GAPREDL
>3773
RHDPGLC
>3774
ATPSSGE
>3775
HAPPLTL
>3776
NPWSPTT
>3777
GEYLPGS
>3778
ELPRSNL
>3779
LSPPLLG
>3780
AGYGPLY
>3781
AFTDATA
>3782
AEPSLSS
>3783
SQLYASS
>3784
GATSLQA
>3785
VVPSTRY
>3786
ITPRWST
>3787
ELGMRLP
>3788
NPLTRPF
>3789
HDSRRCV
>3790
HTADLYD
>3791
QPAPPPP
>3792
TLGLPKT
>3793
QNESSVP
>3794
ALCTVTR
>3795
APTRSML
>3796
APVQAIL
>3797
NVDKLNQ
>3798
ANAATVV
>3799
SVVLSTL
>3800
VQTIQLG
>3801
QLVAAPR
>3802
LTQSTWC
>3803
SPTPLPI
>3804
TPHPPFR
>3805
RVVVQMH
>3806
RVTIPTG
>3807
SSIMFSL
>3808
EDMVPQS
>3809
SDIGRPK
>3810
DSTQQYM
>3811
AQNNQLT
>3812
WQKAPPP
>3813
AQTDAPH
>3814
AYTTERL
>3815
ECASSLA
>3816
SATPLSL
>3817
AYLNNLA
>3818
GGEMRAL
>3819
HELLRLP
>3820
AQAILFY
>3821
SSFGYPA
>3822
QQHTYPP
>3823
TCQASSH
>3824
MLPLTTQ
>3825
DRGDPTS
>3826
LPLPPYH
>3827
APRCVMC
>3828
RPPHQHT
>3829
RAELLGQ
>3830
RPVAVLL
>3831
HDNSATL
>3832
QPLMAST
>3833
SVYPQMG
>3834
TELSPSM
>3835
LAREATM
>3836
RGAQTSP
>3837
RQPAPLD
>3838
GSTKVDT
>3839
AAHALTA
>3840
SDTAITR
>3841
APDPLIT
>3842
SAQIPST
>3843
SLRPERT
>3844
RPPTLYM
>3845
MLPMTGT
>3846
RSAEVLA
>3847
KLSQRDP
>3848
RHQTSTP
>3849
TPLTPVS
>3850
TQTAPNW
>3851
HTSLRLA
>3852
QPVQQLV
>3853
AQASTPG
>3854
QFSPPSL
>3855
LRANGPG
>3856
HAVSRGA
>3857
RADTMSA
>3858
DHWPFTH
>3859
INSRLAE
>3860
AVASNAA
>3861
TQPQIGT
>3862
THHETPY
>3863
GSQNSLP
>3864
QSVGNHL
>3865
MQYMRPP
>3866
TLRPLPL
>3867
GSTYLKS
>3868
TPVCVQP
>3869
VRYSGTL
>3870
THSKVPP
>3871
TPPPNTN
>3872
GPCGECA
>3873
TSPNFPM
>3874
QAHSPTL
>3875
MQWGSPW
>3876
RVQTLPL
>3877
LVGLLPH
>3878
HGQVLLF
>3879
LPLTHVE
>3880
KHVDPGH
>3881
QPPGHTS
>3882
TPQLAPR
>3883
IPPANFQ
>3884
NTAGPSS
>3885
MLDTNVR
>3886
AGPMHPA
>3887
TPRFDCN
>3888
GPAHGPR
>3889
TYPAKGL
>3890
TYASQRY
>3891
LPPPSYP
>3892
DHTPATK
>3893
TAQLNHT
>3894
TPHPRTP
>3895
STQIPST
>3896
IAKSPRL
>3897
TPQTPMQ
>3898
TLHTTLH
>3899
GASNTIM
>3900
LPPRFQY
>3901
DRLTNQF
>3902
STPAYPP
>3903
QPWTKHP
>3904
WNPQTLA
>3905
AASTHPT
>3906
QSLRPPD
>3907
QMGGAIN
>3908
TLAMQKR
>3909
QVATMRK
>3910
TRTNVWL
>3911
RPGALPC
>3912
TPRFVLV
>3913
IPPFFLN
>3914
LPRPKLP
>3915
QVESTSA
>3916
MPSVPIR
>3917
STTVPLL
>3918
MSLGGVP
>3919
TEQSCRA
>3920
EGTFLLT
>3921
APHGHAN
>3922
RPMLPIC
>3923
HAQNQAS
>3924
SAYALGA
>3925
LPLTQVR
>3926
TAWYGPL
>3927
TAEMPHS
>3928
HQPTSHY
>3929
HTLHVHI
>3930
QSPVPQL
>3931
LPMHPLE
>3932
GHHLWLS
>3933
QSFNLLY
>3934
TPTQLTT
>3935
QGLRTDV
>3936
RVTDTQD
>3937
TQLSSPQ
>3938
YQPKRMD
>3939
SPRKSPD
>3940
VPPPRLL
>3941
WLPVWWP
>3942
WMAKTLE
>3943
ALLHQTS
>3944
TPYQLEK
>3945
WTPPGSR
>3946
SPQDPKP
>3947
TLPFHHH
>3948
EPAMIEL
>3949
HATNGPT
>3950
RLGQAPN
>3951
DLPTACS
>3952
AQSKGPR
>3953
SPQLHRS
>3954
SAPRPSL
>3955
AAVSSVL
>3956
AAGNGMV
>3957
TTQGGDG
>3958
KPPKPHL
>3959
DVAARPK
>3960
LPKSSIR
>3961
LSSPGKV
>3962
RTHALTP
>3963
AGSYTLM
>3964
QTWTPHL
>3965
IDRQSIY
>3966
AYQHWSV
>3967
QRTEQAL
>3968
QTGMPGT
>3969
HWPDDRL
>3970
SPQQVIM
>3971
AVCPCYS
>3972
RDPQPVQ
>3973
YLEASPA
>3974
TKSRLPP
>3975
QYQIPML
>3976
SGNQLKV
>3977
TSHGSSI
>3978
AEGLSPK
>3979
LSHRYSA
>3980
HPPRERE
>3981
AHGQPRN
>3982
ATLSRPN
>3983
GHRLSSF
>3984
QRNVEPF
>3985
QTHGAVT
>3986
HYWQPSP
>3987
MELPTTW
>3988
TLLHAAD
>3989
AWPVSGR
>3990
KPHTGLA
>3991
QVAQPTR
>3992
GPLNKLF
>3993
ASAGTQT
>3994
HNESKMT
>3995
YSGLDRG
>3996
TTPVTRD
>3997
HLTRTLH
>3998
VQHGMQN
>3999
GDRSMDL
>4000
RGLPSPP
>4001
SLEKQRS
>4002
KIFHATQ
>4003
VRHQYNE
>4004
TRPCTMV
>4005
RMTTQFQ
>4006
HQPPQIH
>4007
MPRWLSL
>4008
NYPGRGC
>4009
AREPLEF
>4010
QMVQRTP
>4011
RPPSAIQ
>4012
TDLSHHV
>4013
DQHKDPS
>4014
RTPPLSC
>4015
SSANAAM
>4016
ALRDTLR
>4017
SLGDAPP
>4018
RPSEPAY
>4019
LTEGLHV
>4020
HVHHQRS
>4021
LLKRPPM
>4022
KVVPPWP
>4023
SPWDKQL
>4024
DSPPTQN
>4025
AAHFRHV
>4026
CPQWGLL
>4027
SRFNPSP
>4028
AATPTPD
>4029
QAHWTSS
>4030
APMRSPF
>4031
ERLHSMA
>4032
QPIIAHW
>4033
RPPFPQL
>4034
SNTTIAD
>4035
LSTPTPP
>4036
SPHNPLL
>4037
ACHARCL
>4038
AHALTQH
>4039
HPGSSEP
>4040
TQLNLET
>4041
LHMSVQA
>4042
HRGTVNA
>4043
ATWSLSY
>4044
RTQLIDN
>4045
EPRPHTA
>4046
QNFTTQR
>4047
QTDGLQL
>4048
QQASRFT
>4049
KPGMQPR
>4050
QCTLPHS
>4051
AETTLTV
>4052
RLPTPAS
>4053
AGWSLRL
>4054
NHAAPWM
>4055
QNGFPSP
>4056
QPGIAGK
>4057
LELHSMI
>4058
QPHPYMK
>4059
QPDHQPI
>4060
QLSRLQQ
>4061
LPVAPPT
>4062
ARQFALP
>4063
GPPHPTL
>4064
DPKMFMS
>4065
QRQAMAD
>4066
GTPGVPH
>4067
HTRFVPL
>4068
GAAPLLT
>4069
SQMPPSL
>4070
TTPPWRP
>4071
AMPNHTH
>4072
SGLGKAM
>4073
GPESRLA
>4074
RRHLLHA
>4075
TAKALFY
>4076
VPKPVQN
>4077
VRQHLLT
>4078
QDELSTL
>4079
GSKLPRA
>4080
APRNITC
>4081
TASKSVP
>4082
HDMRVPQ
>4083
RPLTGPT
>4084
MPLLPFV
>4085
IDQGASH
>4086
HALTGDP
>4087
QAREYLT
>4088
TTTYYRH
>4089
LPHHTNI
>4090
ALYGSWQ
>4091
AKLSSPS
>4092
WPPMQFQ
>4093
QPDPPFH
>4094
QVPGRWL
>4095
LPALATH
>4096
THAHTLP
>4097
GQSRPPS
>4098
MPALHLM
>4099
MPHWSLT
>4100
APESTFS
>4101
TETGVVD
>4102
LVEQPWL
>4103
TPAHAFE
>4104
SMPTRAT
>4105
HAQIVTQ
>4106
VTSPIIP
>4107
NWTAPWS
>4108
QLRPYAH
>4109
NAQSIHL
>4110
ARLDQVH
>4111
ALKPNMT
>4112
RPGLNLL
>4113
LEPPLSH
>4114
VRHVWHN
>4115
SWKAHNV
>4116
LTGHSHY
>4117
ALTRPFA
>4118
QLTRMLE
>4119
HGTEGWQ
>4120
TAAAVES
>4121
GTTIAVL
>4122
LQTLTTP
>4123
APRDIFT
>4124
TPPRHLK
>4125
LARGSDL
>4126
KLVHQQQ
>4127
APPSPRS
>4128
SLALQVT
>4129
ELRTHRV
>4130
QVVATPL
>4131
HRAPMSL
>4132
LPYLPHM
>4133
MVHRNPH
>4134
STQTTLY
>4135
GPASQRA
>4136
ATALVRQ
>4137
QYQSHPR
>4138
LLPALYI
>4139
TTEARAD
>4140
YTTIPLP
>4141
QMASSML
>4142
TQSPVNN
>4143
DQLVCTS
>4144
RYHPRDF
>4145
QIMPPKF
>4146
QPPQVCR
>4147
QATGLSP
>4148
HVENHHL
>4149
ARLSLTE
>4150
ERMRLPQ
>4151
QPTTYKT
>4152
GENPKTP
>4153
GTPKPVQ
>4154
SIAALKS
>4155
GTKMPTL
>4156
ERPSPYT
>4157
TPLYPRI
>4158
VIQCPAH
>4159
QQTCMAK
>4160
AMGLMVS
>4161
HTESIYR
>4162
GTPRTHP
>4163
GSRAAHQ
>4164
TTRTTYH
>4165
AAHATGT
>4166
APLGTHM
>4167
RVPTAPL
>4168
HNSPYRS
>4169
TSLSSLP
>4170
MAAVDTL
>4171
ETQLFDM
>4172
VPAPLPG
>4173
AMGSPSR
>4174
MSDPPPP
>4175
SSPHTGP
>4176
GTHVLPD
>4177
QLPAVTL
>4178
DYLNPVT
>4179
MVALLPS
>4180
DGAPLHP
>4181
AMPRTTG
>4182
TQPDKPP
>4183
GMGILPL
>4184
TPPEIWT
>4185
SPGSQPV
>4186
DSQHPAD
>4187
EGLKQTG
>4188
MLEGVPT
>4189
SPPWGQV
>4190
ATTPFST
>4191
TRTLSTL
>4192
TAVLAAW
>4193
QVRSPHP
>4194
TPRGNAW
>4195
QATFPNA
>4196
KTWDLQY
>4197
TLRVMMS
>4198
HSHPTIH
>4199
EGQRTIS
>4200
HIAQTAF
>4201
SMRDGQI
>4202
APALSSR
>4203
QRTVPAP
>4204
HVMRGST
>4205
SNAVPLP
>4206
GWAVSHN
>4207
AHMQSAH
>4208
QRAGQIT
>4209
QSQHSRH
>4210
ARYLSLV
>4211
TPARGSH
>4212
GHRGPPS
>4213
LEKMTRT
>4214
QPRAPVL
>4215
QMRLKTP
>4216
WQGLRVQ
>4217
SAVTVHR
>4218
IGHRAMS
>4219
HLQLRTA
>4220
TTTSPKM
>4221
RQPPARI
>4222
QHPDGHH
>4223
STAHLSK
>4224
TPPTPGA
>4225
AQRIPAS
>4226
WTPLREE
>4227
ATTAVTV
>4228
GTQQTLL
>4229
TLERLPS
>4230
VDRMYRS
>4231
QPTSYTL
>4232
LVSRLPT
>4233
RMMPLPS
>4234
TWSTQQF
>4235
TWTLPAK
>4236
TEKWKPK
>4237
QRALTPL
>4238
IAAEHTW
>4239
TTSGNQR
>4240
SPAGKIL
>4241
VNTYPSH
>4242
LTQIMNP
>4243
VNSAWTY
>4244
AASQWRD
>4245
ASDHHCP
>4246
TVVPPLP
>4247
LPPNHEL
>4248
QDVQPVQ
>4249
GNGDARS
>4250
TATEFHW
>4251
LPPDREE
>4252
ATQTAHA
>4253
SMLNPTT
>4254
QSRSLIT
>4255
RPAEILG
>4256
WLRPVSI
>4257
KPQPDIS
>4258
KYTHPPY
>4259
ATPTILR
>4260
TRPGPPI
>4261
EVDGSQY
>4262
GSKLKPV
>4263
SDMEGWQ
>4264
TSTNAHP
>4265
ATIQVDP
>4266
TARPPFH
>4267
LSYNPIT
>4268
IEPQPST
>4269
EHEYGRQ
>4270
QSANEHP
>4271
TTVMGNL
>4272
QPPYLPK
>4273
TQPGDSD
>4274
GSSSPLV
>4275
MWPRIAI
>4276
YDQPGCR
>4277
AFTSGRL
>4278
MRPTHIK
>4279
ATYSNHN
>4280
DRSFGPQ
>4281
GWTAWIV
>4282
GMSSKKC
>4283
QLPPLSR
>4284
QSQPLHY
>4285
ALPFLPP
>4286
AGRAPRD
>4287
TLGTTML
>4288
VPHPMSQ
>4289
RSVSSWI
>4290
QPRSTQA
>4291
QMALMSP
>4292
KQPNVRL
>4293
SDHMTSN
>4294
DARLQST
>4295
VWRPHNP
>4296
QGTAFRH
>4297
TPAVPND
>4298
TNTETPP
>4299
GPHIPKS
>4300
TTLAVYP
>4301
MWRSELT
>4302
LDLPNAM
>4303
QPHGYLL
>4304
SLHVSAN
>4305
RSPISDY
>4306
VAPSARW
>4307
VASWRTS
>4308
TFHPSVQ
>4309
GTLSDYQ
>4310
QGACTAQ
>4311
MSAVVTP
>4312
TPAGLTE
>4313
EPTHARR
>4314
APDQVIH
>4315
SQHLEPV
>4316
SPYPAFL
>4317
NHWLLRH
>4318
LLPTPSW
>4319
EVRKTQA
>4320
AHLYDHH
>4321
WTNAMRY
>4322
HTKMTRT
>4323
LQSTDLY
>4324
NTKVMLT
>4325
HAWQTYG
>4326
TQNSAFG
>4327
QSAMTRS
>4328
WMAVMLP
>4329
GQLNLFP
>4330
QDVHQSS
>4331
SAVAHNV
>4332
LDRILVL
>4333
YTGNRST
>4334
HAGFALL
>4335
SQWSLRD
>4336
RTELPVR
>4337
RTAPPFP
>4338
LPHFQTP
>4339
TLVWTRH
>4340
DRWCRHA
>4341
TQQETLC
>4342
ALKTEPG
>4343
SSLEVKQ
>4344
KWHPPTT
>4345
RHLQEHP
>4346
QQGSAPY
>4347
QPTTIAH
>4348
RHASKKV
>4349
TMQGAET
>4350
SPTVPGC
>4351
APPWPTL
>4352
AWRSPPH
>4353
LGAQLAV
>4354
QLPDPYP
>4355
ATMVLLA
>4356
SVSPSKW
>4357
LHAAGAR
>4358
QHMVSRL
>4359
GQQMMNW
>4360
RPMNDTP
>4361
SHCQQQP
>4362
APHPNPI
>4363
QPNKLLT
>4364
VSSDLLM
>4365
ASLYRLQ
>4366
AKSAADF
>4367
TRPNPPA
>4368
SLLSAGL
>4369
ESTMMRH
>4370
SFAHTVS
>4371
AQVPYHA
>4372
KLPVQYT
>4373
TMHNSLW
>4374
YRPPLTP
>4375
QGPATKR
>4376
WATELND
>4377
ENQPNQG
>4378
MPGPHSR
>4379
AMPQLPT
>4380
HAHMPNL
>4381
LAATRTH
>4382
DTPNSQW
>4383
HGHVRVD
>4384
QTQAVRL
>4385
HQVQPQS
>4386
RHMDLSP
>4387
EWHRKPA
>4388
QRDMYVP
>4389
MPETFPT
>4390
HVHWLGQ
>4391
HHQNPVD
>4392
EPTTGAC
>4393
ALAVITR
>4394
DELFERH
>4395
LVAPAMS
>4396
QKLSSPL
>4397
MTQVHKP
>4398
DHYVTRY
>4399
RDPIPME
>4400
HSLTAIR
>4401
TPWCMIP
>4402
AQDGTAG
>4403
SKHLGSP
>4404
NPRLFPP
>4405
TNAVPTG
>4406
RTLLVDS
>4407
QDEHPPN
>4408
TWRSYGP
>4409
HAKLTYP
>4410
AQDSTMY
>4411
YPAHVFW
>4412
LPNRSER
>4413
TPDVPKR
>4414
TEPTLPV
>4415
LLTTITD
>4416
MHQPLYV
>4417
QPGMTGN
>4418
ELPSLYR
>4419
TESVLPA
>4420
SSIPRWI
>4421
SHHHKYS
>4422
SKPTGQP
>4423
MDLPTIS
>4424
TYLHRTK
>4425
KVETYQA
>4426
GTTYKTG
>4427
RYASVAV
>4428
TPQMTMR
>4429
LLIRYPP
>4430
HHQHASL
>4431
SLQTSLH
>4432
RLLWESS
>4433
HPPCLHV
>4434
KWRDHMQ
>4435
GPLWNSA
>4436
AVRLPAN
>4437
TVTYKVS
>4438
THRSSLY
>4439
ATTDHYH
>4440
DYRVGSP
>4441
LPHMSPT
>4442
HARGPVK
>4443
SKPHSIL
>4444
QAYEWHL
>4445
EAITAPT
>4446
ALSPKLT
>4447
ERMMQTL
>4448
VSSTQRE
>4449
HCTECPS
>4450
AYAHMQT
>4451
DQEYNTL
>4452
LPPKMNS
>4453
SPGVLLH
>4454
TTAYPPL
>4455
LTNAALA
>4456
NATKANT
>4457
LGISKMQ
>4458
EVPGTNF
>4459
THGLPKV
>4460
SHAAVTV
>4461
TGGIRAQ
>4462
MYSPQHP
>4463
LQPQAPW
>4464
SLLLQMP
>4465
SMLRFLQ
>4466
AWLRPTS
>4467
AVTKDLT
>4468
SNRPNWP
>4469
QQGIEPD
>4470
TTMPYIA
>4471
HHPQVYT
>4472
APYCSQP
>4473
HKTVPYI
>4474
GRSPELL
>4475
VPKPTQS
>4476
YMPRWSS
>4477
THPLRTN
>4478
MRMPLLP
>4479
AVLYPAT
>4480
STVASRI
>4481
APAHRNA
>4482
THQTTST
>4483
SARDAPL
>4484
VQPHAPW
>4485
SLRHWPQ
>4486
TTVYLQF
>4487
GMQPLFP
>4488
KTFDPNQ
>4489
DDTTTNI
>4490
WQVGHPE
>4491
KVTAPLA
>4492
AQRSPQP
>4493
TGTVSLP
>4494
HTKQPMQ
>4495
RTQAHVD
>4496
DASFRWQ
>4497
ATGHKSD
>4498
WAPFNQT
>4499
LSVLSSS
>4500
SALMHPS
>4501
TSPATSR
>4502
EWRLTIS
>4503
HGAIMDD
>4504
TAYSLRP
>4505
EARSVGR
>4506
KPQPVWG
>4507
QDPLLTS
>4508
LPRTPGV
>4509
TRAPAAK
>4510
ANKILLR
>4511
TTQTAWR
>4512
RLHPLPG
>4513
ETQKQPL
>4514
QTLRWLQ
>4515
AAAAPTH
>4516
MQRQTHP
>4517
NAKPPLC
>4518
RPIQSVI
>4519
TPTHHPA
>4520
AAHSTSQ
>4521
NEGRGWG
>4522
VTRGASD
>4523
CPPITKN
>4524
APFTSST
>4525
HRQPHTD
>4526
RPLEADT
>4527
AQPILAI
>4528
DPVTQQA
>4529
AVVTLLA
>4530
HLADVCS
>4531
DVFERTR
>4532
LTPRHHS
>4533
APASSSY
>4534
AMAIKGH
>4535
RTPNPPL
>4536
LCKPCFL
>4537
QWLMFPN
>4538
QTHNSQR
>4539
APAGGPP
>4540
HRGHHLH
>4541
HAKALLV
>4542
DRLKTIW
>4543
TPHKSQF
>4544
GPAHLCI
>4545
HPAPSNW
>4546
DERLTSH
>4547
NPQWTSR
>4548
RAHPPSP
>4549
RDWRPSQ
>4550
HAVALAA
>4551
DHPNSQP
>4552
RLPFSIH
>4553
TKPLLFR
>4554
GEQTRGA
>4555
QLPTVNR
>4556
TTVYRPA
>4557
AYDMPLL
>4558
SAPAPDA
>4559
RPVLFTA
>4560
HHQRHTP
>4561
HVHAPTP
>4562
EDQAIGY
>4563
SMMPLPL
>4564
SVLDLDT
>4565
LASSRVQ
>4566
HGLVLHG
>4567
KTPILRG
>4568
TWGNGLD
>4569
STDYPYV
>4570
LQPVKLA
>4571
SRLHLPP
>4572
TPPFNAK
>4573
ADTQPPL
>4574
LLPQVIR
>4575
QAPRLTP
>4576
QAVWIQG
>4577
QLSRQLP
>4578
ADRFRTP
>4579
AGTGSMT
>4580
QNAVSQD
>4581
DRVVDGT
>4582
HALRPLW
>4583
KLAVVQW
>4584
SYKVPYD
>4585
HWRMPNL
>4586
VWAANVM
>4587
RTVTAAQ
>4588
ERPSSLV
>4589
SPMHTTC
>4590
DHTQEMI
>4591
SAGGMQN
>4592
TWVKTPR
>4593
LLVSPPT
>4594
AALTRPD
>4595
AALDALL
>4596
VAVSPQL
>4597
QLPWPAS
>4598
HQPMPIA
>4599
QHQMAYT
>4600
ALGLDPF
>4601
AHPEAFL
>4602
WQVTPYY
>4603
QPWPTRI
>4604
QAGSYTD
>4605
QIPAQTM
>4606
QLKSHPS
>4607
WPQVTQN
>4608
TLPEIGV
>4609
ARAMAIT
>4610
DKHTSPL
>4611
HATTQIS
>4612
WATGGLV
>4613
NAWSRTH
>4614
NLPAEIS
>4615
HHTSLPI
>4616
ELYESDQ
>4617
MKPYQLR
>4618
QLRPTDL
>4619
QTVLPRP
>4620
LPHKWLL
>4621
WMMRPTG
>4622
SLPYRNL
>4623
TTHCQKT
>4624
APVYHTT
>4625
KQWTPLN
>4626
ALLLGPP
>4627
AMSQLPG
>4628
SRLPPTT
>4629
TLRGPLM
>4630
VMQRTVP
>4631
QNHTRHK
>4632
QSMESTY
>4633
TAIIASP
>4634
TVGLTKS
>4635
HSGGIHI
>4636
QADALTH
>4637
YAQASYR
>4638
SRVLTLS
>4639
SHALEDR
>4640
GSYPGLN
>4641
AGPLKQA
>4642
QPSQLRI
>4643
GWFSPSP
>4644
MREPCPN
>4645
GDRELNP
>4646
SPAKTML
>4647
VTTWRPT
>4648
SAPKARA
>4649
ALTPIQS
>4650
AEKDRPS
>4651
REETLTQ
>4652
HTRTLVV
>4653
STTPHPL
>4654
TKHPSPL
>4655
HLRPILH
>4656
MAPVSRT
>4657
ITTWASK
>4658
MESRPIY
>4659
APLKSPP
>4660
QNLPPDI
>4661
QPILAVA
>4662
AGGHSLP
>4663
WSETDPA
>4664
QLKYLTP
>4665
AMRANAM
>4666
GHDLHTH
>4667
EQGVRSG
>4668
NSRHLDS
>4669
AHTAVMS
>4670
AHAKMTH
>4671
ATAQPCC
>4672
HPRWVAY
>4673
ASHRSAL
>4674
APSVRPI
>4675
AHHYCAP
>4676
TQLLEHT
>4677
SKDVGTS
>4678
LPPPYQR
>4679
ALRGHTG
>4680
VQPLTPD
>4681
EPRLGHM
>4682
TNKAPSV
>4683
GAGPGQT
>4684
EPSYRAE
>4685
YSGHPIS
>4686
HVAVPRV
>4687
NVVIVQP
>4688
LQLSELN
>4689
QPPIPDL
>4690
DPAVGPD
>4691
HASPPVN
>4692
EELRNYV
>4693
GRILPSS
>4694
HSPAARH
>4695
HSMESHR
>4696
LRTNALS
>4697
TEALHLG
>4698
TATMNRT
>4699
WPHPKHS
>4700
LGPYVHR
>4701
RLIHPPN
>4702
LRTMHPV
>4703
TPTLVML
>4704
SMPRSPE
>4705
APLYARP
>4706
QLWVGAL
>4707
HGHVLRF
>4708
ETTRPTL
>4709
ERGDSNG
>4710
DRGAYPS
>4711
QLHSDDR
>4712
TTLMIPR
>4713
HAGWTNQ
>4714
WVVKPAA
>4715
DVAKHMT
>4716
ARPLMSF
>4717
EPPPSRS
>4718
MTPTTMR
>4719
SHLEPTS
>4720
IIGNNSA
>4721
QLPKMPI
>4722
NSWPNYI
>4723
AYHTTPY
>4724
QVLPPFS
>4725
KTTDRSL
>4726
ERGAWPG
>4727
TQLGAHQ
>4728
SLATRDI
>4729
WPGMHVP
>4730
VAQTQWS
>4731
HDAPSTV
>4732
KQPSPGF
>4733
QTELTAP
>4734
QQPVQVN
>4735
YAPEPPC
>4736
MPLVKRN
>4737
GLGIPPQ
>4738
ALPSMSH
>4739
HHTGGIR
>4740
DLRVGDV
>4741
QSLRAPW
>4742
ALAGTTN
>4743
YPRYAVG
>4744
RPLVPAD
>4745
TLLCPTK
>4746
LQPMHPL
>4747
SSFSTPP
>4748
TNLPCYA
>4749
YYGPIPI
>4750
HLRGLPP
>4751
MPLRLDY
>4752
QKQTMQL
>4753
EMLPWSR
>4754
TLQKGRV
>4755
QTRLHPA
>4756
RLMAPQS
>4757
ATRSITL
>4758
AHMSGNM
>4759
QQLPMPY
>4760
QSRLSVA
>4761
SHQVLPP
>4762
HSTELIA
>4763
SPQMTQL
>4764
MPSSWQT
>4765
HAHPTAQ
>4766
EYVQTQI
>4767
QRTLSGM
>4768
LHHSLTP
>4769
MWPMKQV
>4770
SSEQAAD
>4771
EPGQTYM
>4772
TPNWWPQ
>4773
AWPGMLL
>4774
TRGDWSL
>4775
TRLDPSV
>4776
APLLLRD
>4777
GTQPQRK
>4778
TTSGRAL
>4779
TQQGTQQ
>4780
SYTPDKS
>4781
HPGVFQK
>4782
TFWVHYR
>4783
WTRETQA
>4784
RASDQQP
>4785
GPHRSTS
>4786
RPHLTLL
>4787
ANAPNTS
>4788
QQRFPPF
>4789
NTTAQSS
>4790
IAWGTMR
>4791
GSKLQPP
>4792
HAKSSHM
>4793
RAAAPWD
>4794
AHTLWMH
>4795
ESHSVLS
>4796
TTLAKPR
>4797
LTINPTP
>4798
HPLLRTT
>4799
GPPVPWA
>4800
WTLQPAM
>4801
LIGTKLA
>4802
RLPVFHN
>4803
HVNHGLA
>4804
LAVSTRI
>4805
DDKRTSV
>4806
SPRMVSP
>4807
VHRLSHN
>4808
ETSDLTH
>4809
TNTGHPR
>4810
HAAPNAG
>4811
EGRLAWT
>4812
RSPALTY
>4813
TLQTLTL
>4814
HRAHSPS
>4815
QGGKMQN
>4816
IAAYPDP
>4817
TAMSHHT
>4818
GPLSPSF
>4819
RAPAQPT
>4820
HPRELMP
>4821
AQWPPLL
>4822
LPPYVAP
>4823
RDVPAPG
>4824
CGHMQSC
>4825
LPLAART
>4826
ATITDHS
>4827
AQTMTRV
>4828
SPYVYMP
>4829
AHLASPD
>4830
EPAPFNN
>4831
DYATLRS
>4832
TLPPTRP
>4833
SLGHKRL
>4834
EVHHLAP
>4835
ITDRSIR
>4836
HQLRQTS
>4837
LPNNLSP
>4838
QPMRSLK
>4839
GDRLWIQ
>4840
QPKHIRW
>4841
WRPMLSS
>4842
GQWHHTP
>4843
TRLPASP
>4844
HPGPPSQ
>4845
AKTLRVM
>4846
HEEPATS
>4847
MPAQVKN
>4848
STHRAQM
>4849
HHRNPSL
>4850
AISAPSS
>4851
QVQDAKY
>4852
LRLQSPL
>4853
QPAPALL
>4854
QLPGHTG
>4855
YTAVLPP
>4856
AQTQELK
>4857
GPPAPDH
>4858
RWHLHTY
>4859
HDPFLLR
>4860
GQTIRQA
>4861
RLPMGSI
>4862
HVPNPSI
>4863
VQTAWTR
>4864
AQPMRVS
>4865
GAKPPPK
>4866
RCTDVKL
>4867
ATRQLNM
>4868
TLQQSPS
>4869
GPVPLMM
>4870
QVFKSTQ
>4871
SVGASKQ
>4872
QLHRTPF
>4873
GMLHTLP
>4874
KPMTVDN
>4875
VLSGAPT
>4876
HHPNPFP
>4877
HTCQSIC
>4878
LPQLPQP
>4879
AMSCSTH
>4880
MPTMPLN
>4881
HSPLSMV
>4882
ALVNTRA
>4883
ALQQHPM
>4884
DATHAYQ
>4885
QSSEHLK
>4886
HTAHVRY
>4887
QQPPPSP
>4888
AAAQTSL
>4889
SPLCHPP
>4890
VAAKGSW
>4891
GVQRYLL
>4892
TRLYLDP
>4893
HGEPTLP
>4894
SQVTTLA
>4895
RTAELLS
>4896
SAAPTQP
>4897
AHKEEPW
>4898
GQNLGTW
>4899
TQGQVPI
>4900
AKQLPIT
>4901
AGWSTQT
>4902
QTTVPYP
>4903
ALMSNSS
>4904
TLHHEYL
>4905
ECARSDA
>4906
DPASTKK
>4907
TKLSPYF
>4908
STMPVSS
>4909
RMLIPGP
>4910
EPTTRTF
>4911
ARATVMI
>4912
APAKVTR
>4913
QNRPPQT
>4914
HTLRWSN
>4915
THGPTKA
>4916
LPRTFDR
>4917
QQSPSDV
>4918
CLRQPLI
>4919
SPMLPGA
>4920
VPLDVMY
>4921
DNVQAPS
>4922
LPWPIPA
>4923
GTYSNVP
>4924
GALVVRP
>4925
NGPQPTE
>4926
AFRDPSL
>4927
ILRSPSY
>4928
QPWWTPY
>4929
HQESLRH
>4930
SQLIGIT
>4931
TLLTATK
>4932
AMHALHP
>4933
WPPQPGY
>4934
QSLTERY
>4935
TLAQKLL
>4936
TQTSCTL
>4937
MNAHPVA
>4938
APAATNY
>4939
RPHAPGL
>4940
GTLLGPS
>4941
TGRSVWT
>4942
SSMAQDG
>4943
TPDILGS
>4944
WMDLKLR
>4945
QMPESYS
>4946
QHDRMPM
>4947
QASSSLN
>4948
STGIEKV
>4949
QLLTDLL
>4950
TGDTRRS
>4951
ASMPGPL
>4952
TPLTSPV
>4953
QQQTLAK
>4954
AHLTVAE
>4955
ALSAAAS
>4956
EQAPHVI
>4957
IPVQPPP
>4958
TTQMTVR
>4959
EHAWSNR
>4960
TLPSSDM
>4961
QPAAWAP
>4962
ECRGVSS
>4963
GARTADV
>4964
HAAMFTS
>4965
RSEPYHE
>4966
TEPRTFP
>4967
TKEMPYV
>4968
QQPHSTD
>4969
TQAMMMY
>4970
AYADTRY
>4971
MVSGQPR
>4972
AALSTRS
>4973
HLGAPPT
>4974
TSITSMH
>4975
DTPGMSP
>4976
QAVVEVA
>4977
QVTGITP
>4978
RHDVRMY
>4979
SQGSLQV
>4980
TQLTSFP
>4981
TKQADLR
>4982
LTVFLPN
>4983
RQDACPT
>4984
RVPNQHL
>4985
QPVMRPS
>4986
HVQPCTL
>4987
TPATAKV
>4988
QSEILRQ
>4989
TSMSPVG
>4990
THPLTPR
>4991
SQAVMRN
>4992
HAAGRMH
>4993
TQTKPNP
>4994
EPPEFWW
>4995
EPADTYV
>4996
TADNARP
>4997
GGMTQGA
>4998
TSAAQYH
>4999
GWRPNSG
>5000
KELAVMT
>5001
HARPFLN
>5002
AQLLPGI
>5003
TMPLIRP
>5004
QMLQPQL
>5005
RLVVGSD
>5006
RTPPPAS
>5007
GNKHGTT
>5008
SPMHPAT
>5009
LPHGINN
>5010
YCPLTGS
>5011
AQMSHLQ
>5012
HPPLIRW
>5013
THTTPTE
>5014
LRLQLNA
>5015
TLDSLPL
>5016
DGSTRSR
>5017
TPAWTTL
>5018
TTSQTMT
>5019
APWDTPG
>5020
APQISNR
>5021
KAMQMPT
>5022
SAPMKHH
>5023
SAAVFAH
>5024
GLKERWP
>5025
TPLIYEL
>5026
QTGRPDL
>5027
AHPDPTR
>5028
GPPVPDS
>5029
ATPRVSL
>5030
TPQISRT
>5031
TRLPMPK
>5032
VRACATV
>5033
GQYAKNW
>5034
HGLVPTT
>5035
APQPRVI
>5036
TYEPYSL
>5037
HPAVLTR
>5038
SQPPYPP
>5039
TDPSKAD
>5040
QWLGGTN
>5041
HRPSEGR
>5042
APLKLTS
>5043
AAKTMAQ
>5044
QTPFSTI
>5045
YAVANYS
>5046
QPEEPLR
>5047
WEQGLSQ
>5048
NLTHLPA
>5049
DRCESHM
>5050
GPSPLIT
>5051
HLSDALV
>5052
SQFNLTP
>5053
DTHRLMN
>5054
TNEVGMP
>5055
DDQAAPH
>5056
LMTLPFK
>5057
TAQTPTV
>5058
DEPQLQL
>5059
AHPRDPM
>5060
RLHPALW
>5061
TSQLPRV
>5062
WPRVAPH
>5063
ALNVPLP
>5064
DGKSQIR
>5065
EPRLHQE
>5066
APCASVP
>5067
AGQPRPP
>5068
AQLKYAI
>5069
RPHDAGL
>5070
THGTTQM
>5071
NMPQLVR
>5072
RPPGAAL
>5073
GTLRNTD
>5074
SAQQFLS
>5075
KTYVMML
>5076
HERPATP
>5077
QWQCTYQ
>5078
TCASIIP
>5079
EASMHPR
>5080
DSQPLRL
>5081
VTRANSY
>5082
ATPLNLM
>5083
TMVPNQS
>5084
LDPALQF
>5085
AMAMTSP
>5086
ESLRYAT
>5087
TNMHRVT
>5088
LMPEDES
>5089
QMAQLPL
>5090
ALSNATR
>5091
TQTTTHN
>5092
STANAQV
>5093
AGAFQPP
>5094
HMARTMS
>5095
SRPSLHQ
>5096
ARTSTPP
>5097
SKHPPPY
>5098
ATRPSTI
>5099
GYQPWTV
>5100
GHPIEHR
>5101
KVHVTLQ
>5102
KPTGETV
>5103
AMSTQRP
>5104
QQHVSWS
>5105
SPYADST
>5106
GAVTLAS
>5107
QDHRSGH
>5108
WTAKSPT
>5109
AQLHSSR
>5110
TSHARLA
>5111
TQPTSSN
>5112
TGQAQID
>5113
AAWSTAT
>5114
TRGLTML
>5115
VQTEPTG
>5116
TLPRQQC
>5117
TPRSHPL
>5118
RLSPTDT
>5119
NPVAIAA
>5120
EKPVRSS
>5121
HPVLSSY
>5122
TAYVALQ
>5123
FKQQLSS
>5124
ERPPFDP
>5125
SSAVSAS
>5126
AMVIHQI
>5127
LPLGGAV
>5128
ATSHTLS
>5129
LPVHLFK
>5130
LSPHTKN
>5131
ATQHVCF
>5132
RQDNLPQ
>5133
GQSVDGE
>5134
QPAHPVP
>5135
GMSSIPI
>5136
QPPMPPK
>5137
HEQPHSA
>5138
AHSRVQH
>5139
AAPADSH
>5140
AVPSRIL
>5141
SRTLASS
>5142
KLVDPSH
>5143
GMAGLNE
>5144
VKYAYAA
>5145
TLFATPL
>5146
DLLRSSD
>5147
MPHSRSM
>5148
TPWLMWR
>5149
VVQRITP
>5150
STPHFSM
>5151
VPTPVEL
>5152
LTSMPRL
>5153
TQTHMVQ
>5154
RPPDVLY
>5155
TTQSPLP
>5156
DTPTPGV
>5157
AVLLPGP
>5158
AVPALAS
>5159
QVAVDGF
>5160
QTGTVSL
>5161
RALTFLH
>5162
RVTLLMP
>5163
NSTDNGE
>5164
HHPHFEC
>5165
RPVATPS
>5166
QIPNRST
>5167
APAQNGT
>5168
LQAYLTW
>5169
RHIILTP
>5170
STTLASF
>5171
RATTHHA
>5172
IVGEGKG
>5173
QTRAILP
>5174
APRDVAA
>5175
QPQLHQV
>5176
VSWCPHN
>5177
STPHTNK
>5178
SAQRLHM
>5179
AMLNPAR
>5180
NSALAHA
>5181
ESTQRPW
>5182
WSAHPTS
>5183
LPAILLT
>5184
PKALASQ
>5185
AYMQLVN
>5186
RHHVPYP
>5187
KPGYRGR
>5188
HMPTRGI
>5189
LNHPVTP
>5190
TTDLVDT
>5191
GEPPSWY
>5192
MTPKYVY
>5193
TGNETGS
>5194
LPIAASR
>5195
DDPKHPV
>5196
GVALFLG
>5197
TEWERHA
>5198
WSTRLAS
>5199
QIRTSTP
>5200
TEAQYRD
>5201
EADGSMP
>5202
EAASPVH
>5203
QAFLPRS
>5204
GVQFQTR
>5205
SITRISA
>5206
HPTPRSF
>5207
ALGHDLV
>5208
ALFMLHG
>5209
AQHHPTH
>5210
YGLTGLL
>5211
AQSASLH
>5212
TIMLPLQ
>5213
QPATLRT
>5214
NNALTLL
>5215
ARMGELQ
>5216
SPLSDPP
>5217
QYTSASP
>5218
VRAVMHS
>5219
ITHTPTR
>5220
RMPDHTL
>5221
TRYAPTP
>5222
HSGSFVP
>5223
VIAAFRP
>5224
ARPPCPP
>5225
AKWYVAI
>5226
HTGSGPV
>5227
TNPSKAR
>5228
ATLRSFY
>5229
TQTHHPF
>5230
QKAEQSY
>5231
ALTTVGL
>5232
ARTTQST
>5233
ATVHNLM
>5234
LYAEAPE
>5235
RTPHDVH
>5236
QYAQNTP
>5237
TNAVCRL
>5238
VEQVPLR
>5239
TWPRLVH
>5240
AHQPSTR
>5241
TLAIPPA
>5242
MDTRAMT
>5243
ALINKRS
>5244
ERELRVH
>5245
WPISTMQ
>5246
HHTNLPR
>5247
ISQNVKS
>5248
QLGQKLP
>5249
HPRTGSY
>5250
ASSQRNP
>5251
WAMQVPK
>5252
TPMTDWY
>5253
RTLVHTP
>5254
ATPQAQN
>5255
GPLWPGC
>5256
AEVDWSR
>5257
SNPRPHT
>5258
EQPHKST
>5259
GTWHPRA
>5260
HTVTNLY
>5261
VASQCST
>5262
TTGMRTQ
>5263
TTRLPDQ
>5264
GHPTHRL
>5265
GPPSNAS
>5266
HHAPPVA
>5267
TSQPIKN
>5268
MGTNVDA
>5269
GERAAIS
>5270
QPIRTAT
>5271
KSGMDHL
>5272
APCYSSS
>5273
SAWTVVV
>5274
HLLLPGP
>5275
QRTAPGP
>5276
WSQQEDV
>5277
APQSYLS
>5278
QGKLFQY
>5279
TYTSSAW
>5280
TPLALLG
>5281
APRCSDT
>5282
TLLTRPV
>5283
MQQIKRT
>5284
DTTMVPT
>5285
NTLPQLH
>5286
TPRLMHY
>5287
APARANP
>5288
TDKMIRP
>5289
SPVPPML
>5290
QPPRLHG
>5291
ADKYIHE
>5292
SGSGPRS
>5293
RPLQSWM
>5294
DSPSASA
>5295
MLGEYQA
>5296
HWSDYRT
>5297
NEDTVTL
>5298
TLPHRPP
>5299
GRETPKM
>5300
AVRTMID
>5301
TRSTWPT
>5302
STLVTDV
>5303
HLDSVAI
>5304
ALDTPAV
>5305
DTAPARW
>5306
GLAVIMQ
>5307
RPYVSIL
>5308
ASSIEPS
>5309
THVERLL
>5310
KPNNTKF
>5311
LTVAPSW
>5312
APPGSTR
>5313
RLPAHTH
>5314
QPWHDTM
>5315
KYMAFLK
>5316
DTIGGLL
>5317
QTPRIVI
>5318
LSTTSGH
>5319
SLQTTTM
>5320
KVPPTQT
>5321
VPYARVS
>5322
TMGGVRS
>5323
RMPQVPL
>5324
QLTLYHS
>5325
RSQDVYD
>5326
TVTPLPS
>5327
TTSHGSA
>5328
NQTSAAL
>5329
QWPPVLP
>5330
ERTMGQS
>5331
VEIQHPK
>5332
TMRWEAN
>5333
LGMSLPR
>5334
RPAIPPW
>5335
GNVHSVP
>5336
HWAPLGL
>5337
HVQSTTN
>5338
TPHPTSR
>5339
AHIPHIT
>5340
QSESPLA
>5341
TWCRPGE
>5342
LATDPPT
>5343
LLNVAER
>5344
TSAGAPP
>5345
QMQKSNQ
>5346
AVITPTP
>5347
AHLTTAR
>5348
ITSPLTD
>5349
RAPLESY
>5350
NPTPMPE
>5351
MYPSATV
>5352
HPLIPSK
>5353
ATRLHVD
>5354
WTPLTPP
>5355
HMWQPMR
>5356
GTHQLPA
>5357
QPASSPT
>5358
QILPMPG
>5359
HRLQLPY
>5360
RLYHTIH
>5361
HQGLWLL
>5362
LAYPAAL
>5363
SVNQPAY
>5364
ADGIEHL
>5365
GPRMVPR
>5366
TNVDSMP
>5367
LPCRMHI
>5368
ASTRTSP
>5369
MMANARS
>5370
TAPSTGA
>5371
HPGHYLS
>5372
VPQSLVL
>5373
DAHYSMS
>5374
LQVLQHP
>5375
VLKQSPS
>5376
RPTTLLH
>5377
QPFAYSI
>5378
HVANIPP
>5379
LVQSTMR
>5380
AQLEELP
>5381
RAETIDL
>5382
RGALVSV
>5383
GVRGSVQ
>5384
QLPQTNL
>5385
TQPKYPH
>5386
APDARFV
>5387
TKQAESP
>5388
LTPDTLL
>5389
AQEGHPY
>5390
VGGAYVL
>5391
HTDSGPI
>5392
ATRMLSW
>5393
TGKVSPL
>5394
GPPRASM
>5395
ANQATSY
>5396
RPPQQDG
>5397
AFPSVPT
>5398
ATPLFSP
>5399
SLPVDMW
>5400
AWRPQSL
>5401
MEGLHPL
>5402
QRAIVQR
>5403
NAVLPGF
>5404
LDTRPKH
>5405
LEHASQS
>5406
AFGLLKS
>5407
QNSGPPD
>5408
RSVVARG
>5409
SPQRASM
>5410
TRPLTDS
>5411
QQWDVMA
>5412
TPMRQFT
>5413
AHEPALP
>5414
SMTARML
>5415
ASMHYAN
>5416
VLQTLVH
>5417
HSGITAL
>5418
RPVLGVI
>5419
GVSQTRP
>5420
GLASFVR
>5421
LPQMRSI
>5422
SAVCNLC
>5423
EAHLSII
>5424
QTRLQML
>5425
GPNQSYF
>5426
AGTINLP
>5427
QSQVQSK
>5428
GRETPQR
>5429
QPTPPSH
>5430
ASSEAAT
>5431
GELQSPS
>5432
SLQRWPS
>5433
GNTSHTA
>5434
QHLSYRL
>5435
QSKLVKT
>5436
RSLVMDP
>5437
TSTGTTW
>5438
TGTVNAV
>5439
HTIAGMH
>5440
KYEPLRR
>5441
DSTAVLD
>5442
QSPPNLS
>5443
HATLGVP
>5444
WTCDPIN
>5445
HPGDHTQ
>5446
HTPQPDE
>5447
HSPGPLI
>5448
TPHPMTK
>5449
TSTSPIP
>5450
GTPVAIS
>5451
ATLAHPP
>5452
MPPETRT
>5453
RCEDHVW
>5454
SMPGPKM
>5455
MTPQHML
>5456
NAQVTGF
>5457
WPVQRMA
>5458
FTWSLTR
>5459
APEHNYT
>5460
GPGHLHF
>5461
LTTKVRL
>5462
APYSALE
>5463
VHPYLAI
>5464
TLRNSAT
>5465
HPTMQIS
>5466
LKAPLPA
>5467
ALSSKYP
>5468
MDAMYKG
>5469
TQTHPVS
>5470
LDSWPTV
>5471
HSLGPSS
>5472
RAPIITP
>5473
QQARIIQ
>5474
DARLSSV
>5475
WRSLPWL
>5476
VTQKPRS
>5477
EPLTHIP
>5478
VHAQIPS
>5479
QSAKWHM
>5480
ELATSTK
>5481
HTPTSPP
>5482
GMAARFS
>5483
AHWWSGY
>5484
HQPETLG
>5485
GTATIKP
>5486
TLPGLPY
>5487
ENRHTAE
>5488
WTQTPFI
>5489
SSWKDTL
>5490
TQQLLPL
>5491
EAPVTRP
>5492
AAWLPPT
>5493
HLPAPSR
>5494
HQELPNK
>5495
AAMTLRQ
>5496
GTPQTPA
>5497
TYWPQSV
>5498
ASSALPL
>5499
ESNVARN
>5500
AASKQSH
>5501
SFAKLTT
>5502
VPPRPLT
>5503
NHTNTAQ
>5504
MLSPAAP
>5505
KNELLHK
>5506
YGSMITQ
>5507
TQQVRSL
>5508
SMQLIHY
>5509
STAPGPV
>5510
QQLIPKI
>5511
TWPLLYA
>5512
QPQLRSM
>5513
KAVQSHQ
>5514
SAWHIHR
>5515
QINPPMP
>5516
LTQMNKP
>5517
HYKAVQC
>5518
SDRTVKC
>5519
SLLPLLE
>5520
ALRTSPP
>5521
WHIATMS
>5522
APLTGPE
>5523
SVQAMLL
>5524
RNGATDP
>5525
LLPAELS
>5526
TRNELRA
>5527
AHSHTQT
>5528
ARTLSHQ
>5529
HASEADR
>5530
RAGHHLY
>5531
TPPPLAA
>5532
QTHVLSS
>5533
QMRHLGL
>5534
APDRHRA
>5535
RLLGPVL
>5536
EPMQPIR
>5537
TLSKYQA
>5538
TPIDPWP
>5539
VSRQVPV
>5540
QTPLKPY
>5541
AWSDMMQ
>5542
GPQTLKL
>5543
APPQPTI
>5544
TSSPVTN
>5545
LLPSPLI
>5546
KLTWPAF
>5547
QAHLRGK
>5548
DAGHTGP
>5549
SSCCHPG
>5550
TTWQLPM
>5551
ATALTGA
>5552
HPPHHFQ
>5553
AQLPVMF
>5554
EPLAQQK
>5555
VKQSHWP
>5556
DRSTLPQ
>5557
RPASLSN
>5558
MPHSDRN
>5559
APRLYWL
>5560
HLQAQQE
>5561
KTSPSTN
>5562
RPTVPQK
>5563
SPRSPVE
>5564
APTLLKY
>5565
AHAETRW
>5566
TNLSSSH
>5567
THALPWP
>5568
QDKVLLT
>5569
TTKTPTW
>5570
ADHLSTG
>5571
TESATVT
>5572
AHPPSTR
>5573
REPVSYH
>5574
ATLHGMP
>5575
TMPPVRP
>5576
LLFDSTF
>5577
QTRSTTP
>5578
RVQEVER
>5579
GQLATVA
>5580
TLHHVSP
>5581
TLQRLHP
>5582
ATANLSA
>5583
ANQTTVM
>5584
WGQTQPY
>5585
TGHTESL
>5586
TYTPFSH
>5587
RMQEILS
>5588
WPYSTPL
>5589
GLPVPHM
>5590
QPVPTHE
>5591
SHQRIYS
>5592
TQTPEHV
>5593
QQGDQLL
>5594
RLQAIIT
>5595
ACMHQSV
>5596
ALPPPYM
>5597
HVHRPSW
>5598
GATVASQ
>5599
MPGRIPD
>5600
HRAPVTS
>5601
QQKTIAS
>5602
TTPPSIT
>5603
HPQPVYP
>5604
HSSLGLT
>5605
LGAKHPR
>5606
STPLPDS
>5607
NANLEVR
>5608
TPATWRS
>5609
QNGHSRH
>5610
HSTLQRP
>5611
TTRASTG
>5612
TWAATRE
>5613
SFIPRTM
>5614
VHTDLAS
>5615
GWGTYAN
>5616
LPAVPSN
>5617
LVEGPTL
>5618
DARMYIQ
>5619
GPHSRAA
>5620
ACHLPLP
>5621
AGHAARS
>5622
QAWSDLE
>5623
VTPSHHQ
>5624
TVSPPTL
>5625
RSAPFID
>5626
QQPVPQQ
>5627
WAPHHPF
>5628
QKANLEL
>5629
QFPQRTQ
>5630
RPPVDRE
>5631
AMADMPS
>5632
RTVPLHT
>5633
QSMPSLQ
>5634
NDTTRAG
>5635
ITLGRPV
>5636
QLPDGKI
>5637
HALMLNS
>5638
SGDNALP
>5639
QSQRSPK
>5640
RLLNSDM
>5641
ACLPTNP
>5642
CRNAMST
>5643
QLPRPSC
>5644
SMLGALG
>5645
STASPSQ
>5646
TSCRMPC
>5647
QLGPLAY
>5648
LAQIASL
>5649
HRQTDPT
>5650
LTQLQTS
>5651
WPLSSTS
>5652
SVSTSTH
>5653
VEGVAVR
>5654
AHMKLTS
>5655
TLMPNTI
>5656
APEDYSS
>5657
QAQHAHS
>5658
ALPVQQY
>5659
VIPEMLT
>5660
TPWPRQL
>5661
VQGQHTT
>5662
LSWDQSH
>5663
HSKLVAV
>5664
GMQTDPA
>5665
EDATQSN
>5666
QQLRTIL
>5667
HHQASSM
>5668
GHTRGVT
>5669
AEYSPRT
>5670
RYYPPLP
>5671
TGRINPL
>5672
GTLAQPT
>5673
QLDTPRN
>5674
HTPQKPL
>5675
QAQMPDQ
>5676
QVWLHRN
>5677
ASTAPAS
>5678
TYPRPLS
>5679
TVAYLAA
>5680
EGSGPAL
>5681
QGASKFA
>5682
RAVELYP
>5683
ASTDPLS
>5684
TVSAPAG
>5685
VSPLTKI
>5686
QPAMSHV
>5687
EPRRTVT
>5688
QTMFLRT
>5689
HGLPTRP
>5690
MEHWGRM
>5691
SLQMTQA
>5692
ALPIHPW
>5693
SLHLPSW
>5694
YIAPTEL
>5695
TYQTPPA
>5696
VVDDTPR
>5697
QPQPATP
>5698
GPLQNHR
>5699
REDPRWA
>5700
ESRVPRL
>5701
TVLTLVQ
>5702
TESHGKR
>5703
HTKQGQL
>5704
SLASVCM
>5705
RLPLEQL
>5706
SQQSSYE
>5707
TSEVWTQ
>5708
TQNTSLF
>5709
EEHLRQP
>5710
RDTVPVP
>5711
APANTRH
>5712
AQYSLSY
>5713
QMSLLVR
>5714
LSWNDPH
>5715
SLSRPLL
>5716
APAAHRL
>5717
SSWLSTN
>5718
SSWHAIT
>5719
ATTPPNA
>5720
LPPSHCV
>5721
ANAALMR
>5722
QVPNLEA
>5723
SWLPTHQ
>5724
RPHFEAP
>5725
DAKATSA
>5726
QTTTPPF
>5727
IPAGHVP
>5728
IASHPPP
>5729
ALATSTV
>5730
TSALFWV
>5731
TGLQIHS
>5732
DSAHTLQ
>5733
VSQNPVR
>5734
SEAASVS
>5735
AEWHNAW
>5736
MERQILD
>5737
RLPAATM
>5738
WMQNIPT
>5739
APPITSR
>5740
TKAPWDD
>5741
APHRGLD
>5742
ATEHYVP
>5743
TQVQRFH
>5744
TPLRPDQ
>5745
AIRQPTY
>5746
LNTHLPG
>5747
KHPSRPG
>5748
KPLPWYQ
>5749
THQQWTI
>5750
RPLPHEA
>5751
TLAHPER
>5752
LWQAPIF
>5753
RPLHISS
>5754
RGASPAL
>5755
QWPALGM
>5756
MPTITAL
>5757
GSCQPCG
>5758
KHDLQQP
>5759
HERLNHY
>5760
QSHSTRS
>5761
HPDSLEV
>5762
NSAYALN
>5763
QDQHQTP
>5764
KPLRLLY
>5765
AENVTPM
>5766
AQVDGGS
>5767
GAATSYI
>5768
AETWINC
>5769
QGIATSQ
>5770
RVPETEH
>5771
HGQADVL
>5772
RVQTTTL
>5773
MRPVPVW
>5774
TSLRHPP
>5775
TSQLPSY
>5776
ALTDVTP
>5777
SYNQAPV
>5778
TMRPALL
>5779
QLQTLAS
>5780
HYSSYQR
>5781
AGLDCTS
>5782
HARLCSP
>5783
QANRDLL
>5784
QEPSVTL
>5785
QQEEESL
>5786
AVAEHLR
>5787
AGRHHDT
>5788
TTSPLNC
>5789
QPAHSTR
>5790
TLAHANQ
>5791
GASSGLM
>5792
QIPHHSR
>5793
NHAPTGT
>5794
TSTWLLG
>5795
RVNTIPL
>5796
TMHALPT
>5797
GSTTGIA
>5798
TRAMVIG
>5799
AARSPLA
>5800
THPPHGL
>5801
ALHAHRD
>5802
DARAVTP
>5803
YPSGLLH
>5804
NPREVLP
>5805
QQPLSSL
>5806
TTPHTDF
>5807
DTKQSCF
>5808
HPGHATQ
>5809
QMEMVLG
>5810
LPMWGFI
>5811
TLNWVKA
>5812
RAEAGGH
>5813
GTTTQPW
>5814
APDFAVA
>5815
DHEQLER
>5816
SEPVGAL
>5817
TTALTVS
>5818
HAILHQN
>5819
TPNLSVS
>5820
AMLTTTQ
>5821
DHRTGMQ
>5822
THLDLLI
>5823
DGTHPAS
>5824
SAPHHKL
>5825
QSSLPRK
>5826
EVAQLLL
>5827
GMPRPSL
>5828
TWMPTAS
>5829
RPLPMEP
>5830
SDPRTTT
>5831
TLQNMPT
>5832
TMTQLRT
>5833
EHEPPYS
>5834
QRTIDSL
>5835
HHAVHRL
>5836
RMTNAGL
>5837
STHTTAT
>5838
RVEWSYL
>5839
ALNDGVL
>5840
TWVPITA
>5841
EHAHWGH
>5842
QSMMLLS
>5843
VTQKSAV
>5844
TYPAQPT
>5845
ATAHNKL
>5846
QPPVALH
>5847
SHPLSKD
>5848
EGLLAAS
>5849
QQSTMPS
>5850
HPTGHLV
>5851
GSYMATL
>5852
QLQLPAL
>5853
SRLWDPL
>5854
SAHHLDG
>5855
GVHRYHV
>5856
MPQSRLP
>5857
QPQNAGQ
>5858
AGTNNTL
>5859
EPVPLPP
>5860
DLKPLLP
>5861
KDQVAAL
>5862
WCMPYPC
>5863
ALLQHAH
>5864
GALKPPG
>5865
RDGSQPV
>5866
SPVEEAL
>5867
VQPSGPQ
>5868
QPKLLPS
>5869
TPPKYYG
>5870
STLRAIA
>5871
WRPHVLS
>5872
ASKQRVC
>5873
ETSKWTH
>5874
TPIMCRQ
>5875
YLQPIRS
>5876
SWNQDRH
>5877
KPLLTNP
>5878
YKVQRAM
>5879
HVDVTNS
>5880
LQQGSDP
>5881
QPCSMQH
>5882
MHPMPWA
>5883
TTALSLA
>5884
GTTKPCS
>5885
AQTHDTF
>5886
NGYRQWN
>5887
RLHHGTY
>5888
VANLSRS
>5889
IAATPSM
>5890
APSDELK
>5891
EPCRCIQ
>5892
GLHRNFV
>5893
LLMPGPT
>5894
HMPTTVQ
>5895
MPLPFVR
>5896
TTHIPYP
>5897
HAGVRML
>5898
KPTKLSF
>5899
FYDSSPI
>5900
EVPRYSI
>5901
TASGLSQ
>5902
MSKTSLH
>5903
MSDPNRQ
>5904
ADSFKPH
>5905
AHLVLVP
>5906
ELQVRTY
>5907
QTQSAQQ
>5908
TIMMKPP
>5909
RHHPTPS
>5910
ETPYYRS
>5911
LQCPHTI
>5912
KQTTPTT
>5913
MPNAAVR
>5914
QHTTYRH
>5915
HATLPML
>5916
HAAHPWR
>5917
HTLPRCG
>5918
NEVSGKS
>5919
AQHPKTS
>5920
ADPVLPS
>5921
HSARLNG
>5922
WVTELTV
>5923
GVAHPVY
>5924
AQCGPLS
>5925
KWATNPP
>5926
RCTSHHV
>5927
MYHPRFY
>5928
MYASSRE
>5929
TKVPERT
>5930
TIPPLSW
>5931
QHACTPK
>5932
HGTTQLP
>5933
RDLPRSG
>5934
GRPYPPI
>5935
TTVAPGA
>5936
TPKQWTP
>5937
WPVQQAL
>5938
AGSTIRF
>5939
APPKESQ
>5940
DTGKRPQ
>5941
MRSSDLL
>5942
STAEIVN
>5943
VRTIPLV
>5944
AYSGRAP
>5945
ILGRVHS
>5946
TPSLQRT
>5947
SASTEPW
>5948
AMPSAPH
>5949
QLKSPLP
>5950
GSLNREL
>5951
TLTGMKM
>5952
QWHGFLG
>5953
ESNPKQQ
>5954
HDQRIPP
>5955
AHPPAWW
>5956
LQPGPRG
>5957
QPPPLKR
>5958
GAGLPKS
>5959
AATTHFL
>5960
NAGTVIP
>5961
SHQRHHV
>5962
VVMDLTR
>5963
TPAKSDS
>5964
TRLTARV
>5965
TRAPSFH
>5966
TVHHLSW
>5967
SMHIEIQ
>5968
LCATQPQ
>5969
AVWQIST
>5970
QRLIPTD
>5971
WPQLTVP
>5972
QPTRDER
>5973
RLEPVQN
>5974
LYASAPR
>5975
GLPEHLR
>5976
QTVPQYR
>5977
TPLVKAV
>5978
TLKPHMT
>5979
TTAKTSD
>5980
HGWEATD
>5981
KQDTQVT
>5982
ANVPSGM
>5983
RADLFPR
>5984
DHKFIHH
>5985
AQKDPAY
>5986
QALESSL
>5987
SAFQPAF
>5988
LNFGVTI
>5989
HVRHQVT
>5990
GTGKSIL
>5991
KPHVLQR
>5992
QADWLPI
>5993
HPLGQHL
>5994
LAYRSPT
>5995
SRHAASL
>5996
ELATDDL
>5997
MPPMPAP
>5998
SPGLNAH
>5999
TAADILN
>6000
QHRGTTI
>6001
DTYVVLP
>6002
HWQTYVS
>6003
AAFPPVD
>6004
ADCSLVP
>6005
ELPPGRL
>6006
QTLCAML
>6007
AGMPSIL
>6008
HTQSPTL
>6009
WLPVRTP
>6010
LMRDPTT
>6011
TQMTANW
>6012
HAFTLSG
>6013
QLTTHLS
>6014
RAFVWQP
>6015
DSTRTDS
>6016
GQQATQM
>6017
SRAIWYA
>6018
HTTVHQV
>6019
HVYLPRP
>6020
HRTPANN
>6021
TMARHPP
>6022
ATSPGLR
>6023
ATEDPLY
>6024
DDGVMAT
>6025
GELCNRE
>6026
ATDPQPP
>6027
GLTVLAA
>6028
TTPPHRF
>6029
SYGPHLH
>6030
MWSHHLP
>6031
TPHAMPL
>6032
AYRALEL
>6033
SRWMSTP
>6034
QLATLPY
>6035
LDRYGPT
>6036
RPLPLSR
>6037
QEAAPHR
>6038
LPNPGYY
>6039
QPQVDAF
>6040
TLAPPAF
>6041
TGTLYKF
>6042
TVTMVRG
>6043
APAAHYP
>6044
SLWKPWT
>6045
RLTNDTS
>6046
TTNTATI
>6047
GEPVTYV
>6048
RPNDNPA
>6049
HSVGSHP
>6050
HNGTYNV
>6051
QSQAAPI
>6052
TKAGPLP
>6053
TAAITVT
>6054
APAGPMH
>6055
SQGPTMW
>6056
WQMEQIT
>6057
QPLYRTP
>6058
AKGAIPR
>6059
AAGDART
>6060
MYRQPVL
>6061
QTTYAER
>6062
SRLLSPP
>6063
QEDTCLQ
>6064
SLQPKMQ
>6065
RATAQMP
>6066
GSAQLPS
>6067
SPPAMKR
>6068
SMLRFVY
>6069
AKSVYPP
>6070
SSQVNRS
>6071
GKLQNLQ
>6072
TALLPKE
>6073
LKLDNVT
>6074
TGLQLPS
>6075
KPPVRML
>6076
IGKVSTQ
>6077
SCWPSNV
>6078
STQRLEK
>6079
LQRATAD
>6080
TLENRPL
>6081
APETKTK
>6082
GTTERPS
>6083
TPQCPEL
>6084
ARATTIG
>6085
NAAPHTQ
>6086
GMLSHHA
>6087
TAPACTT
>6088
ALYAQSS
>6089
QTVAEMR
>6090
ARGMPWS
>6091
SLKPLFE
>6092
HVPHNPS
>6093
LTAVPLR
>6094
WPNDHNP
>6095
VMATDER
>6096
DSLFHSA
>6097
TQGEHSW
>6098
TLSTRLL
>6099
SNTTWIL
>6100
RMEAYNR
>6101
LMRTSNL
>6102
HPWRQDK
>6103
QTYSPLG
>6104
WRQLGHT
>6105
ESMSSPN
>6106
TTLTLKD
>6107
ATPYDKL
>6108
QKPTHNW
>6109
ATTLPLG
>6110
QWPAGSA
>6111
QVLEPTQ
>6112
AKWSTVT
>6113
ALGTSAK
>6114
REALTTL
>6115
NASTTIG
>6116
APPYIQR
>6117
HVPMGMS
>6118
NTPERKV
>6119
RSQPTHI
>6120
TYWPYTR
>6121
VPHSMVV
>6122
KSLDVWY
>6123
LTHYPKP
>6124
MPGITIM
>6125
ALHRFLP
>6126
NLEPRLQ
>6127
QSWTYPQ
>6128
HGKLGLF
>6129
SPIRQAQ
>6130
TSRLPLE
>6131
QYLQSRT
>6132
TTTNHWR
>6133
QWLVPLY
>6134
TTPPPNL
>6135
ATWILPM
>6136
VQGFAKS
>6137
TIQGPAW
>6138
AKPISPT
>6139
DTSHLPF
>6140
ADTVLPQ
>6141
DSDEHVV
>6142
TLHLHSP
>6143
ESSCNSR
>6144
MPAVSCR
>6145
TPGYAAN
>6146
GPRHSVN
>6147
TGPASIR
>6148
KSPFTAP
>6149
TLDKLPS
>6150
EVHRSIP
>6151
VESPGVA
>6152
NLPHHVY
>6153
STPAPVS
>6154
MSVPTWS
>6155
RTMPGYY
>6156
TPPVNKG
>6157
LTQTHAK
>6158
TDQRPAR
>6159
AKLMWHP
>6160
GPLTNPF
>6161
RCWTEPA
>6162
NRLPSDP
>6163
LRWPMQI
>6164
HDRTPSP
>6165
LPVRPYI
>6166
DLSHRIE
>6167
RHALPWT
>6168
HAPDPTL
>6169
RTTPDLY
>6170
ARATIYV
>6171
AMTWQIT
>6172
AHKPFSV
>6173
TLMHTTA
>6174
TVVKLLH
>6175
RHIHSHA
>6176
AHLHPTL
>6177
QLITRIT
>6178
WDPVLRM
>6179
TELTTRL
>6180
MQAQDRQ
>6181
ATPYPPH
>6182
THRTEPR
>6183
VLVTPFV
>6184
GWPLPTQ
>6185
TWCASLL
>6186
GHTRHIF
>6187
KHHQKPP
>6188
GSSNVTV
>6189
YRMPPSS
>6190
VQIMPQI
>6191
QSTGPGR
>6192
TSQHYNM
>6193
RHVLTCT
>6194
GLGPGAP
>6195
NPVMSRP
>6196
QQGRPVQ
>6197
ARCTNIT
>6198
SPLYHPH
>6199
VQTPVLP
>6200
RTEACAA
>6201
WHTHPDS
>6202
QAKVRLA
>6203
LPPPSHG
>6204
GTTTSPD
>6205
STNTEPS
>6206
DLSPLHE
>6207
LPKETRR
>6208
HPANEMT
>6209
AYWSTLL
>6210
DTSSSGG
>6211
KLMVSSP
>6212
GTILISQ
>6213
NMSPQQT
>6214
ATTHLDS
>6215
RSVHSYP
>6216
TRVEPTV
>6217
ADQGSGS
>6218
SRPAQQA
>6219
QLQYVNP
>6220
TPDPTSD
>6221
MPRQVLL
>6222
RQSNLDT
>6223
RPDIPNS
>6224
EPTLDLK
>6225
GVPQLDT
>6226
ALGVLHA
>6227
GLDHSAI
>6228
HLVTHHS
>6229
NADPRRS
>6230
TRGLDLP
>6231
VPTWSTS
>6232
RLSLGMQ
>6233
RTLDPTE
>6234
GPRHVPY
>6235
RTPVNTP
>6236
RLHPLPL
>6237
ANVPTRD
>6238
QLDERQE
>6239
QSPAPHT
>6240
HPQPDLL
>6241
SLRSTTS
>6242
RHLPPAQ
>6243
TWTASSR
>6244
GAVSAPS
>6245
TEPPQGL
>6246
SQLVKPL
>6247
ALDNKPD
>6248
AMTVGLM
>6249
NMPPYSQ
>6250
HPGYRAH
>6251
RPQLEPP
>6252
RPISYIY
>6253
TLTGLSS
>6254
LHPRWPS
>6255
QHFEPPI
>6256
RQSPIMH
>6257
ATLVSQT
>6258
GRPHTAL
>6259
HPHARPM
>6260
VQANATQ
>6261
AQLPQIS
>6262
ARPPRLL
>6263
QPPPTSL
>6264
RWPSLHY
>6265
AYSLHYR
>6266
RPMTDPV
>6267
AARGHPL
>6268
QSTPPPL
>6269
CPRHSPI
>6270
SPWPLTT
>6271
TLRTSLV
>6272
APVEDYL
>6273
LTSPTQI
>6274
KHLAPTL
>6275
EGHKVPA
>6276
QITQTNG
>6277
HAQEMAL
>6278
LPHRSGP
>6279
RAEVERT
>6280
ALVVPNA
>6281
QPPMVTM
>6282
AHQMITL
>6283
TDLSARI
>6284
MARLSVE
>6285
SRQTTSV
>6286
QPPPMVT
>6287
THRPPMM
>6288
SLHPWAT
>6289
LRTDRAH
>6290
HAACELC
>6291
TVTPRKH
>6292
TSTRGAA
>6293
QLLVAPA
>6294
TDALATY
>6295
DTLWHTF
>6296
NLPLPVS
>6297
REMTTAP
>6298
ATMSYSP
>6299
ESTWPYP
>6300
HAWPNKP
>6301
GTGAHHA
>6302
GPGYRTL
>6303
RPTSTIT
>6304
QTPAQKA
>6305
HALVKTP
>6306
TADGMSS
>6307
ASTPPQL
>6308
NPASHHG
>6309
RSHTPWV
>6310
QQPHSHS
>6311
LHHEHTW
>6312
QNKAEHA
>6313
RTLQPLP
>6314
TSAPHQE
>6315
APVLPKN
>6316
SGLSHTL
>6317
WSLQPST
>6318
SQKTVPL
>6319
HRTPFPN
>6320
TSLVVTP
>6321
RPVTALL
>6322
SLTVTPC
>6323
HALAYGN
>6324
QPLLWRY
>6325
STRESLS
>6326
QTPRRDL
>6327
ATGEKLR
>6328
QNPRLLS
>6329
LSQVYRD
>6330
HLPWNIT
>6331
HTQHIGR
>6332
AQLTMVA
>6333
GLASRPS
>6334
TSRLSLW
>6335
QPDRIQM
>6336
IEQPHSP
>6337
VPPTDML
>6338
AEEQADY
>6339
TQPLFMY
>6340
EPSKPTI
>6341
SGTVLTL
>6342
ATRPTFP
>6343
HPQPNPQ
>6344
QANPKLT
>6345
HNHNPPL
>6346
TGQPLHS
>6347
RVTEYYS
>6348
ETLLQCK
>6349
TDTLMYQ
>6350
AATKAQS
>6351
CPRPNSG
>6352
SHEFACS
>6353
NMASPYA
>6354
APATIKL
>6355
GDTAVLR
>6356
NPSQSYH
>6357
TAPAPDN
>6358
QTYTKSR
>6359
TKPLPQV
>6360
WNATWTL
>6361
TTRQTPG
>6362
TWAGHAC
>6363
GMEVPSW
>6364
QLAIPGS
>6365
SPLLQSL
>6366
EQRTLQH
>6367
AATANRM
>6368
AWPTEFT
>6369
YTAYTRW
>6370
HALSPVP
>6371
HAMPPDY
>6372
AQRLPDK
>6373
QGSATHP
>6374
EVAPIRK
>6375
MPPITRT
>6376
HTREIHH
>6377
TWHVGMT
>6378
TTKTSGD
>6379
EMAVHTS
>6380
DAMQATP
>6381
AHNTPDT
>6382
LHALPNM
>6383
LYGQSLY
>6384
DARLPHA
>6385
SHMTYLM
>6386
QWQSSPY
>6387
GQAVFTI
>6388
TPLRDLL
>6389
ERNASNN
>6390
ALLQTRQ
>6391
NANPQPP
>6392
GTGIGTH
>6393
LPLYPLP
>6394
YLHRTPS
>6395
TQGMTKQ
>6396
TIAHRIQ
>6397
KCPPPVS
>6398
KTPHQPT
>6399
LLLPIPP
>6400
HTTKPTQ
>6401
QELPDLI
>6402
SCRPYEL
>6403
ETQPKNP
>6404
TSSPWRL
>6405
APRSGVL
>6406
QEPGLTT
>6407
QTHQDSH
>6408
SSPMPSP
>6409
LVTQLYA
>6410
HMPLGYP
>6411
TRPPTAL
>6412
LSLQRGD
>6413
TMPLSCI
>6414
TPPTWTE
>6415
RVTMPTN
>6416
AKLHSPS
>6417
SHSRYQD
>6418
IMPRSLH
>6419
HVSYIRS
>6420
TTISTPH
>6421
ALGTPAI
>6422
HTPPDPC
>6423
TTRGPLH
>6424
HNTTARP
>6425
EPERSSL
>6426
TMHQQRN
>6427
TLSVRMN
>6428
GTRIPWD
>6429
HMQQFLE
>6430
LPPLCLG
>6431
TKHVLLH
>6432
TNMQLSA
>6433
HSHTQLA
>6434
EPRAIHS
>6435
QSTLTLS
>6436
AASEDIP
>6437
DESNAPT
>6438
AISLQSH
>6439
AMGLLPN
>6440
ATSAHSR
>6441
RTDTTLS
>6442
APHTPPQ
>6443
RANLPHV
>6444
HMHGCAD
>6445
HTAIRDT
>6446
GLPLESL
>6447
QDRGQNN
>6448
RPIFTPY
>6449
PLARLMP
>6450
SWSARGW
>6451
RTRTPAT
>6452
ATNSPVY
>6453
ELRTPLL
>6454
LPGAAHP
>6455
QILNPPS
>6456
AWSAVVY
>6457
NAGLAML
>6458
ALDLWPQ
>6459
QHTRPGS
>6460
QRPQTES
>6461
HRMPALT
>6462
AVPWPPT
>6463
RVPAASQ
>6464
WITQPRH
>6465
HMPHLAP
>6466
QNAVTKV
>6467
LSTRQES
>6468
TLHQSGM
>6469
AELPYMD
>6470
QQPPHLL
>6471
HKVSAAI
>6472
GASLTHP
>6473
RGELPTT
>6474
ATVRPPL
>6475
THSIPTD
>6476
MRSALTQ
>6477
DAYHPWT
>6478
ARGPYFA
>6479
SRAEAHT
>6480
TMSKLSC
>6481
GRAHQYP
>6482
FGIPPVY
>6483
LPRLSIS
>6484
ATPSLAH
>6485
ADPKVRP
>6486
GAKPLPT
>6487
TQLQTPR
>6488
GERTIIM
>6489
QWPSLHY
>6490
MQGGTRY
>6491
TGSARLY
>6492
AKPPKTM
>6493
GKHIQPH
>6494
EVAHGTN
>6495
GRGIAQY
>6496
EWHLHTV
>6497
EQPPSPQ
>6498
EHRMSSW
>6499
CDIPKAS
>6500
GTGVPTN
>6501
ESSPFTK
>6502
ANRSPSV
>6503
EPSPAAL
>6504
QWGPYTT
>6505
VSHMNSH
>6506
ANSGLPP
>6507
TGYGSMS
>6508
VNAHNSW
>6509
TPTTQAR
>6510
LTMTIET
>6511
TTHHPLK
>6512
TEEHLAT
>6513
HKLPTVD
>6514
WSGHSNK
>6515
DPVVATS
>6516
YLPHPGT
>6517
HSHDNMK
>6518
SPHCNVL
>6519
EPRPTSW
>6520
SPTCSTE
>6521
RAPMMPD
>6522
YPQQTRS
>6523
TPSMVLI
>6524
AVPTYPL
>6525
RAPLGSS
>6526
ASYTLTP
>6527
TGSTLPY
>6528
DDVTLPL
>6529
TQSNPDG
>6530
QHVHHPA
>6531
STTPARD
>6532
QPRMSSY
>6533
LLGSRLQ
>6534
QGRVTPL
>6535
IEKETSM
>6536
ESVPPAR
>6537
AHSAHRT
>6538
RDSFPGP
>6539
QQLASTV
>6540
TRPHPSH
>6541
QGSPTQK
>6542
SQRELVF
>6543
TPNHTPR
>6544
TGPRMLS
>6545
TGLDRRI
>6546
LPLSMYL
>6547
TAQLKQI
>6548
LTAPNTH
>6549
QMTDPMH
>6550
QVPMTKR
>6551
TSRAMSA
>6552
AASDHTH
>6553
NPTIQLT
>6554
TARNDHA
>6555
GHTAPFI
>6556
EHQASRH
>6557
GPVTTLH
>6558
QMQTPET
>6559
ALRSLLT
>6560
GEAIVDT
>6561
NSPDLLP
>6562
QHAREYV
>6563
ANTTPAP
>6564
TRMSAPE
>6565
SPPKQSR
>6566
RAGHVTS
>6567
TPVTPPV
>6568
SSKTIGP
>6569
QPPHTPY
>6570
AQATVNT
>6571
THRHPTL
>6572
HGHGAPY
>6573
GPPPTRS
>6574
ATAPISP
>6575
ANPEQTK
>6576
TSRGLVP
>6577
HAMAHVP
>6578
MLQIQVI
>6579
HAHGRNP
>6580
SMHDGRP
>6581
VEMSAPY
>6582
WQWDISS
>6583
RTPYPTL
>6584
QAQTLNA
>6585
HKTLNPD
>6586
NPALRSP
>6587
TPVQCGP
>6588
AVSRILF
>6589
MSAGRHH
>6590
VYKATKM
>6591
TGPGPSY
>6592
TANTHRH
>6593
TKDLVLQ
>6594
ATVPLKT
>6595
RPTGDNT
>6596
QWVTAAQ
>6597
MYRNVPP
>6598
NIARQQS
>6599
GAQLSWP
>6600
TTQELCA
>6601
TTSLFNK
>6602
ADRTGAP
>6603
GAAVSEH
>6604
ASGLLQS
>6605
VVHPTIP
>6606
MGPAASH
>6607
QALGPIP
>6608
QPREHDP
>6609
HPTLPHD
>6610
ATEAVVD
>6611
HAAILYD
>6612
RASVPPE
>6613
STSSPTS
>6614
EKLVDIT
>6615
RLPFPNI
>6616
EAFHLIN
>6617
SAMARGP
>6618
EHQYLPS
>6619
QTQRALD
>6620
VALSNSH
>6621
TLQSPTW
>6622
VVAPAPS
>6623
RMAQLEA
>6624
HPIAFLQ
>6625
VGANQRA
>6626
TCHTQRT
>6627
NAVPRSH
>6628
TLVLPPV
>6629
QAGQHSQ
>6630
ACVQTPP
>6631
DRQSPLL
>6632
APDERTH
>6633
GQSTMAP
>6634
TLPMGSA
>6635
APDNEPT
>6636
HSTPMPV
>6637
WPHTVDP
>6638
YAAVATA
>6639
GHSTTPP
>6640
AAQTAHS
>6641
MSKHHSR
>6642
QVTLLNH
>6643
RVNLSHA
>6644
QWHGANR
>6645
WRVPASN
>6646
TVPRFHY
>6647
TPQGHLR
>6648
QTSQTYH
>6649
RPTPPFA
>6650
VCPDVIP
>6651
WHKSSYK
>6652
QHSTNTR
>6653
GLSWIGA
>6654
LTVQTLL
>6655
GHGEFPV
>6656
TTCGIIP
>6657
QGDQWPF
>6658
HHTKLKT
>6659
LSSHPPQ
>6660
ANPDPSS
>6661
QLPNFRC
>6662
SLERSHY
>6663
KITNLKM
>6664
WESPFQW
>6665
TPSQSLL
>6666
MLPLRPE
>6667
ASLPPML
>6668
ALSVSSV
>6669
TLRAAPG
>6670
RLALTDY
>6671
QQQPPAA
>6672
QPRPSTH
>6673
ALPYSHT
>6674
MLYWPPL
>6675
ESRLVMH
>6676
HPAPSLT
>6677
HDPRPML
>6678
HGAKLTA
>6679
QRTIESR
>6680
TSTRAAP
>6681
RAHDGTM
>6682
GTHMFRE
>6683
ALEPTHA
>6684
GLDHPEL
>6685
WPSTTPS
>6686
TQHTKTL
>6687
LHAEGLG
>6688
AWTLRAR
>6689
STGTIAL
>6690
MPPTLPR
>6691
ADITQSN
>6692
VAKVGQE
>6693
VRASESL
>6694
STQIPTP
>6695
ATGRPHT
>6696
TGARPAT
>6697
EGHHATQ
>6698
DVVLSTS
>6699
TPRDYLH
>6700
AGLIYSR
>6701
QPVPVSV
>6702
APPLCPG
>6703
QPHWREF
>6704
QPPLSIS
>6705
ATHASVR
>6706
QQKDAIP
>6707
MTYSAKS
>6708
TPTHESY
>6709
RSLESAC
>6710
TLLSGSI
>6711
TRFLQHH
>6712
LPPKTPA
>6713
TTPKTRM
>6714
QWHHVTS
>6715
SPWKHGD
>6716
ANEMPVF
>6717
KTPPLSL
>6718
LIRPPKA
>6719
SSAVPWS
>6720
MQTVPHR
>6721
LPTLKTA
>6722
TVVKVGS
>6723
QGLMFFS
>6724
LLAADAT
>6725
APVVSRS
>6726
TQQNMHP
>6727
ETRFVPW
>6728
QPLEPST
>6729
TWSREEL
>6730
MWRPWDP
>6731
NRPLHHL
>6732
SVLHPDV
>6733
HGAQQHT
>6734
ASRTLVD
>6735
HKLISGR
>6736
GSTTPLQ
>6737
HAQLLAS
>6738
GGLPPGP
>6739
GQGPAAA
>6740
SRLPSVH
>6741
SYWHSVR
>6742
QQGLEQC
>6743
NPRPFPP
>6744
QAQLPTI
>6745
GQPDMTY
>6746
QQIRHPP
>6747
TSSLTAA
>6748
ATQDATS
>6749
RPTTSLD
>6750
QIPPHSY
>6751
HHGRLLQ
>6752
TLPTDFA
>6753
MTPIEGV
>6754
SLQIQAL
>6755
GPSSTSS
>6756
AHLLPAS
>6757
STDAKMS
>6758
STKLYIE
>6759
ARPDYLP
>6760
APWEANL
>6761
ARYDGLM
>6762
HPTRAWP
>6763
TPYRFLP
>6764
HPTPRAN
>6765
AMISMYQ
>6766
KLHVPMP
>6767
TQWCSDM
>6768
LPTHSFH
>6769
TQTAPWR
>6770
VLAHFAY
>6771
GAPIYNA
>6772
AVNSSLA
>6773
HPLPLRV
>6774
DLMNMTQ
>6775
AKLTSHQ
>6776
QAERPLH
>6777
AQLTTNA
>6778
HEIAWPM
>6779
AQWPVLA
>6780
TPSSPRV
>6781
RAAALAD
>6782
GASAARL
>6783
ESAARDS
>6784
AAKGCMR
>6785
SWLPSIK
>6786
HPPSRSH
>6787
GNPQGNW
>6788
THQNWWT
>6789
DPHGGTQ
>6790
TEAQLVM
>6791
QQRTAVK
>6792
SAPYPSP
>6793
VRSHTSW
>6794
TSRSPIA
>6795
EVSGTTP
>6796
GTLPKTA
>6797
GTEQHRP
>6798
QRMPIGL
>6799
STLEATL
>6800
SDGSSVR
>6801
SALRPAF
>6802
SPTVLVQ
>6803
QKLLDNR
>6804
LMPPYML
>6805
QSPAPRN
>6806
TMHDLQY
>6807
LTSTQHL
>6808
ARLMPSW
>6809
QWTPGIT
>6810
AGHPLQH
>6811
QHVQSLV
>6812
GAKVIPP
>6813
LHSSATL
>6814
LSGPMTL
>6815
QTVYKLV
>6816
HHTGMSP
>6817
LTPRHYH
>6818
ARPPYAV
>6819
GKYTDRL
>6820
TNWVHLL
>6821
THTKPFT
>6822
IHQQYGY
>6823
IRHGAHM
>6824
ATVVGVI
>6825
LQPSPGW
>6826
GAAYYDP
>6827
AKAFAAM
>6828
QRPPYPT
>6829
ARMEISF
>6830
SLQEHTR
>6831
TTNAGAP
>6832
RTLDPSP
>6833
DKFARQP
>6834
GPTPVMQ
>6835
VEKVTPH
>6836
SKDTAWR
>6837
HAWTVRV
>6838
MNPDPSR
>6839
STPHLPP
>6840
GATARSL
>6841
TTGPALK
>6842
DQPNHPA
>6843
RVQPVST
>6844
QSATRTA
>6845
MWQIRAG
>6846
TLPHRTK
>6847
SPWTHNM
>6848
DANVSLP
>6849
SEVPAVV
>6850
HGSTDTS
>6851
AVTLSDR
>6852
GPRPPLL
>6853
HMPDSLS
>6854
QPRHPPS
>6855
QLTSMFP
>6856
LLGFPLP
>6857
QLTTKRG
>6858
KSAGTII
>6859
VSRPHAI
>6860
LRAWHHA
>6861
IPMSHGA
>6862
VSLPPLP
>6863
RAVPLAP
>6864
AQVRLPV
>6865
LEAKHSM
>6866
DRAPRIW
>6867
TPANAHP
>6868
TFCHSVQ
>6869
HDATARP
>6870
QWEDMRW
>6871
QVYLRMT
>6872
AMPPTKQ
>6873
ACNSLNL
>6874
SGTTHLR
>6875
VTSPLRP
>6876
RTPNVPL
>6877
HAHNSTS
>6878
TREAPLR
>6879
QARLYPP
>6880
KQPQVAI
>6881
WIPNAHG
>6882
DPTAGKQ
>6883
TQTRVHH
>6884
HVPYHTK
>6885
FTSLLLP
>6886
ARLNTTP
>6887
QVTPLMH
>6888
AQPGMAP
>6889
LPSDFWT
>6890
TPNRAPP
>6891
VARAQTS
>6892
WPWIPTQ
>6893
QRCTVLA
>6894
TPSARPP
>6895
SPVPPRP
>6896
VLQTVSR
>6897
TLAPSIP
>6898
GKLSMVK
>6899
ELTTLPL
>6900
QPSRWPP
>6901
CPTRPCN
>6902
TQISSLE
>6903
MLPTTVL
>6904
AQAQYRA
>6905
DRILWPY
>6906
SPDSAPS
>6907
LTHNQRS
>6908
APTHSKP
>6909
VYPEVTR
>6910
TKRVEAP
>6911
QPSSLQP
>6912
RSWLPYL
>6913
AAKVPQT
>6914
QLPDSSP
>6915
SASAWHI
>6916
ATYTLPT
>6917
EPSRLHL
>6918
ALAARSG
>6919
MRHSPPQ
>6920
STKTQPC
>6921
DPQLRAT
>6922
GVTVIAL
>6923
SPYDVQW
>6924
HVQPELS
>6925
LPDRYLH
>6926
TSLPAYR
>6927
HRAHVEV
>6928
QKLLTDP
>6929
RVQTVPN
>6930
TPEPSAR
>6931
HQPPNQI
>6932
QHYSTIP
>6933
SQSSLAQ
>6934
GDYNSTP
>6935
RDVEHKP
>6936
QASTRAG
>6937
TMGDPPI
>6938
GRPPQQT
>6939
RTHQYQV
>6940
GGLGCPP
>6941
QTHANML
>6942
KTSPLTV
>6943
RPPVPPT
>6944
SHPSLPR
>6945
TAQVKLP
>6946
THHTPAL
>6947
VATPKPM
>6948
VMHKSTQ
>6949
SYTQKWS
>6950
DLPSIPQ
>6951
ANPDANS
>6952
HVDAPPQ
>6953
RLGDLPL
>6954
STGYTQT
>6955
GLADSLL
>6956
ATLRLNN
>6957
QSTANTW
>6958
TELSSTP
>6959
QQTIPAF
>6960
DALSPPG
>6961
DAPHPMS
>6962
SITSHDS
>6963
TATTATG
>6964
AVDQPRS
>6965
AGAHATA
>6966
EQSTPQL
>6967
TSAPVNS
>6968
TSHTHVA
>6969
SPLVPMT
>6970
TPLVDPL
>6971
EGVLSIP
>6972
MPKPMLV
>6973
CLQCHPS
>6974
HWPNTSI
>6975
NLAATPL
>6976
HEAAWGS
>6977
ERDLPGL
>6978
TQLHTWR
>6979
RTMGEGA
>6980
TPSQLVL
>6981
VTRVKEC
>6982
KPPVSLA
>6983
RFTPLME
>6984
ATTGTTQ
>6985
RAMAAVL
>6986
RALATPL
>6987
LATHHRP
>6988
TNNDQQH
>6989
QKPPLEL
>6990
HLSPLAH
>6991
SAAHPRL
>6992
EQGKYGE
>6993
EQWGGRQ
>6994
HTMNDPL
>6995
ATHPTSQ
>6996
KTAQTPV
>6997
ARTAWEQ
>6998
TPRLSYE
>6999
THSRPSA
>7000
GHRDAQE
>7001
TAPMSWY
>7002
GPADHSR
>7003
TEARTLS
>7004
RNADPPA
>7005
VDAKGKY
>7006
QPPGMPQ
>7007
TVHLRQP
>7008
IPIHWPS
>7009
NLMVGAP
>7010
TPVPVPR
>7011
QPGMGSM
>7012
QSPDRSA
>7013
ATPRQSF
>7014
RPYHTSL
>7015
HAASSTS
>7016
QPQHNTW
>7017
TWAHALY
>7018
GPCSQPS
>7019
QPSDQRR
>7020
LETPAPP
>7021
YSCGRLT
>7022
GLASEAN
>7023
QHGAKDA
>7024
SVISPAL
>7025
SANAITE
>7026
TPRDGTT
>7027
KDPAVTP
>7028
GLHGTKD
>7029
LLATSPT
>7030
HPHPQPM
>7031
SAYPEGK
>7032
QAASQFV
>7033
YVSTQLR
>7034
DASNSPH
>7035
THAWPPT
>7036
GKMSQPY
>7037
QTRVALQ
>7038
VRVQPLP
>7039
QPYPQRE
>7040
AMTLASR
>7041
IATQTNA
>7042
GRQIPNS
>7043
HWWKVNP
>7044
GQHQQES
>7045
AIPPHVG
>7046
ATIVDHW
>7047
SLPNVKL
>7048
ITATAPP
>7049
TTLHRLQ
>7050
TLLPTPR
>7051
APMALLS
>7052
WSTLPRF
>7053
APSRSGA
>7054
QVRMVYM
>7055
TNQLAAT
>7056
SPLNGSK
>7057
ERTPEPF
>7058
HPRHSTA
>7059
LMPPKFY
>7060
TPRLLPD
>7061
TNNPLFR
>7062
TLQTSWH
>7063
QHVTHPP
>7064
YAAGLPP
>7065
QTTEHTI
>7066
SPQQRLM
>7067
GALPSTT
>7068
LQARSLS
>7069
EPASMND
>7070
APQAAHL
>7071
APFADMS
>7072
HQAASTL
>7073
LPVITLL
>7074
HTDTSRY
>7075
SPPTMHF
>7076
TPPWPAT
>7077
STPPSNV
>7078
HSPPASR
>7079
TTARSSD
>7080
SAPLRMQ
>7081
TATAQYP
>7082
SLKQPPS
>7083
SMGHPQL
>7084
RHAAEVL
>7085
TQTPSLR
>7086
QVVQTWS
>7087
MQQNVPA
>7088
AHTALVY
>7089
APEHLTR
>7090
EPEPSQP
>7091
KCATDPT
>7092
AKPLQLF
>7093
RYDETPP
>7094
HALPSRS
>7095
GTGATTL
>7096
SLRITQL
>7097
VGIAPST
>7098
QHIQLRT
>7099
HSRNGLG
>7100
LQAEPSY
>7101
SYTDRHV
>7102
SRVALGP
>7103
TQLQISV
>7104
QEAQVTC
>7105
TRVNHPL
>7106
TLTLWTF
>7107
HDEDARN
>7108
HPSPSPS
>7109
MPHLHAK
>7110
TPHTLKL
>7111
DPPGPMA
>7112
LPVGLDT
>7113
GAWEVSD
>7114
SMRNYDD
>7115
AELPNRY
>7116
LWAQRSH
>7117
NHHPARP
>7118
SVSIQSY
>7119
GPQGTTT
>7120
TVMSVAQ
>7121
SKHAPGL
>7122
AQPMLPM
>7123
QRTSYMD
>7124
TDVLPST
>7125
SPGHPMG
>7126
ACPKAVL
>7127
STQREHL
>7128
RLPHPSI
>7129
HARLWMT
>7130
ARMQYMP
>7131
ASLPTTT
>7132
TNIVTMT
>7133
CLPLHEQ
>7134
EVMPTSW
>7135
VDPLPTY
>7136
ADRHVLW
>7137
HASLLIT
>7138
SILAAQP
>7139
LKAMHWQ
>7140
AALVSPA
>7141
GPATQWQ
>7142
TPQSSRS
>7143
RPMTTAI
>7144
RMPDVAT
>7145
TTTWYSN
>7146
AHEPAKR
>7147
ANEAYAV
>7148
ACNKPAR
>7149
AKVTIDS
>7150
TVQTTIL
>7151
ANPLLPT
>7152
GPSPTDV
>7153
HPTWPGH
>7154
HQLMSTV
>7155
TQALWRW
>7156
DTRSRQP
>7157
EHNGRRP
>7158
TPPTMGY
>7159
ATSTTHL
>7160
QTHPLRL
>7161
DQHRPPK
>7162
TQTIPAP
>7163
TALSNPR
>7164
RPAVIPL
>7165
TQGTPSE
>7166
HKPPNVR
>7167
YVLTGSL
>7168
ASLSWMV
>7169
WSDEPQR
>7170
QAVTSVT
>7171
HHLPSPA
>7172
ERGLVLL
>7173
GMFSTLN
>7174
ARLTTPP
>7175
TWRETSP
>7176
TLPNSMG
>7177
APIYSTR
>7178
LPQVRSV
>7179
ATPMAID
>7180
QRYEPGP
>7181
LHTFQTP
>7182
HTPRQIP
>7183
VGQRLYL
>7184
GGKPQNS
>7185
LPTTMPQ
>7186
TARLVNK
>7187
AMNPQHH
>7188
HALDRSC
>7189
DRMTLPR
>7190
TSVLNCL
>7191
WSHPAHM
>7192
YDSGASR
>7193
RPPLPII
>7194
TLHHKDS
>7195
AATKIDA
>7196
TAQDCST
>7197
ADADWGA
>7198
QVRTLYP
>7199
DSQDPTR
>7200
WARTEDR
>7201
RHSVALP
>7202
SLAHWRL
>7203
TLNRTSS
>7204
AEYPSQR
>7205
AGLPPMT
>7206
KMALGVM
>7207
MTKLTPY
>7208
MSTRDAV
>7209
GSQTRYP
>7210
SGATMYT
>7211
HWNMRAY
>7212
HQLNPTA
>7213
KSPHPLT
>7214
SYTSPEW
>7215
RLSCEMR
>7216
AGQHAVP
>7217
NPPWSPS
>7218
QMLLAQS
>7219
RLLVSIE
>7220
LPQLWFH
>7221
AHPPNST
>7222
QHCDTPR
>7223
QRMTEDW
>7224
WGELRHT
>7225
SQVHLAR
>7226
MAEVPWP
>7227
AAPDSGS
>7228
TEVDMHR
>7229
QRAVSYH
>7230
KISWTPL
>7231
TWMEVPH
>7232
WTAARLT
>7233
AEPDNSG
>7234
TQRPDDL
>7235
AATGGWQ
>7236
APPNMSH
>7237
QSPSSAS
>7238
TVPLPGP
>7239
TLTTAYS
>7240
RTVNMAN
>7241
QTMKSQQ
>7242
STRQPTV
>7243
LSASKPS
>7244
AMMARGC
>7245
GPMGSQL
>7246
GLQAHAV
>7247
MPPYLLK
>7248
GMQQLSP
>7249
TPPTTGV
>7250
ASADNTS
>7251
SAEMLHP
>7252
TQLYNTW
>7253
TVHPIWQ
>7254
TPTTYHW
>7255
DAWDNPF
>7256
TRNMLNN
>7257
QNGTCWQ
>7258
QPHKHRP
>7259
ATRHIMW
>7260
ALQLVPP
>7261
MRVTAGP
>7262
TSATREL
>7263
TAGMLLS
>7264
GTHLNPN
>7265
TQPSPTV
>7266
SSASFRI
>7267
APFVVAP
>7268
TPANSFR
>7269
YAQSRTM
>7270
ATLLHPP
>7271
HLAPVLY
>7272
TMAPPKH
>7273
SAKLKHW
>7274
LTTNNIT
>7275
NTPNTNR
>7276
TEEAAHG
>7277
AVSMLRS
>7278
TPIIPKL
>7279
AVYQSLF
>7280
ANHTHHY
>7281
AYTTRLL
>7282
RPPNSEF
>7283
WERQWFP
>7284
APQNRGL
>7285
TTPLHPL
>7286
RVAESWV
>7287
TMFKPLP
>7288
KLPFWSP
>7289
DQQLRPT
>7290
GPRMPEQ
>7291
DAGMPSL
>7292
HVAKPPW
>7293
QLTPPPQ
>7294
SMMTPRL
>7295
HPHETHR
>7296
GHWTFGS
>7297
TNQTHLS
>7298
APTDTSM
>7299
LTASPLT
>7300
TGGGTPH
>7301
QKVLTPT
>7302
GQWMAHH
>7303
VTTTELR
>7304
GPSESKY
>7305
TTLALLP
>7306
NVLHPSS
>7307
VLLPTQP
>7308
QPWPPVP
>7309
ATPTLFR
>7310
QPQVVPN
>7311
RTALVGM
>7312
QPGTDYN
>7313
NLPAIVR
>7314
RHMVPQA
>7315
DYVRLLY
>7316
LANSHVW
>7317
SVDPLDC
>7318
HRLLSPV
>7319
EWVPLPV
>7320
TSRLVHS
>7321
HTPTPGL
>7322
QQMWLRS
>7323
VPPSPSL
>7324
SPPHTPP
>7325
HRQPADL
>7326
ALSTLGV
>7327
ARPLMIR
>7328
VDRTLPT
>7329
WHDPTQR
>7330
MPIPLTL
>7331
GPPRTTP
>7332
THPGAVR
>7333
SIVPALP
>7334
SVRLSLY
>7335
EWKPLRI
>7336
QSPLLMQ
>7337
DLAVFPY
>7338
ETRHDLT
>7339
RPGTYPH
>7340
LQTYHNA
>7341
HPVPSML
>7342
NDSQRLS
>7343
EQGDQMW
>7344
WRHLQLQ
>7345
ALSSLYP
>7346
EKSPGNE
>7347
RPDTSSP
>7348
SMSNMLG
>7349
RMLPVWS
>7350
GPTQLGV
>7351
ALTMSPL
>7352
HALQMRL
>7353
QQQFGTL
>7354
WSTQLPT
>7355
LTNARSQ
>7356
TPHGCLR
>7357
QRPSIVI
>7358
SRTPVTT
>7359
APRTIPV
>7360
AQPSWEL
>7361
TSRSCLP
>7362
SPATFWR
>7363
RMPAPYG
>7364
TYLNLMA
>7365
ATPTPGQ
>7366
SAWATTM
>7367
ADNFVMR
>7368
ATESRHL
>7369
SQLPSFS
>7370
TRAAVTL
>7371
HQHIPVR
>7372
MTAATTP
>7373
ARMTDMH
>7374
GVPLPTH
>7375
DSRSGQL
>7376
EHPVNSL
>7377
DNRMYCC
>7378
TQSDVPA
>7379
TLRDSVP
>7380
SPRMLEQ
>7381
QTRLKHT
>7382
WHQTQVL
>7383
QYRPLSQ
>7384
NASIPEE
>7385
GRNPVLC
>7386
TGSKTCP
>7387
HALHPQG
>7388
HPDHRIL
>7389
VQSPPKS
>7390
GAAPTHF
>7391
KVQAARC
>7392
MNTTLTI
>7393
HPGHGHT
>7394
MQRGPAL
>7395
QPPDGPS
>7396
NQLPHLR
>7397
YPQPHPM
>7398
WQLAGNR
>7399
QSHTQLH
>7400
TTEMMAP
>7401
TAYLYTL
>7402
WSTPLQW
>7403
TPTLSAH
>7404
DQPSNTV
>7405
HTPTKKT
>7406
TPRHIPR
>7407
AGPVSIL
>7408
RTSAISD
>7409
TYRQLTI
>7410
AFRPSQL
>7411
HPNHVPF
>7412
VTPLNVR
>7413
SHGYHMI
>7414
WPRTYPW
>7415
FNVVWAT
>7416
QAGTHIL
>7417
ALYSNRS
>7418
HAMSSGR
>7419
TQKPVTP
>7420
NDPRLFR
>7421
LGPVNNL
>7422
YTKGFAA
>7423
LEPPMAC
>7424
NGANYLP
>7425
GHYQRLR
>7426
QSLSKHA
>7427
TTCMSTK
>7428
QQQKLPR
>7429
GPGQTWQ
>7430
TSTSVQM
>7431
SPPSDPH
>7432
RPLHNTL
>7433
AQGPLNY
>7434
TAEYNLK
>7435
QRITLLH
>7436
TPLQNAV
>7437
ATDTMRT
>7438
YNPATSL
>7439
QPYVMRY
>7440
SPPTSAP
>7441
TWAPHHV
>7442
TQTDALL
>7443
AETRSTL
>7444
TTYMTPR
>7445
LERRPPL
>7446
NGEPSHR
>7447
ELIRLTP
>7448
QSQVPAG
>7449
CPAKCPF
>7450
QHSVQRL
>7451
ARLASDE
>7452
WCARDMP
>7453
QAMFELH
>7454
TKLALDH
>7455
RSATIVT
>7456
TLSTAPY
>7457
RLEDRQL
>7458
TVEWDNL
>7459
AERAPSM
>7460
AWHTPAA
>7461
RPNWSGM
>7462
GSPSTQQ
>7463
GRHVTEQ
>7464
HPATSRQ
>7465
TTKGHAA
>7466
HRHFVQL
>7467
MYMPALR
>7468
VSPRLPN
>7469
EHAYLPW
>7470
VIAADPF
>7471
ASVLMIP
>7472
LPALPLR
>7473
GQLFPNY
>7474
TAPRWIN
>7475
KLAAVTI
>7476
SHGSFKS
>7477
ELQKFPP
>7478
HPLSPSV
>7479
SVRDSST
>7480
RVLPTKG
>7481
SCTTPLM
>7482
HEWGTAL
>7483
LTVDTLK
>7484
QTPPRPD
>7485
NPLIALI
>7486
EPYPFLT
>7487
WATERMR
>7488
HMPQTTA
>7489
ITPFRLQ
>7490
VTRALLT
>7491
LSQLNDP
>7492
AQATASP
>7493
SPKNPDL
>7494
SLPKLSV
>7495
DEVPALL
>7496
AAMTGTM
>7497
GQVGSSP
>7498
LTANVRH
>7499
ALAAVRV
>7500
HAGGYTR
>7501
TNPLAHT
>7502
SAETAKR
>7503
WPPMQGL
>7504
LGGPAHR
>7505
GRLTDSS
>7506
VPLTPWT
>7507
VQPDITL
>7508
VSPPPRT
>7509
RTPLEST
>7510
LRAGPPC
>7511
YDRSQTL
>7512
QPANHLS
>7513
LPVALRL
>7514
LLRVMPA
>7515
EPVVKSL
>7516
LAQSVTH
>7517
KETAPAI
>7518
GPGPLHT
>7519
GALTPVL
>7520
MSLRNPL
>7521
RMLDLAL
>7522
RSPTWYQ
>7523
AHSSSGY
>7524
TTPPKPP
>7525
DAAVYNQ
>7526
TTADLSA
>7527
LPHAPQT
>7528
MPSVLLW
>7529
QLQIARP
>7530
TSRLQHE
>7531
WQGYWPF
>7532
TTQLSHV
>7533
WPHARSD
>7534
QTADNPP
>7535
WSMVDQG
>7536
HHSKPNS
>7537
DTYTSDL
>7538
TQTGTRQ
>7539
APSSKTS
>7540
AETTTTV
>7541
AEERATV
>7542
YAWDYQL
>7543
ATNRPMH
>7544
TLLHPPK
>7545
TAWSHSA
>7546
LPLPNTQ
>7547
EKVQTRV
>7548
TTARHLL
>7549
VHADYLT
>7550
RSDQWHY
>7551
YPWPITV
>7552
TAPALYR
>7553
AKMPAVW
>7554
QTALRLS
>7555
TSEKGVS
>7556
ERPLHTT
>7557
ATVDEPH
>7558
TTPAYRI
>7559
ALHPDTR
>7560
RGGVPAP
>7561
AQHDPHR
>7562
TPHVPQW
>7563
TRTMHMK
>7564
AHLQQRL
>7565
TKTTPPD
>7566
QYKDLPS
>7567
TQPTCCY
>7568
HNSTLQL
>7569
SLGLNTA
>7570
RHSIPPH
>7571
AMVTMVV
>7572
LPTMHPP
>7573
DTQTATR
>7574
GPCQLCR
>7575
ETDKRVS
>7576
SAVARQD
>7577
RGAPFPM
>7578
TSATSAL
>7579
RLLPTML
>7580
DARYSPR
>7581
WARNPPS
>7582
TQTTFVQ
>7583
RTLISSP
>7584
APAGTHL
>7585
TTFATMT
>7586
VQKQLIL
>7587
THLSPLA
>7588
HTQLDTH
>7589
RFEVPSV
>7590
WSSTGVM
>7591
SLPTDPI
>7592
KLPMSYP
>7593
TPRMLTF
>7594
SPPLPAV
>7595
HHPMDKV
>7596
TKTFNLR
>7597
VTPPTLA
>7598
SWGPPAH
>7599
ILSNSLR
>7600
APVMTAH
>7601
HTMSHPV
>7602
SLLPSTD
>7603
HVMTTLP
>7604
ALHNPPL
>7605
ASLPWNS
>7606
QLQYNPH
>7607
HTLPQWA
>7608
ALHMPWY
>7609
HYRPVTE
>7610
AVSNQMR
>7611
MPMQNRA
>7612
GTNTALR
>7613
HELNLTF
>7614
SPIATLH
>7615
HTLNLGS
>7616
TTQLHRI
>7617
SPEMATH
>7618
SHRMSPF
>7619
ARLQVQL
>7620
ASTAQLI
>7621
HPLAYEH
>7622
AVVAVNV
>7623
LSPTPIA
>7624
ASKARLP
>7625
VSPHLLS
>7626
EQRVPSL
>7627
ETSGLSG
>7628
YGSAPLA
>7629
QAPSLDS
>7630
QQPTVTL
>7631
DILQRAR
>7632
QLPTKPS
>7633
SPHWQAP
>7634
AGKTLDP
>7635
KDMLLPP
>7636
AGPLTLQ
>7637
ATFALRP
>7638
GKSKATS
>7639
MNHAHSH
>7640
KLYDQQM
>7641
GTPITKK
>7642
SLEQTLL
>7643
RLQGKEM
>7644
TPASPPK
>7645
LLTAAHP
>7646
ASHQLVE
>7647
QKPEHPS
>7648
HRVDRSL
>7649
TWHNSLH
>7650
NSVPMPS
>7651
TTAQNGA
>7652
QLSVRPD
>7653
AVLPAMP
>7654
HHDPRPD
>7655
TNGPHPL
>7656
MLSVEMY
>7657
LSTLPMR
>7658
HTSVARY
>7659
LTPHAPH
>7660
ANGLAHV
>7661
TFAEAPK
>7662
QINGAPV
>7663
DLATALI
>7664
QSAPLSL
>7665
DAPSTDA
>7666
SALQPFS
>7667
STCAGHM
>7668
SGITNHT
>7669
AVGTRPP
>7670
TMGKQWA
>7671
EMRQVAE
>7672
SMQSHML
>7673
TGVVETI
>7674
TQTLMRT
>7675
HHKHHLL
>7676
QHNNTAS
>7677
QEQRHPQ
>7678
DDAHTGM
>7679
LAVTTPN
>7680
TPPPFPW
>7681
QLPILFH
>7682
MSSTPAQ
>7683
TTPNTIA
>7684
SPLTMSL
>7685
GPPPQTL
>7686
QALTSNR
>7687
SNQDHEW
>7688
ATDPIRA
>7689
AKPPMPK
>7690
GIPTWPV
>7691
ALLPLHW
>7692
ATHMHVA
>7693
HQKLKMY
>7694
WRQALPV
>7695
WARNLTS
>7696
QAQDSDM
>7697
ECPSATP
>7698
LLLQPPT
>7699
TLHLLHT
>7700
VVLLQIE
>7701
QDLSCTK
>7702
QPVQSWP
>7703
HQAAMSK
>7704
AAAPPRP
>7705
VPLTTPS
>7706
QQIASSH
>7707
AAATQKH
>7708
KPELAWT
>7709
HAATQVG
>7710
LPAPSQI
>7711
TQPGLHA
>7712
APSDIGL
>7713
HSLLPTP
>7714
SAAGSVF
>7715
TMQHPSG
>7716
ITSRPVQ
>7717
TITAPTH
>7718
KQAVNLS
>7719
EPVLRLP
>7720
HPTHQTI
>7721
SWAQPTT
>7722
MLPAFAL
>7723
AQLLRLQ
>7724
QPWPTVI
>7725
TWHQTAS
>7726
QITWVTP
>7727
QAEDLIR
>7728
LHQLGPQ
>7729
SMEPMMP
>7730
NPDTTAD
>7731
QTTAEDR
>7732
QSHQPAT
>7733
VHTGMTR
>7734
TLQLMSA
>7735
HNWRAQI
>7736
SGALLPL
>7737
RQPMYPA
>7738
TQQGTHP
>7739
DRNPPHA
>7740
VPTRDRP
>7741
QQWNLTF
>7742
EPTKPTV
>7743
LGLDMPT
>7744
APARTYS
>7745
MRPLVMA
>7746
LTTSHPF
>7747
ANYLAPS
>7748
APTTTHK
>7749
QGLDSVM
>7750
LPWLPVP
>7751
AFAIAPP
>7752
IMPPTLP
>7753
GKSTIAR
>7754
AQHNHFS
>7755
SHTWGFY
>7756
LAPRQTA
>7757
IHAPLLL
>7758
SAHKAGL
>7759
AKAQRMH
>7760
VLPHPPS
>7761
SKLFTPG
>7762
TSSPCSQ
>7763
RHMYTIR
>7764
SWWTAFS
>7765
HASPVTY
>7766
EWLFRPV
>7767
HGWPRVL
>7768
LTMTSPV
>7769
QPMSPRH
>7770
HGLMQTF
>7771
LTSPIHL
>7772
TTTERHH
>7773
QHKGRCV
>7774
GEPDHGT
>7775
AQLRELI
>7776
YHTLPLR
>7777
ASRSVYP
>7778
TVGSSNV
>7779
QATPKPL
>7780
MPRTDPS
>7781
ELPLRNP
>7782
LTPKSVY
>7783
LAPTSMF
>7784
HRPVTQV
>7785
TPRKVPT
>7786
TITHTYL
>7787
TWQQLQI
>7788
SESTLLK
>7789
EPTYLLE
>7790
GPHWSTK
>7791
VHTHDHQ
>7792
QPGEMVT
>7793
QTSSTHL
>7794
VVLLPSP
>7795
AQPETTY
>7796
MVHQFSM
>7797
HAALSIQ
>7798
AHAEKHV
>7799
RVPANTL
>7800
TQLMTLP
>7801
GQRATLF
>7802
ASWMHGN
>7803
AVSPGMH
>7804
TCRLQHS
>7805
SHHWVYP
>7806
APHALAR
>7807
THWTTLR
>7808
TDMWSHT
>7809
QAPAPSS
>7810
GSHGFVA
>7811
SVLPSVT
>7812
TQMACCR
>7813
AVPVTLS
>7814
QPQKQGI
>7815
ALGPSLS
>7816
SNDVPLQ
>7817
RPPSVAR
>7818
TPPLHLR
>7819
LAPAGTT
>7820
KTPSMQV
>7821
MTPPPAC
>7822
QLKRPLP
>7823
QVMQLTR
>7824
TWLPDVS
>7825
SLPPTSV
>7826
QLKSMLM
>7827
KSIVHPP
>7828
GPKFPVS
>7829
DSHNAVR
>7830
QPPLSSK
>7831
TDPWQSP
>7832
NHVQLSE
>7833
RYLNLAV
>7834
AELNTIR
>7835
AWQHTDM
>7836
EPGPTDH
>7837
DAHPKLT
>7838
TIARTLT
>7839
TPRMDQP
>7840
TPANDKY
>7841
DKQDLSH
>7842
LGTAPCP
>7843
VTHRFTP
>7844
QPRNPLQ
>7845
SPSSLTD
>7846
YGAAPTR
>7847
MRDGDHP
>7848
HPMTTPD
>7849
RTEELPP
>7850
SSLTVGQ
>7851
WQEYRWN
>7852
AANRPTL
>7853
HTPLTAL
>7854
THRTVPE
>7855
THGRNGP
>7856
EPQPRPR
>7857
QTASHPT
>7858
AQFVDVT
>7859
VTYRAPL
>7860
HTKLPSA
>7861
TQMPRLP
>7862
ESTGPWP
>7863
TTWSNLS
>7864
ALPRLGP
>7865
LSMNPQP
>7866
DSSDPRT
>7867
ASPKTGV
>7868
THATPSS
>7869
APTPPIP
>7870
QTTVIAV
>7871
ARPAKSP
>7872
QDNRWPA
>7873
QHQTPTA
>7874
VRPLQTS
>7875
MANTASE
>7876
RLTPVSS
>7877
TQPPQVE
>7878
TTRAHSI
>7879
RVPISTM
>7880
SARPMWL
>7881
QVGSKMH
>7882
SSMVTTV
>7883
TTMKMTI
>7884
HDCAPML
>7885
AATASLT
>7886
QPTRCAG
>7887
SKTLPER
>7888
HRMAPAW
>7889
HTTWAHP
>7890
WPPTDTR
>7891
GGVDDDR
>7892
QTITTPP
>7893
AMGQLHL
>7894
RFPLLTP
>7895
QPTKDFT
>7896
APLTLGA
>7897
TQAYHKP
>7898
QGLYWAM
>7899
RNIANRS
>7900
MQTTGAP
>7901
QPPDLYR
>7902
QYKQMSS
>7903
AVTRPLE
>7904
HTQASLH
>7905
APPHIQT
>7906
SAAWHGP
>7907
AQEPNGA
>7908
SMLDPMS
>7909
ALMVPAP
>7910
SSVRAPS
>7911
ASYSPFE
>7912
TAINAAT
>7913
ISANMFA
>7914
TALQLGN
>7915
KPALAPS
>7916
VKRPPAD
>7917
LVSTRPL
>7918
AWWERCC
>7919
TTGRPSS
>7920
SLTSRHN
>7921
ARPHTQP
>7922
VARPRVV
>7923
QQEWEAN
>7924
EHCQDRT
>7925
DAAPVAN
>7926
APSERMP
>7927
TAAPSRD
>7928
GQSPRNY
>7929
ATALATP
>7930
QVPYSQD
>7931
ACQALHQ
>7932
QHLPLTP
>7933
RWADLLL
>7934
HAPRTLR
>7935
VKRDGTT
>7936
TPLSLDL
>7937
AKVQSSY
>7938
DRPPPQM
>7939
HPHTTGP
>7940
HPTPYIN
>7941
LRAQTET
>7942
AGSTLPL
>7943
AHGYLTS
>7944
TLAVFQH
>7945
TWRHQNT
>7946
QSPASTP
>7947
SPSNPVN
>7948
YHQDGPR
>7949
TQPPIQH
>7950
DRLRWHL
>7951
ACMQWCF
>7952
DLPKPTL
>7953
TVPDFCA
>7954
ALASPPP
>7955
HSLSYNH
>7956
SNLPKPF
>7957
VPPTADV
>7958
QYSHHPS
>7959
EPPNYVP
>7960
MHRTAIQ
>7961
SPPMSKL
>7962
DPPSLKY
>7963
DWQPGRN
>7964
ETKEKTL
>7965
KLWPLME
>7966
TGLTHRY
>7967
TQGALVD
>7968
TARTIFA
>7969
AVRHGSV
>7970
HPATIKK
>7971
RTPIAQT
>7972
MATDMRH
>7973
THTELRH
>7974
LVSPSTQ
>7975
VTSPLLD
>7976
RMHVIWP
>7977
MLGVSSR
>7978
QVPHMFS
>7979
TPSLSHP
>7980
HHTRNHS
>7981
QLLRPTA
>7982
TTQLHIT
>7983
TPSKYDK
>7984
THRQPDF
>7985
RAPDTLC
>7986
TKPYAFI
>7987
SWQRTHS
>7988
MMPVRKV
>7989
ALVATSR
>7990
AFRTAHV
>7991
DSTPNPF
>7992
RLSVPSL
>7993
QTTDLLR
>7994
AEPLRSL
>7995
HMLTRSD
>7996
AAPNPSG
>7997
LHVTALS
>7998
AHVGLSS
>7999
WDDAPAS
>8000
SGSPPPG
>8001
WSWYPTN
>8002
AHHLFRT
>8003
QTQPLPY
>8004
GHTPLLP
>8005
VTGARHS
>8006
SSLNTDE
>8007
HAPTPIH
>8008
IPQTLQE
>8009
GQLSPAL
>8010
QHAATAL
>8011
EMLTPPR
>8012
QPVPRAR
>8013
HMLDRLP
>8014
VWMPGSA
>8015
TALPPAA
>8016
GSKALIT
>8017
KLYPDGR
>8018
MKDPKLD
>8019
QLAMQPM
>8020
GMVSMTL
>8021
APRATCE
>8022
STAYDRT
>8023
ITSVRPR
>8024
HAALVVD
>8025
NQRILLH
>8026
HDSPPKP
>8027
AHSTTSS
>8028
TIGHRLP
>8029
VTQYHVY
>8030
TPLMKGD
>8031
QIPPQSN
>8032
TCYSQPC
>8033
WQGPRSV
>8034
RINVMQD
>8035
MQGPHET
>8036
HRLPADR
>8037
TAPDTLP
>8038
QYATTSP
>8039
LPSPNTH
>8040
STMPISH
>8041
SSVQLPS
>8042
QLGSLVL
>8043
EPGFTHK
>8044
REYPSTL
>8045
MPGTTVL
>8046
APPYTFN
>8047
LSTTRLS
>8048
NVAHTIS
>8049
QNQPHMT
>8050
QYPAFKW
>8051
VSLGSTG
>8052
AVALHNS
>8053
NMAPQSK
>8054
TTPNLQL
>8055
QIPIHCL
>8056
MCGPQTQ
>8057
LEPPPGF
>8058
TAVSTAQ
>8059
KSSQHMR
>8060
ANKPPPF
>8061
AAHAFRG
>8062
QDPSQPP
>8063
QMKHPRM
>8064
MSPKRHY
>8065
WHGEMTV
>8066
RPLQNIA
>8067
RSSDLCR
>8068
TTALNGL
>8069
SQWLQLT
>8070
QLTYTSL
>8071
SHIQRLF
>8072
GEPMLAR
>8073
QPITPKP
>8074
SCQYLLC
>8075
ADHRLPI
>8076
HPDVQPL
>8077
RYDHPLP
>8078
APTIWWT
>8079
ATTQQLY
>8080
ALVPSYV
>8081
QNVTRLS
>8082
LQSDHPA
>8083
WLNNLSP
>8084
GLLATKH
>8085
RDVTMLM
>8086
LARDSNK
>8087
HAYPPND
>8088
ERNASPL
>8089
QAPAVLP
>8090
GSTGELP
>8091
ADWTLRT
>8092
HAWWHHS
>8093
QARPLLP
>8094
APTRAQF
>8095
SMPAALL
>8096
ERVANST
>8097
RLASTAL
>8098
EPSYQRP
>8099
SLPDARM
>8100
AWRHSCL
>8101
AARLTAP
>8102
SALPYHH
>8103
MHLPANV
>8104
SGLTSRV
>8105
VASQGAP
>8106
LTALASR
>8107
KLNMPWQ
>8108
TGHTRLP
>8109
TDAALRI
>8110
SQITSTD
>8111
RICQLHL
>8112
QPGMLHI
>8113
TPPHLYP
>8114
EWKQYAT
>8115
VLAESTL
>8116
AQVFRPS
>8117
SPLVRSL
>8118
GGPNHGY
>8119
SWWHHIS
>8120
WHPQQIQ
>8121
GAKHALF
>8122
LPLTPET
>8123
TWRWLEL
>8124
AYRIVLY
>8125
TTSRASS
>8126
WVTRSLT
>8127
TWAKFTT
>8128
IQAYGTH
>8129
LKAAIPS
>8130
QLLPGRS
>8131
WRYDERY
>8132
TETAKPR
>8133
HNAAYWW
>8134
GVPAPDS
>8135
TVPVHMS
>8136
EPHALPR
>8137
QYHNRVS
>8138
LMPPMTQ
>8139
QTRFPPS
>8140
SMPPAHA
>8141
ALVNTHP
>8142
TLQKRLE
>8143
TGKGSTN
>8144
HREGVTL
>8145
VVPHTHW
>8146
HGGPLSR
>8147
EMHAVLP
>8148
HTAQDNP
>8149
QLPQLHQ
>8150
EQHVSLH
>8151
QGKLPYL
>8152
KPSPLIQ
>8153
ALTPARH
>8154
ACVPARY
>8155
TKPHTPP
>8156
SSQPMIF
>8157
RWVPPIP
>8158
EQMIARH
>8159
ADKGSRL
>8160
LMSTQVP
>8161
QSGSLPS
>8162
GPPRIAP
>8163
TTTWRTP
>8164
GPKPSPR
>8165
QMTRQYE
>8166
AQLPIPQ
>8167
VQLVPSR
>8168
QSKPSAE
>8169
QADLRMI
>8170
TYAHLTS
>8171
ASTNAAP
>8172
QPQWILG
>8173
TPGLRFI
>8174
GPWSSAD
>8175
GSQPNRE
>8176
VTAGIHD
>8177
TQAYTLS
>8178
TIPRMGQ
>8179
MSNPKTA
>8180
TPHNTVY
>8181
MGQTRLQ
>8182
APQITSQ
>8183
QPTRPYL
>8184
AISPHPA
>8185
HATREHV
>8186
TVSEPRA
>8187
ARTSHNP
>8188
HLNRVPA
>8189
AQTGPRS
>8190
AAAQITM
>8191
RSPEYRD
>8192
IQTPHRT
>8193
QHPSTDR
>8194
RLQWMTS
>8195
MPLTLAK
>8196
QPHETTD
>8197
ARLHSSE
>8198
NHCNPPP
>8199
SPLPLLR
>8200
AGPKYSS
>8201
TALKRLP
>8202
SKTLRSF
>8203
DVKYLRN
>8204
TMELDPA
>8205
SVMAAYS
>8206
SRMDPQS
>8207
NLPRMVT
>8208
HPEHMHT
>8209
DVAKNRL
>8210
ADRSAPR
>8211
QPPPNYD
>8212
GGPPSVN
>8213
NVRHNTH
>8214
MWPVRTS
>8215
QTAATQH
>8216
AVNAPSH
>8217
TLVLPTI
>8218
SKHVTAI
>8219
HQSIQTP
>8220
THAWRTV
>8221
HPLHRHT
>8222
LTWQNCH
>8223
QTWHATA
>8224
TPELRSH
>8225
AWTTKAL
>8226
EQREYFK
>8227
DSQHSQQ
>8228
SPSIELL
>8229
APQRQLH
>8230
GHTQAWF
>8231
MSEHHSS
>8232
AHIAAWA
>8233
SAESASH
>8234
VSLWFPN
>8235
DDGGERI
>8236
AIPPMRP
>8237
LPHSPLG
>8238
DARFSLM
>8239
AHTLQIS
>8240
TLSPQFA
>8241
GPSQTTL
>8242
GHPSALY
>8243
AHESTHP
>8244
TMMHPAQ
>8245
GPRIHME
>8246
SHAHPPG
>8247
AYVLSMP
>8248
QLNAQTN
>8249
AKSPPIL
>8250
VATHRMD
>8251
AHKPPLH
>8252
HQVHAAV
>8253
AAASRTD
>8254
RIAVTFS
>8255
TKLCSPY
>8256
TQGDGTP
>8257
TASPIPS
>8258
ATTNHQV
>8259
THIKLNG
>8260
HSPLHIK
>8261
TQQYARL
>8262
ALCPLPT
>8263
ATALRPY
>8264
ASPQLVL
>8265
SLPMVSR
>8266
SEHKCPP
>8267
SHWRDIP
>8268
TSSNTVN
>8269
KTATAYN
>8270
TGDTPMA
>8271
NTLWVRF
>8272
IPTGPRP
>8273
IAKPVPP
>8274
LWLSPSR
>8275
QPDPSPP
>8276
TLPHVPN
>8277
AGPLHIP
>8278
LVASVPH
>8279
MLRSNFL
>8280
AWTEDRY
>8281
SHSSPPQ
>8282
TPTQHHT
>8283
TPYEHRL
>8284
QWHFLGT
>8285
GTYVTRM
>8286
SLAGLKL
>8287
KHPQSPF
>8288
ESPQAEL
>8289
TARPEYP
>8290
TYPMNVT
>8291
QSQPLIN
>8292
WTANSAY
>8293
KLQTATI
>8294
TGGELKS
>8295
HTGNLAH
>8296
SPLVHAP
>8297
VRVPLSL
>8298
AKHPFST
>8299
TVPAPPG
>8300
GHPQRTS
>8301
ACAMPMS
>8302
AVVSTST
>8303
RAMVHLL
>8304
TTVGALE
>8305
MPSQPFA
>8306
RWLDNRF
>8307
TLKHNIR
>8308
NGAPPLA
>8309
ATPMMTM
>8310
SPAVYKN
>8311
SEADARS
>8312
MTKVLAF
>8313
HTNRTPS
>8314
AETAMNV
>8315
TPQELGA
>8316
LSNEPTL
>8317
TPPPPVD
>8318
APCLPPD
>8319
LTLQATE
>8320
SQQSMSR
>8321
HITELMM
>8322
TPTNPTL
>8323
DPHPLSL
>8324
QLNPPYH
>8325
TMHPTLP
>8326
ADQTLSP
>8327
RQPGPLP
>8328
AVPGLQL
>8329
LPSLPWR
>8330
KQDARQY
>8331
HMTAPSL
>8332
VPATFSQ
>8333
RVTPSMP
>8334
TPQNLKQ
>8335
LTRTQLA
>8336
EPIQPGR
>8337
TPHCTRE
>8338
TMTGIKL
>8339
APHWTLV
>8340
IQRYAPS
>8341
LTHDRRT
>8342
QKDTRMG
>8343
AVLSVWT
>8344
MEYSAAP
>8345
VEAMQHA
>8346
LRINDQL
>8347
QLPYRCV
>8348
TAAEDYW
>8349
RPSNPWE
>8350
AELTQSS
>8351
MQIKQLN
>8352
LQTGLIR
>8353
TNAPFEG
>8354
MSKTHQD
>8355
DPSTLNR
>8356
TVRLFLP
>8357
ESATSAQ
>8358
LHRTVSY
>8359
TTLTPYA
>8360
SHWFPRT
>8361
WAPRMTL
>8362
HAVPGIS
>8363
QLSQTHL
>8364
TDCCRLS
>8365
HLHASTM
>8366
QYLAPGG
>8367
ADPTLPS
>8368
VHGDAPL
>8369
TSTSPRS
>8370
CCWLWHS
>8371
SEPQHHA
>8372
VASNPII
>8373
HLRAATT
>8374
LTPNPQN
>8375
SPLSKLP
>8376
TLPSVPQ
>8377
RHAESVQ
>8378
SEYSFLQ
>8379
NPTPGRV
>8380
TPHAIHH
>8381
GHVRDAW
>8382
QTQEPTV
>8383
YGPLVLR
>8384
TPLHYNL
>8385
QSYPVLA
>8386
SPIFIRS
>8387
SAKHNER
>8388
RTMQMSG
>8389
ASDTTLT
>8390
HPLFSGP
>8391
SPDGLHN
>8392
MHSQTTP
>8393
TAPRLVG
>8394
HTYTASH
>8395
AWQEQAR
>8396
QSLKQYN
>8397
TTIEPWH
>8398
QHTAPFR
>8399
TLLSCSS
>8400
SRLPYFS
>8401
QLAKTPL
>8402
SGWAWPQ
>8403
MDASLRQ
>8404
SGASMPI
>8405
VPRPAMS
>8406
AHPVQKW
>8407
HLALPIP
>8408
MLTVEGL
>8409
RLQHWNP
>8410
SPLDPHN
>8411
TRAHGQS
>8412
APPYQMQ
>8413
SPSGNNP
>8414
RDPLVYH
>8415
GVKSQQP
>8416
TTEGVAR
>8417
VVVPLRW
>8418
SKLQAMS
>8419
SPPPTPH
>8420
DQSKVHY
>8421
LVLVPPN
>8422
SRLVYQS
>8423
KQLAIMP
>8424
QPGSSTH
>8425
LPPNAPY
>8426
RPGVAPS
>8427
DPARIVA
>8428
NSTTGST
>8429
QVTRPWT
>8430
VPRNLMR
>8431
MKNTPCE
>8432
QAQEPVR
>8433
NEHSAST
>8434
ISVQAAN
>8435
LNLQPTD
>8436
RPCTTPF
>8437
WTTANFP
>8438
LPRDTAS
>8439
SDSTRPV
>8440
SYAAHHQ
>8441
WNDPSSL
>8442
EQGTRIM
>8443
ASYSLPA
>8444
APLVHWQ
>8445
HMTVEKS
>8446
VTATTLR
>8447
THRHLLQ
>8448
HPQHPQL
>8449
LQLKLPS
>8450
QAATSTS
>8451
EPSHHTP
>8452
EPLDVTS
>8453
TATMTTT
>8454
WLSGIQL
>8455
ALIPTTQ
>8456
GPRSELT
>8457
ATPPGPP
>8458
HEMSLGR
>8459
QPPQLRN
>8460
AVLVHRP
>8461
STQQALR
>8462
TRLTSLE
>8463
EWWHHTG
>8464
SHWLVSL
>8465
VTAIGLK
>8466
SLLTTGQ
>8467
QHGPRDA
>8468
SPEEWGL
>8469
HTKAPNY
>8470
QFETQNH
>8471
AAWDTVQ
>8472
AEPLWSP
>8473
TALTMSR
>8474
WTPLLAN
>8475
SVYKLSL
>8476
QLHCLHQ
>8477
SSPHQVQ
>8478
RPAHAHN
>8479
QGPWDLG
>8480
SPGNAWL
>8481
DTQGMKL
>8482
HALMPFF
>8483
KPLQSQK
>8484
RTPSVPD
>8485
ASLNLRY
>8486
STAQWFR
>8487
QYPMFSL
>8488
HDGMQAA
>8489
IRPSIWT
>8490
GTHTGVR
>8491
WPRGLSS
>8492
LHNAPSP
>8493
TYVRPHR
>8494
THVPTAR
>8495
KQRMFIP
>8496
SHVIYSG
>8497
QLAVAAL
>8498
VSWNESS
>8499
KPQMHME
>8500
APAQTLA
>8501
TPRQTHE
>8502
HRPTAHA
>8503
GWHIRAP
>8504
QITEVVR
>8505
TALLRSH
>8506
SPLGSKP
>8507
SPNDLLF
>8508
MDTPVHY
>8509
DRAQDTL
>8510
NDQRLTT
>8511
QTVMSHD
>8512
VGFPHVY
>8513
HPRAQPT
>8514
AKWTPSS
>8515
VQSTPAA
>8516
ATAAASA
>8517
TTTTFVS
>8518
ALDKFTR
>8519
TLPGSTF
>8520
TIRVTGQ
>8521
QLCYQMQ
>8522
LPPRHWS
>8523
GPHSTRS
>8524
ASGLPLL
>8525
TVAPHRQ
>8526
TTTHTHR
>8527
QDNAPAV
>8528
SDQPFPT
>8529
QMEHLPT
>8530
GYAVTSL
>8531
QLPIQAN
>8532
QTPIPRG
>8533
APNGDRA
>8534
SRATLGL
>8535
LPNFLAL
>8536
LTPHVLS
>8537
GPSHTVL
>8538
HLVNYMR
>8539
AGHAAKV
>8540
VVHVQIP
>8541
AHMLPKP
>8542
RPHPTYQ
>8543
VHAANLP
>8544
RLPVATP
>8545
MPHPLHT
>8546
SPLQQRH
>8547
QADAKFD
>8548
ITPCNYI
>8549
RTSLLYT
>8550
AAFANHP
>8551
THASHKR
>8552
QDALSHQ
>8553
TDATPMF
>8554
HAAKQTP
>8555
EAHGRYR
>8556
ATSSTLQ
>8557
TGASSLS
>8558
SWTPAPA
>8559
QQHKNLP
>8560
ATTGTPH
>8561
QTLTTRF
>8562
AQSMELS
>8563
APGPKQM
>8564
LRPVLWL
>8565
LLPLPTD
>8566
VPTQARA
>8567
TQRLELH
>8568
HLWTPKP
>8569
GAADGWK
>8570
MPMNQPL
>8571
KPTAMPP
>8572
GEPLLRF
>8573
TLSVVPH
>8574
QQPNHNL
>8575
ERSPLTS
>8576
TLRSAVL
>8577
HPPAVYY
>8578
ASMVTAA
>8579
TTQQMPP
>8580
YARHPPI
>8581
RFALSRD
>8582
THWSIRT
>8583
TRELSPP
>8584
LGTPRAN
>8585
YPPRSLV
>8586
SEPNQSH
>8587
RPLHLPN
>8588
NQTTADA
>8589
YASVVRA
>8590
LMKPYPS
>8591
AVRSATE
>8592
TDGKSMD
>8593
NMHVRHH
>8594
HAGMTPR
>8595
GLDRVVA
>8596
GLRWLPS
>8597
QLQWYAQ
>8598
SPNIVRN
>8599
LHRAQHG
>8600
HSPMTKV
>8601
APTTSPG
>8602
SILRPAD
>8603
ETLHLLF
>8604
ATVRLSN
>8605
HAWTVMP
>8606
HAAPMPH
>8607
AHNSPMQ
>8608
GHPAVWD
>8609
TTTSVTG
>8610
HTLPPPS
>8611
ERWPPKC
>8612
QVQYAPT
>8613
AKPRTYV
>8614
ETESPSV
>8615
SPTSIAG
>8616
YHTVTPT
>8617
NAPVRAP
>8618
KWCKVNP
>8619
EKLPVAS
>8620
ATLTDLP
>8621
RAPQTSW
>8622
TVERTNR
>8623
TPSGGMR
>8624
ILARVAK
>8625
LQAARHL
>8626
ASCNLVA
>8627
HTALILT
>8628
AHRQVSP
>8629
SRALDHP
>8630
VHSKMTR
>8631
TPPYLFL
>8632
GMHEHQL
>8633
IQQTPTA
>8634
HATPVPQ
>8635
DPRRLEL
>8636
KAVRLPP
>8637
EPRSPSM
>8638
HDSRPDT
>8639
VHKFQAR
>8640
SSMWVWI
>8641
GVVAPLL
>8642
VRPHLSN
>8643
GHRLWHS
>8644
HVVPHAR
>8645
TIPPTQN
>8646
AAVHLRS
>8647
WSMPPRQ
>8648
QMTMQLT
>8649
DPGRNYA
>8650
WTPAVLS
>8651
TSWRPAL
>8652
NMKQLYW
>8653
AGRMMQL
>8654
TMPPGNP
>8655
SWLFPGS
>8656
HADRLNS
>8657
RNSLPSW
>8658
HTMLRSS
>8659
QSVHQSA
>8660
TPTASRD
>8661
SLTRSLT
>8662
GWLHRPL
>8663
YAYVQVK
>8664
ALLPYTD
>8665
WTRPEHT
>8666
WAPLVST
>8667
LQQWSLT
>8668
TTAPMSR
>8669
LLPRTAT
>8670
ATSEATP
>8671
QLTSQQT
>8672
ITTRYTS
>8673
TQHHIPG
>8674
HGLSGPA
>8675
SQGHTNT
>8676
DGVPPFY
>8677
WALPMPT
>8678
GTNRGWA
>8679
TALNMRA
>8680
LQRTTLH
>8681
GPPIIAR
>8682
NEWLHHS
>8683
TMQMPIS
>8684
TPTRSNQ
>8685
TQPKASL
>8686
SPMLQNL
>8687
VDHAMRF
>8688
GKPPLDY
>8689
VMTLTRA
>8690
SHAKTMP
>8691
QWQDPTR
>8692
ALGSPML
>8693
ASGHPMW
>8694
QYGTWSF
>8695
QATQFHT
>8696
SQHTAMD
>8697
AVPPHAQ
>8698
LAARSLS
>8699
HPSTYPH
>8700
YPPLTLE
>8701
HMLPRLY
>8702
ALKPPRN
>8703
SPDALTA
>8704
HEQRTSP
>8705
ALLSMGP
>8706
TPWHPWQ
>8707
QTPGKPV
>8708
LPHTHPL
>8709
QERAGSH
>8710
QEGVPLL
>8711
QMTVAAD
>8712
RTAYPVT
>8713
IRAFAPP
>8714
TSMRVPG
>8715
QTLLPAS
>8716
EQLADRY
>8717
APLHTLL
>8718
LWAHLPA
>8719
TITTLYS
>8720
TIWTSLM
>8721
ERQQSAL
>8722
QMVRFMP
>8723
AGTTAYE
>8724
TATPMPC
>8725
GLSPKSA
>8726
KLHGEAA
>8727
ALRTGLS
>8728
LPRWPVT
>8729
EQKCMCV
>8730
QMSHMQR
>8731
WRPTENR
>8732
AKAASFH
>8733
QRQPPML
>8734
ARLSMNP
>8735
LPAVVSG
>8736
VQNVPVH
>8737
TTTTVSR
>8738
TQAAKLF
>8739
WVPFAVS
>8740
QPRTATP
>8741
TPQHISM
>8742
PKATAGT
>8743
HMAASYP
>8744
HYWSLQW
>8745
RTASDLA
>8746
AGTGRTL
>8747
AWMAPRY
>8748
THRAPTQ
>8749
HPTPSLV
>8750
RLLTPLK
>8751
HGWMPME
>8752
MPLMLYP
>8753
VAPITHP
>8754
AAHAGTR
>8755
THEPCPN
>8756
ALDPSAK
>8757
HHVVHPS
>8758
HATFRMH
>8759
QKPMLSG
>8760
VRPEPKQ
>8761
APPDAVR
>8762
EYRPSRA
>8763
MPTKRLM
>8764
ATRPIYS
>8765
APEPDLP
>8766
HATTSTS
>8767
TQVVGAS
>8768
GKAHPTS
>8769
QHRALLT
>8770
VDWQSTP
>8771
ALTATGW
>8772
ALCSKSQ
>8773
GSPITAA
>8774
DLNSAGT
>8775
TSRLHQK
>8776
HPTSWPS
>8777
GPVTALR
>8778
HASMPAP
>8779
RAETVHM
>8780
DHAVPPT
>8781
QRMTQVE
>8782
HTQVNHG
>8783
TPTMSAK
>8784
TPPGLQQ
>8785
ADTGPAE
>8786
APSTINQ
>8787
KPNPTQM
>8788
LHQDMVA
>8789
ANELYPG
>8790
YQSLSDR
>8791
THSRLQP
>8792
VARDTYI
>8793
QLVFPLT
>8794
VGTPLMK
>8795
ATTSRLL
>8796
AQHHANM
>8797
TMGSNSY
>8798
SLIPSRY
>8799
AQPPIVH
>8800
HRTSMQH
>8801
HAMAPVA
>8802
HTGAPYS
>8803
LATVKPL
>8804
MHMELEM
>8805
TSQPLIE
>8806
QSTPQHL
>8807
ALALTPT
>8808
TLHRDST
>8809
HQPWHHW
>8810
ATPKQPQ
>8811
STPLKVS
>8812
ARPLPSA
>8813
SGALSPQ
>8814
THMLMFS
>8815
SPPVTPR
>8816
ALRIWDQ
>8817
RPTQWPT
>8818
TTMRITL
>8819
QRPLFEK
>8820
MAASQLH
>8821
RTPWHLY
>8822
QRAVQVR
>8823
TQGHLKW
>8824
MVRDPAP
>8825
GARYHWH
>8826
KPPSNGS
>8827
DMAGAAH
>8828
QAPTPCS
>8829
SPTQLAR
>8830
QPHGFRL
>8831
TSSSRMH
>8832
RDIPWRY
>8833
RHVPYIS
>8834
ACATPRL
>8835
SQRIGDD
>8836
GQLNGPH
>8837
QYLLQPP
>8838
ARASMLP
>8839
RTLSQLS
>8840
TPKPLLQ
>8841
NLPSPPK
>8842
WPIRQPP
>8843
KWSIDVN
>8844
THPSTQQ
>8845
SAQPDQD
>8846
ALTPAWM
>8847
TSPEVQP
>8848
GSKVSTL
>8849
WVSHMLF
>8850
HHSSRFP
>8851
HVKIGNQ
>8852
ALRMHPT
>8853
AHVHWAT
>8854
HPTKTVI
>8855
SLMQRSP
>8856
TLFDTQA
>8857
VPTEKGV
>8858
VQLFEQP
>8859
ASLLSGS
>8860
VPIHPQL
>8861
EALTRGV
>8862
VLPNTHF
>8863
SPQRACT
>8864
HAQISMS
>8865
HMKTKLL
>8866
ATNHMDM
>8867
TTHHLNP
>8868
TYPLETC
>8869
QLHNYVS
>8870
GAAAPQW
>8871
APDDHTY
>8872
REPHGTS
>8873
ATVGRIP
>8874
WMPVRIL
>8875
TPVSPMK
>8876
RTTHALP
>8877
LQLAPMS
>8878
MGGVPGL
>8879
ATLKYGG
>8880
ELARPPR
>8881
QKPPPKL
>8882
ARLPPAA
>8883
MDKKPRI
>8884
KPMQPAS
>8885
RQGEISF
>8886
NESPLLH
>8887
AHVRTYN
>8888
AGHTAQL
>8889
HRHPSYV
>8890
GWTVRYS
>8891
ASQMTPL
>8892
TAMIGAS
>8893
QKSTDGQ
>8894
SQPSPRN
>8895
NGMQRPP
>8896
TAMYEPS
>8897
YPQSDRQ
>8898
TEKSHRS
>8899
APRQYTV
>8900
GTAALLH
>8901
TKLGATT
>8902
EQQMSTG
>8903
APLNSHY
>8904
HYRNLLW
>8905
SWITTPY
>8906
AMPSTRF
>8907
QWGGTLT
>8908
MVPPPAI
>8909
SVFMTTT
>8910
AATNLKV
>8911
TQLPDND
>8912
SLLERYP
>8913
MRMPHVS
>8914
YPTLAPL
>8915
TLHPGTL
>8916
AAYRPAH
>8917
ANIRTLH
>8918
CPKPHHK
>8919
TMPQTLQ
>8920
HPPSNVR
>8921
APIVQST
>8922
MSRYDTT
>8923
LVPQQVS
>8924
TTLKPTK
>8925
AQPSVTT
>8926
HTALHRL
>8927
DPRSGSP
>8928
QLATHQL
>8929
TAVRLEF
>8930
QLRAPSI
>8931
ASDVPLT
>8932
SYHTYPD
>8933
WAVNYPA
>8934
AQECQHD
>8935
DDTKTAL
>8936
TAWESSH
>8937
TLQSWPS
>8938
VSGGRYY
>8939
SRLELVP
>8940
AGLPQSQ
>8941
WMPKLPF
>8942
LVHNRPL
>8943
KQAATFY
>8944
HLNQLPR
>8945
HARLPLL
>8946
TTHAMTQ
>8947
NDVRLRP
>8948
WPHYPPA
>8949
DWRNTLL
>8950
VQGRPLR
>8951
AQESLQM
>8952
STMTPLT
>8953
VTPETLP
>8954
AAIRDFS
>8955
HMPLTTT
>8956
EWVSSPL
>8957
EPPTRMR
>8958
QAMTSPL
>8959
RVPITHT
>8960
LPHHRSE
>8961
SSMIPPH
>8962
KPHTLHG
>8963
AQVPRTS
>8964
IIAPVGR
>8965
ATATRSL
>8966
MKADAFV
>8967
AMRSLFT
>8968
NEPLLRF
>8969
QPMQPYL
>8970
GRVTSYV
>8971
QHNPPHQ
>8972
GVPPWLP
>8973
EGWTCCT
>8974
QPPPDQN
>8975
DATTSDG
>8976
HLGLPKA
>8977
ARSMSIM
>8978
TWTGTIP
>8979
KPPHSQI
>8980
KETMNVI
>8981
TRIQLWS
>8982
QYTGVSP
>8983
TASVSHQ
>8984
RGPTTVE
>8985
GLALPAC
>8986
ESTLLLY
>8987
YPWAPTP
>8988
GAAHSLL
>8989
TQPDSLV
>8990
SMPMTMH
>8991
HMPTLGE
>8992
SKLPPAP
>8993
SPPPLIR
>8994
LTRISLH
>8995
EREQRHT
>8996
EAVQYVR
>8997
ESGNAKN
>8998
HQPMMSS
>8999
LLPRDDL
>9000
MFNRTPA
>9001
AHNVTRV
>9002
THLQPNG
>9003
APRQETM
>9004
SGQQAQQ
>9005
WPRDSQG
>9006
TMRVPYS
>9007
SPTTESY
>9008
LSTNTNK
>9009
AMVGLTH
>9010
HPASNYT
>9011
GPSPLHG
>9012
DLKRHVY
>9013
MHAGPNN
>9014
TTSTTIC
>9015
ARLEKLC
>9016
ASHSKAA
>9017
STLLPQK
>9018
ARPLLPS
>9019
VHQAPGK
>9020
TPVPMAP
>9021
QQSPTPW
>9022
VQGTDRS
>9023
TTKYWSP
>9024
QMHHPSN
>9025
NPLEPNG
>9026
SSQFTVH
>9027
SAALVHY
>9028
MHHLSAP
>9029
SMTASVL
>9030
APSTITP
>9031
LGKQFVP
>9032
QLPLKSS
>9033
TATRSSY
>9034
DMPPIDD
>9035
APASAPI
>9036
RMELLRS
>9037
SARLMMD
>9038
AAASQAS
>9039
NAILPTR
>9040
HEQLQWH
>9041
HRTTHMN
>9042
AWRHDVT
>9043
HNPLPNM
>9044
HDIALLI
>9045
TTTVTRN
>9046
GPPNGYT
>9047
HARHFLD
>9048
QTNTSVT
>9049
KMHTIPS
>9050
QLEALKK
>9051
DEPLHPY
>9052
DHMVYKQ
>9053
NARTSSW
>9054
SQADHTL
>9055
GSASRMG
>9056
ARTYTVD
>9057
ASMAASL
>9058
ATTHHRS
>9059
DSPELKH
>9060
LPPDLKI
>9061
QYMPLIQ
>9062
AVDRRNF
>9063
VLHPKHK
>9064
GCTQCIH
>9065
TRVIDQQ
>9066
ACARATP
>9067
SPAVMST
>9068
RPPSYHL
>9069
HEPPASF
>9070
RFSEAPS
>9071
TSMGPLP
>9072
TSPKGHW
>9073
LALRATP
>9074
QHVALLV
>9075
REANPSL
>9076
ANQLLPL
>9077
GLELPNL
>9078
ALPRSTV
>9079
LHPTIAW
>9080
STTPTFA
>9081
RAAVGVT
>9082
HTGMATH
>9083
GEQVEPT
>9084
GHGRYYT
>9085
TPSKVIS
>9086
VVHHPSP
>9087
EQLTSVI
>9088
RVVHAMA
>9089
EQSLHSG
>9090
SARTPQS
>9091
DLRGTNE
>9092
CPDVLPK
>9093
AWPPKLR
>9094
WTPIMPV
>9095
HNKLTPQ
>9096
EVTDSLQ
>9097
TWPPFHY
>9098
DVGGPYT
>9099
VEVDPEM
>9100
AQHTLER
>9101
HPILWMA
>9102
LEPTHLF
>9103
GPHGAPA
>9104
LPTWILR
>9105
TNQPPTR
>9106
QHNGRYN
>9107
TTRLPQC
>9108
TYWARYP
>9109
HRQPSAL
>9110
AMSIKIH
>9111
RTIPPVD
>9112
HYPFMPP
>9113
VAGVHHP
>9114
KYEQRQD
>9115
DHPSFPR
>9116
QAYDPRS
>9117
SGAMTSL
>9118
QPGDTAN
>9119
WTQFHQP
>9120
AQNEPPT
>9121
QTPPDMS
>9122
SVKQPPR
>9123
QLVFQKP
>9124
TVRDYSL
>9125
IPATPKK
>9126
LPHPMHK
>9127
SHPHVPP
>9128
SPAPMNF
>9129
AALKDPP
>9130
LPPLSKT
>9131
SSPHIRI
>9132
WQGQHVG
>9133
APQQPPS
>9134
AAILEET
>9135
SPLGHTT
>9136
ATHTKPW
>9137
HSPHPST
>9138
HQQLEQL
>9139
VLRPYHA
>9140
LSTQTML
>9141
TEARVNV
>9142
WQYGLPL
>9143
TQHALYP
>9144
TATLYTH
>9145
TQFTPKI
>9146
ASAVHHV
>9147
QLKGHTH
>9148
TDAPLLC
>9149
VCGLVQT
>9150
SQAAPSH
>9151
YRPEMRY
>9152
AHQLAMH
>9153
TSHLPVL
>9154
TPSVTPY
>9155
SKMGEPF
>9156
MLAWDKP
>9157
TVKLLED
>9158
TFATPLH
>9159
RDHPPHF
>9160
QPGPITH
>9161
QHTPGHP
>9162
SPAGMPT
>9163
HNHPTPK
>9164
WPGTTVY
>9165
SLYPSTR
>9166
GQLKALR
>9167
WAGLTPM
>9168
VKLWAHG
>9169
EGRSPLP
>9170
RPVDRAP
>9171
SRLHEVA
>9172
VTRVPIH
>9173
HDSMLPP
>9174
WQTQQAR
>9175
AHTIVRL
>9176
TCTQHTR
>9177
WNAASNA
>9178
HPRDTDA
>9179
HDAATCP
>9180
QWGSTQG
>9181
RQPDIGP
>9182
ATEPFAP
>9183
SLHAQVL
>9184
ASTDTDN
>9185
QYTTALH
>9186
AFPQPRV
>9187
EQPLSSS
>9188
HAPSRYQ
>9189
AVWIRPP
>9190
GMHRWEH
>9191
AITNHAC
>9192
HMRDLPK
>9193
TPSITVS
>9194
TAMLKAR
>9195
TPTTWPH
>9196
HHLPPVK
>9197
TANVSSS
>9198
ASPHPLM
>9199
HAHVPSF
>9200
TKALALH
>9201
TSNRPPH
>9202
WPLPPNP
>9203
AMQDKHT
>9204
HASAMHT
>9205
RSHTEPS
>9206
TPPVPAL
>9207
QSYTARS
>9208
ETHALMQ
>9209
ALTKMQS
>9210
GSTLAIF
>9211
RMAISIN
>9212
TPSRPET
>9213
LETLWEL
>9214
RWANTVP
>9215
MQHLRPD
>9216
AKQSEAP
>9217
RPLLDHD
>9218
THRPDSR
>9219
GTSPQKI
>9220
SADTFSS
>9221
VAGGASA
>9222
SPPQNLL
>9223
RVATMHS
>9224
TSYRPIP
>9225
LMTPYPA
>9226
HSAAFPL
>9227
QDITRWH
>9228
THIPARP
>9229
EPRGNST
>9230
RTLPPFD
>9231
LLGRTPV
>9232
THPQRTP
>9233
YAPTAQT
>9234
TRASPQV
>9235
QPAIERQ
>9236
QTADTKP
>9237
RTPATHD
>9238
GYQSPLH
>9239
SISGPPY
>9240
HQAPQTP
>9241
STAQKYL
>9242
STSPRLQ
>9243
SPPSGST
>9244
ALSTRYT
>9245
HTNVDLV
>9246
EQAPHRL
>9247
TRCSVIV
>9248
IGPTFEL
>9249
ACVAPMR
>9250
LTLTHMT
>9251
AGMNAMS
>9252
EWTRDGV
>9253
HQATKVQ
>9254
QMQRISL
>9255
EPPGAML
>9256
LTRTPML
>9257
APPMWEP
>9258
TVVPKLK
>9259
DLLASMF
>9260
QHHISVP
>9261
NLNRHTL
>9262
SQEHQPP
>9263
GIRHLNT
>9264
EANDSMS
>9265
TARHVIY
>9266
GHGGFTR
>9267
QQNTTMS
>9268
MAPANAA
>9269
HDPQRQH
>9270
ATLHSAA
>9271
SQQLPTH
>9272
ASTLAPL
>9273
GVETVSW
>9274
RVIAHPP
>9275
SHTVQRN
>9276
AAPTPLE
>9277
ATADSQR
>9278
RIPAAYL
>9279
NLPTILR
>9280
TYTPLPN
>9281
SRLSVTF
>9282
GTASPHL
>9283
QVRMPFT
>9284
MMPTTQA
>9285
QPSLLSL
>9286
GPGPSLM
>9287
THRLPQP
>9288
MQAVLIQ
>9289
QAHFIQY
>9290
AAVVPGT
>9291
HASLPKS
>9292
TQLHTFY
>9293
AVSRAGP
>9294
GHMTSGV
>9295
LTMERAW
>9296
RGQPTTP
>9297
QPTETNL
>9298
GHATTPD
>9299
TRLLWEN
>9300
VARLQSP
>9301
HKLQTVP
>9302
DARSLPS
>9303
TYTTAQS
>9304
ASAANMR
>9305
RIPDLSC
>9306
KTHPPTQ
>9307
ARHQPLT
>9308
GPTVVLI
>9309
GPIVLPA
>9310
NPRIILP
>9311
QLGPTWK
>9312
STGHFLH
>9313
SPTDERS
>9314
QSQNPER
>9315
GPTIAEV
>9316
KPAPTST
>9317
ADHLTPS
>9318
TMQVVQP
>9319
LLSTTRC
>9320
YQSQVML
>9321
SDLSADS
>9322
GTNPVLW
>9323
DMPAVMN
>9324
TGLPPAH
>9325
AESPSAP
>9326
TQTLTSA
>9327
MVPPRAF
>9328
MHVTSNT
>9329
SQSPLTT
>9330
RTVSLPA
>9331
WQRLCLY
>9332
TEDGLSN
>9333
HRAPSEF
>9334
LPQSWYP
>9335
QLKYTFL
>9336
WTTTSHS
>9337
QSKQATD
>9338
MPPNFPQ
>9339
ARTTNES
>9340
SAGTLKN
>9341
HHWNNPQ
>9342
HRAHPLT
>9343
EPTRPSS
>9344
ERTMQAF
>9345
TAQIWTM
>9346
VVQTYHH
>9347
AMISPLP
>9348
TTQTVRT
>9349
TMHWKQI
>9350
RTMITHM
>9351
AHNQQKD
>9352
RYYTDHT
>9353
HPLRTDQ
>9354
QAPMLIL
>9355
SRIQHLS
>9356
VQPRESL
>9357
AATLPPG
>9358
TLSVRTS
>9359
VTLPRRH
>9360
QLKRPHW
>9361
LPPHSMI
>9362
HQTALNR
>9363
VSRYTWP
>9364
GLLTAGP
>9365
SLTSRPA
>9366
LAGRMIM
>9367
TAPAITW
>9368
SVPTAEV
>9369
EKMTHLA
>9370
AHQQPAF
>9371
VPGSTRS
>9372
LLNGLRQ
>9373
HQANLKQ
>9374
DLRARVP
>9375
QMPAVRL
>9376
SDRYPTK
>9377
MVPHLPR
>9378
IPTRVLL
>9379
LQQSLAL
>9380
TNPFTRY
>9381
TPIALYW
>9382
EERGIHR
>9383
GLMYPPH
>9384
HGTKLDI
>9385
HPWLMIS
>9386
HVHDVLP
>9387
TLQSSAM
>9388
THVGALA
>9389
VVSRSSS
>9390
HTANPWI
>9391
KTAHVGQ
>9392
DGAQDLT
>9393
RAQPVGH
>9394
TLLPPHF
>9395
HAGPGAE
>9396
DTIATLQ
>9397
AQRASTT
>9398
SLPVNPP
>9399
GTPRVSA
>9400
DLPHQSH
>9401
NAMELPS
>9402
NATGSPR
>9403
MPGTLPD
>9404
QTRLQLS
>9405
AFARSPC
>9406
WKTMQLG
>9407
EEPTVPL
>9408
TGSWVPH
>9409
AAAAMLL
>9410
HERYMHT
>9411
MLPLVPT
>9412
RPSQPAG
>9413
GTQSRVQ
>9414
TPCSTAF
>9415
TIRPVHL
>9416
SIPCLQL
>9417
SLTWWYS
>9418
KTNPVCW
>9419
SATEGEG
>9420
SGPLLRL
>9421
QAHRAVM
>9422
QTISTRS
>9423
TTLLRSS
>9424
QTKPHIG
>9425
QSSPRPP
>9426
KWTHWSH
>9427
TLRHPLT
>9428
KPSTLPG
>9429
LTVYSLP
>9430
RTPPTSL
>9431
SAESFAG
>9432
AVTTLRT
>9433
TARQMET
>9434
HQLVARL
>9435
RTEAPSL
>9436
LPPPATE
>9437
HLLKSPL
>9438
AQSTTLP
>9439
VTSPARF
>9440
RQLPPGV
>9441
ALPRNPV
>9442
TCHVSAY
>9443
AYHNTLP
>9444
TRWSTDM
>9445
AQLTQTS
>9446
TTQTPHN
>9447
ASRGLYA
>9448
AKYHQPA
>9449
NATALND
>9450
QELFLPS
>9451
VGSRWTS
>9452
TSAAPCA
>9453
RLMEMPM
>9454
KLLPSTR
>9455
NHHFNPS
>9456
APPPFAF
>9457
ATTQPPQ
>9458
ERATAQV
>9459
QWHPTKH
>9460
TQRVITL
>9461
NTQNSRM
>9462
HRDTAVE
>9463
HTSRHFN
>9464
ASMMRPL
>9465
GANARSL
>9466
SWQSIRD
>9467
TSDLWQP
>9468
MYAHTYH
>9469
WTRPPLP
>9470
SPTAYAD
>9471
HMPSRPV
>9472
GQKHPAG
>9473
QPLAPNR
>9474
MVPRVEL
>9475
QARSLPP
>9476
EWPAYNN
>9477
RNVGPQA
>9478
ISTTPTP
>9479
HTPAIAF
>9480
TTPRTGE
>9481
RLTQLPP
>9482
TSKHGIS
>9483
TARPPLP
>9484
EQPYPPC
>9485
SQPTLQR
>9486
SLMISKL
>9487
ARSGQPA
>9488
HPATLDG
>9489
SHITAAH
>9490
TDVPRTS
>9491
QQPQPTW
>9492
HFVGPVR
>9493
SLAYPTR
>9494
LTAISTR
>9495
KMKLPIS
>9496
RMPGELL
>9497
SAVFPPQ
>9498
TRLDALY
>9499
YPGPDPS
>9500
HPPRSLA
>9501
SLKLPSP
>9502
MPKVGKA
>9503
SPHTAPA
>9504
MPPTDKL
>9505
AERQMER
>9506
GVDLITT
>9507
GPSHLKR
>9508
MPGVLQS
>9509
TLRTALN
>9510
HLVRPML
>9511
KPPPTPF
>9512
TQQEARA
>9513
TGARPHP
>9514
APGPCLH
>9515
QTGPRPV
>9516
QPTLPQM
>9517
AATTPMY
>9518
AHRVPAP
>9519
AIQNLML
>9520
VTGLHTP
>9521
AVVHNST
>9522
CLTAPLR
>9523
HTSAPGY
>9524
ATLCHQP
>9525
LVSENSE
>9526
VRHSPSS
>9527
SPPTVTQ
>9528
GPPPMLQ
>9529
QPGDVAA
>9530
HPRTATS
>9531
TRTTLTF
>9532
AMAPHTV
>9533
QRATHND
>9534
QWMWPPS
>9535
DRFSPSD
>9536
ATADAAL
>9537
SLHHSAS
>9538
APADEGT
>9539
TQRESSS
>9540
QTMLMTS
>9541
AERDTLL
>9542
YQAPSSP
>9543
AQMETFY
>9544
AYLPTPF
>9545
STLPTLL
>9546
QTHGPSL
>9547
LGYNDPA
>9548
RNTIVAP
>9549
LPGHINT
>9550
TNQPPSP
>9551
APGYKFP
>9552
AAIRFDN
>9553
REDHATP
>9554
LRQGLPM
>9555
QWLPPAQ
>9556
APYQLLN
>9557
KAYPRLS
>9558
MPDGQPR
>9559
AARLHFT
>9560
YPRVTYG
>9561
HELNTHR
>9562
SPQQIHP
>9563
IAWTLPE
>9564
WPDYLST
>9565
QRAVWAL
>9566
QHEWPPR
>9567
DGQPQKL
>9568
ATQSEPF
>9569
ATPLTQQ
>9570
HIAHAYP
>9571
HQHDTWL
>9572
ALKPQHL
>9573
HYKSLVQ
>9574
LRNTVAT
>9575
HSTISFQ
>9576
GAQIRQH
>9577
AQPQPHS
>9578
QDRAPSS
>9579
GTSHRYY
>9580
EPRTKAI
>9581
TARTLDL
>9582
QLPEHTH
>9583
TMRSQVI
>9584
AVSLGPL
>9585
AFRASAT
>9586
AYPCPPT
>9587
HKLGMLQ
>9588
HTQLIHK
>9589
QEAGNWT
>9590
AMNSTRT
>9591
HPPLTWP
>9592
ETDLMNQ
>9593
LPTSLQK
>9594
AWRTVPT
>9595
ESWRVQF
>9596
DHPQTHT
>9597
LSTQHTL
>9598
TTARDLH
>9599
TSVERMY
>9600
LPSPNKQ
>9601
QPRPSMY
>9602
MGPPRNP
>9603
KYHQPGI
>9604
SSGTTLA
>9605
ALWQPQM
>9606
MLFPLHS
>9607
HTGGTVL
>9608
AHELLRQ
>9609
HTEVRMT
>9610
DASARMR
>9611
NVHTEPP
>9612
QSMRPLY
>9613
WEPEVMY
>9614
MQTRPLV
>9615
RYTLDGA
>9616
HLRSLPH
>9617
AQDQKYW
>9618
QWAPHPS
>9619
DPPIHEV
>9620
SLSQMRN
>9621
APALKSE
>9622
SPRLLVI
>9623
IPPLTTW
>9624
SASSTTV
>9625
AQVQFTS
>9626
SWPRLGS
>9627
ANPNSHR
>9628
TPEPQRT
>9629
AKLPSGP
>9630
HPAVQAR
>9631
AYQHGWA
>9632
KLTQEWL
>9633
SEAEIKY
>9634
WPQLLYS
>9635
QCARHPA
>9636
SVASLAA
>9637
SLINIKR
>9638
AQHFWSL
>9639
SPLAHLH
>9640
SMVQASI
>9641
RLVHDPL
>9642
YPMHELA
>9643
ETRFVKP
>9644
QSQSSPR
>9645
SHPKTPH
>9646
QSNIQYL
>9647
APTAPST
>9648
TTCATTT
>9649
AMGVMTS
>9650
AHVHAIR
>9651
SSASTCN
>9652
VQQPQPE
>9653
QTTTYVT
>9654
AHVKTAM
>9655
AMETRML
>9656
AVRSTMW
>9657
TQVMPIP
>9658
QLLNVPM
>9659
AGIGHLT
>9660
TRYMLAS
>9661
STPRMPT
>9662
HTTLPDT
>9663
QLMPSSG
>9664
AMLSLAG
>9665
TAGPARI
>9666
NHTVPSL
>9667
ADTAMIV
>9668
VVGLSIT
>9669
LAAQQVP
>9670
TSPRFQG
>9671
SLRAPVG
>9672
FSRPNYQ
>9673
AGGTQLM
>9674
WPHDTTQ
>9675
LSDVQNP
>9676
ASPGKHA
>9677
GKGPSPE
>9678
RPALVMS
>9679
HQYVLIE
>9680
VCQSARL
>9681
EPLGPHL
>9682
QALSSNL
>9683
WTPLLAP
>9684
QPWKPSQ
>9685
KLPGWSV
>9686
QAGSTLP
>9687
TEPSMHP
>9688
HTQTAIY
>9689
QPGLPHS
>9690
TTALLPR
>9691
TPAASWQ
>9692
IAVKSAS
>9693
RTTETTP
>9694
APADTTD
>9695
QGLQISG
>9696
NTGTRTD
>9697
MATSNRS
>9698
KDPNLRP
>9699
AIGVPRL
>9700
GLHIKPV
>9701
LTQQPSR
>9702
AHPGVRY
>9703
EQRMTGL
>9704
MTAAHDD
>9705
HPSPILL
>9706
AHTLTKP
>9707
HLSSHPD
>9708
APTELLP
>9709
VPTHAVV
>9710
EPHRSPH
>9711
RDLLAGA
>9712
MVSPPND
>9713
SHQEELA
>9714
QSHGSLE
>9715
THEMMLV
>9716
EKPVGPL
>9717
HTPPHST
>9718
DTRSGML
>9719
ASFPTLL
>9720
LTHVAKH
>9721
GLKPVLP
>9722
HKPPMIS
>9723
APCPPNF
>9724
TGQLKLH
>9725
STQIEAP
>9726
NALKDTR
>9727
LSAVREI
>9728
APITHLF
>9729
GSLRTDQ
>9730
ATKGLPH
>9731
APVSLAT
>9732
MMHAIPL
>9733
AYTTLMR
>9734
TPATKLL
>9735
HMAYWFA
>9736
DHETPLE
>9737
LPYARSP
>9738
KETWTAL
>9739
MLPATTA
>9740
RALWTNP
>9741
TPRQPGL
>9742
TQTTNSH
>9743
TTVIPAL
>9744
RTGSPSP
>9745
ASTTFPL
>9746
SQSPSLS
>9747
RQHDGAH
>9748
HQQYLPR
>9749
AHPDSRA
>9750
ATTALQF
>9751
AGPHPTT
>9752
DPLRRIP
>9753
TRPHSVP
>9754
ADVVMII
>9755
GPEWVLM
>9756
AMTTPWA
>9757
SVHGLDP
>9758
THTPSYR
>9759
QWTHLHA
>9760
THPRDTT
>9761
ERTPQSG
>9762
TEAPHSV
>9763
QALPVSM
>9764
APIVYTL
>9765
QIPPQHL
>9766
GLHHSQN
>9767
NTGKSAF
>9768
YANQLTN
>9769
LGPMMHY
>9770
QLQWMRT
>9771
TPMWARE
>9772
THVDNGH
>9773
TLKVHSP
>9774
GALAGLD
>9775
QTPPMPL
>9776
SQVECAP
>9777
HHYDLLS
>9778
AAAIPAM
>9779
AAVRLGS
>9780
VPFKSPR
>9781
HTLALLP
>9782
TTAVSPH
>9783
APATGQM
>9784
LGTDPSE
>9785
GAEVARP
>9786
GMLAPDG
>9787
TTLADSR
>9788
TSPLRGP
>9789
TQDAPTG
>9790
ATHNTTP
>9791
NADELAW
>9792
EDYVEQY
>9793
AMPPTPR
>9794
ATQHHSS
>9795
TPLAQET
>9796
SLMPGPL
>9797
GPTIVRS
>9798
LTQTRHP
>9799
AVNMANR
>9800
EPHDPGW
>9801
LYQPLKM
>9802
SPRVIHM
>9803
AAESSTP
>9804
QGMPQLR
>9805
QLHQHWL
>9806
TWHKAQP
>9807
VPSLDQC
>9808
ATNNMSW
>9809
AHLPWTY
>9810
VSVPIPK
>9811
AYPVKTM
>9812
SRPTILY
>9813
TPRTGPA
>9814
HGSQSLM
>9815
GMPPHHR
>9816
AACLQNT
>9817
TTLYPRT
>9818
TPAQLWH
>9819
AFVRTSP
>9820
TTHMPAY
>9821
AQHVDRR
>9822
DTRSFTS
>9823
TQSLIRE
>9824
DPQRPRE
>9825
NGTVPTR
>9826
THSITTS
>9827
VRHPHHP
>9828
ADSTIIH
>9829
SLGHITA
>9830
SHPPWPT
>9831
QPGMVPL
>9832
AANSRSS
>9833
DHPADVG
>9834
ATHIPPF
>9835
TTFTASQ
>9836
SLLQRSN
>9837
GGLPDMP
>9838
KPSECIL
>9839
GPNPKIP
>9840
ADQTHHT
>9841
VYALRTH
>9842
RADHRYD
>9843
QQSVSVL
>9844
KSSHPHG
>9845
QEMVAQK
>9846
QQPSPPI
>9847
KIAGSDT
>9848
VSRTLKH
>9849
LQSSPYQ
>9850
AHQHIYT
>9851
TTWPGPQ
>9852
SPKQPQH
>9853
ATKTVAT
>9854
RTQMPNP
>9855
ALPYVLT
>9856
TLTKARM
>9857
TDRTPKM
>9858
ADVVAAL
>9859
QPRSLHV
>9860
LQQKDSS
>9861
GYPRAPS
>9862
AWPCLKL
>9863
QAPWRWL
>9864
TPQLLPC
>9865
EMKVASV
>9866
PFAQQRQ
>9867
DEPKTAM
>9868
ATKAAMC
>9869
INGDRLL
>9870
AARAGLE
>9871
VPQTPQH
>9872
EQPSTKH
>9873
GTPTPLH
>9874
LQLPALY
>9875
LDAARTY
>9876
HAPNPIS
>9877
QPKVTHT
>9878
DGQVNMQ
>9879
QNTPPPL
>9880
KVQSSTL
>9881
LAPWTIT
>9882
HLQTGPL
>9883
HRPTTLL
>9884
YPLPRPP
>9885
QSWAVSA
>9886
HLTSWPP
>9887
TLTHLGY
>9888
QPLPFMW
>9889
ATGNMYH
>9890
TVLNGIH
>9891
HPSTPPL
>9892
AASPRCE
>9893
HHRMHSL
>9894
LEGLRHL
>9895
SVELGPH
>9896
GPAHTSV
>9897
MGRNVPE
>9898
GHQPHDC
>9899
TRGTEFE
>9900
GRHDVGT
>9901
QWAHFMQ
>9902
LAIQRTN
>9903
EAQGTYS
>9904
IQRHPPI
>9905
RPAIGPS
>9906
ERHYLPA
>9907
AVMLSIT
>9908
HHQNVTV
>9909
STQKLWL
>9910
LPAHMSL
>9911
AIPQTRS
>9912
LPQTPLP
>9913
QRAAVLV
>9914
DPPSMTR
>9915
HGGRLNA
>9916
QLVPWPK
>9917
SPQHRPV
>9918
TPEKQAR
>9919
LPRPTQQ
>9920
YPVLWAQ
>9921
ADVPVKL
>9922
STSSVGA
>9923
AWHHVPP
>9924
ANAVYSA
>9925
EVSLKAL
>9926
QYALTLP
>9927
NAWSMAD
>9928
RLSANPP
>9929
GKLHVSL
>9930
QPPPLLG
>9931
TRLPTTG
>9932
QTPWTPL
>9933
EAPRRLM
>9934
TAAALEG
>9935
ESQALKS
>9936
RPEPLLH
>9937
QLGDLWL
>9938
LRTTHLD
>9939
RCMTPAA
>9940
RMHQPTR
>9941
DQPQKRA
>9942
SELGLAP
>9943
APSPMSP
>9944
HEGRHPY
>9945
ALFQTYG
>9946
KSTLQGQ
>9947
GFMPTWI
>9948
ATHQPVH
>9949
IVQPGRP
>9950
TAPIVQP
>9951
ARTQMTS
>9952
YTKLPTL
>9953
HTHMPKG
>9954
LMPQDAF
>9955
KSMSITV
>9956
LANVALQ
>9957
SYLDTAH
>9958
RLPVQRF
>9959
ETSASVP
>9960
EEYQARG
>9961
LSRSSTP
>9962
TLPWYIS
>9963
APVNADR
>9964
APYVTKP
>9965
AHIPLRY
>9966
YPRDPES
>9967
YTKKSTH
>9968
TVLRLPH
>9969
NPLQYIR
>9970
YTRHPAP
>9971
ELVLYNA
>9972
TRLGALY
>9973
ERTPLVP
>9974
DHVPAQS
>9975
AATTTHN
>9976
RALFLVH
>9977
TLHTSHV
>9978
REHRPPY
>9979
RTFPQHM
>9980
ERTELHS
>9981
HDHRMHP
>9982
QTLPNSL
>9983
RVGWSPS
>9984
ERYYQTT
>9985
QPITARS
>9986
TAPYQPS
>9987
KPTLPHT
>9988
HALAAPA
>9989
TQPTTQL
>9990
DPLEPPT
>9991
VTELTWS
>9992
DPAEQAP
>9993
YPKLHRS
>9994
YPPTKLL
>9995
ATPLHYL
>9996
KDSALTS
>9997
APGRQEE
>9998
DPNTRRS
>9999
TPWNHPG
>10000
WMLNETH
>10001
RALSYQL
>10002
LPAHGSQ
>10003
VQQHASR
>10004
YHANYRT
>10005
GWPAPNQ
>10006
AQAARTH
>10007
TLPDSTS
>10008
AAIKFPT
>10009
YRLSPVD
>10010
AGTPSWM
>10011
APHLPAS
>10012
SHPESES
>10013
AQSHDPG
>10014
TASEEPF
>10015
TGQLTVH
>10016
LSTEALS
>10017
TATRTIN
>10018
NGQRLTG
>10019
ASGWFVL
>10020
TGLQELS
>10021
TLRTQAD
>10022
AKVALLA
>10023
QPTYMPL
>10024
WPGMRPY
>10025
WNGQLLN
>10026
IRASPPL
>10027
ANLNLST
>10028
MLRQMTQ
>10029
ATLASPN
>10030
GMRQIVL
>10031
EHQRPGL
>10032
HTWQLRT
>10033
ESEAPRI
>10034
TPPTPTN
>10035
QRTAELQ
>10036
LQPTYLQ
>10037
ANGFGPL
>10038
TYPKTVW
>10039
ATHLTYP
>10040
EPQLSFY
>10041
TVPPNPH
>10042
IPGHITG
>10043
TVVSTRH
>10044
HSPQPRK
>10045
GFTRIAN
>10046
SPTMFLI
>10047
IAEMQSR
>10048
SPYALTP
>10049
WAHQANH
>10050
TAPIKLD
>10051
QCQGPTY
>10052
AVLPSER
>10053
GTESRRL
>10054
SDHNQHA
>10055
KWTRYPQ
>10056
APSPMMS
>10057
SHPNRLV
>10058
RLGWPTQ
>10059
TANFAQN
>10060
TTMQHKN
>10061
TGLDSAR
>10062
ATGMGDV
>10063
QQQHLEN
>10064
NTTRTPA
>10065
TTQYMAN
>10066
VHLLHQP
>10067
RTLIPTY
>10068
GQWGLVP
>10069
YLPPYKG
>10070
AYVAAAP
>10071
TYSQPGR
>10072
SDLLMMV
>10073
AATWTTR
>10074
QWPPERV
>10075
ALKQQHL
>10076
TSRVPMM
>10077
RVPGPIL
>10078
KITMGMR
>10079
TLAPFSY
>10080
NALDPEP
>10081
AGHGMAS
>10082
VTRQQLI
>10083
ATVVIDF
>10084
TIPAMMH
>10085
HASHLSD
>10086
RDSSPAG
>10087
VHIPPTF
>10088
RPPTPPH
>10089
HMVGPEL
>10090
HNSLGSR
>10091
ATSFSRI
>10092
LKQAPLR
>10093
RTSDHTM
>10094
MVTSYMV
>10095
LEQSSRF
>10096
TPSTPRM
>10097
MSVKSTW
>10098
GGQIRLS
>10099
HLPKESR
>10100
AIKEPRR
>10101
NTKNQVY
>10102
RWAPSWQ
>10103
MRHSEHV
>10104
ITPQWVH
>10105
TTTNWTA
>10106
SLQLRKV
>10107
ARLAMTS
>10108
HPHTMSI
>10109
TQSSATH
>10110
ASSVTNY
>10111
QHATSIW
>10112
HGSEPSQ
>10113
HTTIIPH
>10114
QFSTGTG
>10115
TQVNATT
>10116
AKTSITP
>10117
ELAAHLD
>10118
DPVGATT
>10119
QLEHMVP
>10120
RELDVRP
>10121
QPPCCTK
>10122
RLLVSPD
>10123
QSQPLLM
>10124
SPGRAHH
>10125
CPRCVPP
>10126
VSAYPTA
>10127
QGATRLH
>10128
TLPSPSR
>10129
GARVQHM
>10130
YAVPLPD
>10131
GCQAPYQ
>10132
DQSSPTN
>10133
SPPPNTG
>10134
HARDPLQ
>10135
SVHRIGQ
>10136
AQSLRPS
>10137
AGTSYTV
>10138
TTTQPHR
>10139
GLPTYFP
>10140
DMTRPRY
>10141
HDPAEAW
>10142
ERNGAPI
>10143
HGDPPTH
>10144
LSGIDLV
>10145
DPLMSTL
>10146
MQRLKPP
>10147
NHKPEPS
>10148
WRPETLC
>10149
HSRLFVS
>10150
QPALHTP
>10151
TMPTGIT
>10152
SSRLLMS
>10153
AGQSCFV
>10154
STLIGRN
>10155
WQQTGMP
>10156
HTAPDLP
>10157
TQHLSSR
>10158
YASPPMD
>10159
NPTAHPA
>10160
QQSPPCT
>10161
QQTDLPI
>10162
ARETLTP
>10163
VPPLSSL
>10164
YPLLLRP
>10165
DPQLASA
>10166
SYVHATL
>10167
TPTQPSP
>10168
QPAATVK
>10169
KSPVSSP
>10170
MPSTGHS
>10171
IQEPSHS
>10172
HLRPMHQ
>10173
SMPSPIP
>10174
TPPDRTF
>10175
QSMPQMS
>10176
MISYATP
>10177
RASQLTV
>10178
ARVMGLT
>10179
DAPSHRG
>10180
TPGMPSP
>10181
KQFTSAR
>10182
QTPAQVS
>10183
QPYQTWH
>10184
QHPNIHT
>10185
QPRDMVI
>10186
TYALGPE
>10187
VELPYLH
>10188
HTPPKWQ
>10189
TAAVRPL
>10190
APANTGR
>10191
RHLFIVS
>10192
RLAPHLH
>10193
LQVPAIA
>10194
NQWQPRN
>10195
DASRPPR
>10196
HHTTPMP
>10197
KDSAPSP
>10198
TTVAHKL
>10199
TWRSVPG
>10200
AAETQHN
>10201
TQQAVPL
>10202
NYAQGSK
>10203
TPATLRW
>10204
RDNLVST
>10205
VPLPPPP
>10206
APSPHPG
>10207
QVELGPY
>10208
HTRMAMI
>10209
TSQMAAA
>10210
TPELIAN
>10211
DPSIMCP
>10212
QAASLKP
>10213
TLRAATM
>10214
HPWQVNL
>10215
QLPDGPH
>10216
ATAFPLR
>10217
EYLRPHS
>10218
THFELGL
>10219
AEGVLRR
>10220
QSQWPDI
>10221
ALLARPA
>10222
TPNPLRD
>10223
DPSVIAL
>10224
HTPGQPK
>10225
KLGLGSS
>10226
RDTLLPL
>10227
AGNTRST
>10228
GPLKTTL
>10229
DWPPLVC
>10230
QPPDHQN
>10231
LRVQLLP
>10232
SPEYKIL
>10233
DESPIAT
>10234
LCDPLFL
>10235
RPDLRFD
>10236
QQTSTRP
>10237
QAEHVLS
>10238
AVPPLTK
>10239
TPPYKML
>10240
SPMPSQF
>10241
QQSQRVS
>10242
TLRPFST
>10243
RLPLITP
>10244
QPQHIRS
>10245
AALSPML
>10246
VPVNAPL
>10247
SGICKSR
>10248
LPNVYPS
>10249
EPTTGRH
>10250
TMVPHVL
>10251
AWALPPW
>10252
RPADPLD
>10253
GAREPAY
>10254
RLQLPYM
>10255
ESPSPPY
>10256
LRAATIY
>10257
RHTYPAF
>10258
TLVDLTP
>10259
DPAHHPS
>10260
QTRVMGA
>10261
QSPVTTN
>10262
AMLTPNT
>10263
AAPHRIP
>10264
QDEPGDF
>10265
QPTQPIV
>10266
GEQQRHQ
>10267
KPATTLR
>10268
HHPHGPY
>10269
VRWTTDP
>10270
QKASTGV
>10271
LDRVANF
>10272
APPTWPV
>10273
SPPLFMR
>10274
AHRSAIW
>10275
WPAMFPS
>10276
TPEPRHL
>10277
AYVSGTR
>10278
WQRSPGP
>10279
AAMVSAN
>10280
GLPVIDY
>10281
HWTRPGH
>10282
HPHTPGL
>10283
AKPPVST
>10284
ARGAPSS
>10285
SRASCAM
>10286
QLETTVI
>10287
QPPKFMP
>10288
ALHWTWE
>10289
HLPIYPP
>10290
QSTTAPH
>10291
HAVPVQR
>10292
RPIMPTY
>10293
APLRGSD
>10294
RHTQQGI
>10295
GLLAPIT
>10296
AYSSWLH
>10297
HAAPAPR
>10298
KYWPVHQ
>10299
SWGPVPV
>10300
KLITVQH
>10301
HRVQSYM
>10302
ANTPTQM
>10303
RHPTDTV
>10304
QPMTRYC
>10305
ALKAPMV
>10306
TDPQHPL
>10307
TQRFVTW
>10308
TLPGALP
>10309
LLQAPDT
>10310
HQGHPTK
>10311
TGLAYAT
>10312
HLKGMTP
>10313
VWPHDSP
>10314
AVPGTMH
>10315
ALIPPNV
>10316
EQNRPTP
>10317
RPTTCYV
>10318
QGSARNP
>10319
TVPRKLC
>10320
RKPQIMP
>10321
GVSSSRQ
>10322
NPMPVPW
>10323
RSVPQLH
>10324
TVECTPL
>10325
KTEIPAR
>10326
ALVRGQF
>10327
QARRLLP
>10328
NYTPRQS
>10329
GHLRSAV
>10330
STQFGPA
>10331
DHFMRPT
>10332
GLLFGQT
>10333
TQLAPPV
>10334
HTLHLPL
>10335
TVKSGGH
>10336
STHKLPS
>10337
GHRPPGL
>10338
STADRRH
>10339
LSSLSLL
>10340
QMRHHNQ
>10341
HAVATVL
>10342
RTDWNPN
>10343
MVSAQTT
>10344
TAIRTHP
>10345
GQSTYMA
>10346
VAPTSLP
>10347
TTHTHSP
>10348
GTPTTED
>10349
RQASTTY
>10350
QKHGERT
>10351
TPLHGIP
>10352
LARHALA
>10353
DRSKMVI
>10354
WKVPFRP
>10355
AMMKRYH
>10356
GTMMQRT
>10357
MAPQLTI
>10358
TPRSPNP
>10359
SSTTPVR
>10360
IPHLRSS
>10361
AARWSTV
>10362
AVHPSKV
>10363
HGPKLAD
>10364
QHALDRS
>10365
QFTPMPA
>10366
VMPLSPT
>10367
TVKMAPR
>10368
NVAQALY
>10369
VPCWSPD
>10370
LVTDGQS
>10371
QLHHWPV
>10372
HKTAPTM
>10373
QPKPPMR
>10374
LPRPEPN
>10375
SHSLIWL
>10376
GQNTLIR
>10377
QQHTAPP
>10378
TASTRTD
>10379
VRAAILF
>10380
LVQTAPV
>10381
VQRKHEC
>10382
ARMTATH
>10383
GHTSVPR
>10384
QWQRAWT
>10385
WEMPWLT
>10386
ALRTASG
>10387
EPTTVAT
>10388
SLVEPVP
>10389
SQPDRMR
>10390
RLITGPA
>10391
TPPTLSY
>10392
SLLDPPI
>10393
VLPALKS
>10394
AWSILMP
>10395
VWHRAPP
>10396
TWQPVWN
>10397
RPPMSNS
>10398
TLRHMYV
>10399
NHTARTT
>10400
QTADIPK
>10401
AAGMPNH
>10402
ASTHIQP
>10403
QPRCFTT
>10404
SPRTYVA
>10405
TITQPNA
>10406
RTAMIMH
>10407
SYSRPPH
>10408
GLGPLHF
>10409
ERGQQAA
>10410
IAASNNF
>10411
SWTRGVS
>10412
SLLNKPL
>10413
KAVAEAE
>10414
AVSTLTT
>10415
VDTDLRH
>10416
LPPVSFP
>10417
SQGTTTA
>10418
RVPQTTP
>10419
SPLQMPS
>10420
RLEWLVP
>10421
QTMILLQ
>10422
QSHAVLL
>10423
NYAHSPR
>10424
QVHFMSL
>10425
QTADTNM
>10426
QHSGLFL
>10427
VVQTNTP
>10428
GPHESGP
>10429
HVNLPMS
>10430
SPNSPPV
>10431
VVPRHEL
>10432
QDSRLVA
>10433
QSQPHTL
>10434
AQLHLNV
>10435
AYNQTTV
>10436
HPLELSS
>10437
YHMTYQP
>10438
LYALAYK
>10439
DSSGHPS
>10440
TTKPPPH
>10441
QWAFRDI
>10442
RAPQPTI
>10443
QLRSQER
>10444
TVRDFAP
>10445
RMSTEPS
>10446
APLSIHR
>10447
DPYQMNN
>10448
TPPCAGG
>10449
HWVTLHP
>10450
VEQSGYM
>10451
MQRLTMS
>10452
ANVLLPM
>10453
AYRSAAP
>10454
AKETATL
>10455
AMSLKSQ
>10456
QESTVSV
>10457
EWRPKTH
>10458
APIHMLQ
>10459
RLASHYH
>10460
EGRQDSI
>10461
DPPYHPT
>10462
STPMGQT
>10463
DQRNGLD
>10464
MDSQRIP
>10465
LRSSAPL
>10466
HGTAVGL
>10467
ARYVPPL
>10468
TQTALLP
>10469
DVSVRSM
>10470
MSQHGPL
>10471
AHTYRPM
>10472
GNNVYPT
>10473
DMTRTYA
>10474
TPHNTRY
>10475
GLGQKPR
>10476
ADASTPS
>10477
QQESILG
>10478
VWHPAQP
>10479
MQRTWND
>10480
ALDVFTF
>10481
FQAQHLE
>10482
APQPAKQ
>10483
SGVPPAS
>10484
MLRPDQL
>10485
KLLHPTL
>10486
WHNTAIM
>10487
WAYNSVL
>10488
TQGVGAR
>10489
QLGVQLP
>10490
YAAGHRP
>10491
TRFSSPD
>10492
SEPAETQ
>10493
LQRTEAA
>10494
TPETPHL
>10495
MPWLQAG
>10496
HTGATIM
>10497
HQSYTHL
>10498
VASSPFT
>10499
GDAKKGW
>10500
MPKMSPC
>10501
LMARDDL
>10502
LTMAADT
>10503
HTQLVSP
>10504
HSCNSTH
>10505
SPSQPLQ
>10506
QLAGAPN
>10507
APHEDLQ
>10508
ALTPDSF
>10509
AWPLFEQ
>10510
MPRVFPP
>10511
QPRSIGP
>10512
GAEQTTM
>10513
APPNAVA
>10514
THMKPKM
>10515
MNDQKYH
>10516
QPLMPKG
>10517
TDQQTQL
>10518
TQQSHST
>10519
TTKQTLP
>10520
HEMHTRS
>10521
EQMWQLT
>10522
RPLPLLL
>10523
MRTPDLL
>10524
LRCTSSP
>10525
QPVTTNS
>10526
FTQALQG
>10527
THTTRTG
>10528
IVPLLDR
>10529
APIALRP
>10530
ELLLPIA
>10531
TVYHVQT
>10532
VPQHGSA
>10533
QTPRILQ
>10534
NPRTLTD
>10535
QPDGNWV
>10536
SPGCRAL
>10537
LPPLPQH
>10538
GPWKPEH
>10539
DPTRPGS
>10540
TPVEHQE
>10541
RIPGPLP
>10542
NQSPNNQ
>10543
TAQHVTR
>10544
KQTTNPW
>10545
EEMTYLR
>10546
HQIHHGT
>10547
QMEDTLA
>10548
LTAHPYS
>10549
TMQAHNR
>10550
WPLTRYA
>10551
APNSLAK
>10552
QTQRLQM
>10553
VYRSVGP
>10554
LAAYRNF
>10555
GQTGCPL
>10556
TQYDGMY
>10557
SIIRTAM
>10558
STNITLQ
>10559
SLHFRPE
>10560
TVRVLLT
>10561
LPQRAYT
>10562
QPPQTYP
>10563
ATGSVRT
>10564
ATTTTTG
>10565
MRTLDPF
>10566
TPYPRHY
>10567
HDWPSVA
>10568
RQLPGTE
>10569
QPQTHPR
>10570
QPSMSYL
>10571
HAPDTTG
>10572
ALEHRPV
>10573
THDLIPK
>10574
ATPTLLA
>10575
TASIPYA
>10576
TLQDPEP
>10577
HRSPPSE
>10578
ALWDLNP
>10579
SQGHSTS
>10580
QSGCPPW
>10581
THFPSVH
>10582
YPAQLPQ
>10583
HTYHFPQ
>10584
APYALWS
>10585
KTWLPSL
>10586
APILTSL
>10587
AVKGLIE
>10588
LSPPLVT
>10589
TRYLQPL
>10590
GHSVEAW
>10591
QNAAKTA
>10592
TLEVAVR
>10593
LAYPAKL
>10594
HRMDPPR
>10595
GDSPRLL
>10596
RSAIWIE
>10597
RPAVLYP
>10598
QLLSTPV
>10599
SPAPETS
>10600
TTTEVPR
>10601
HPRLAIP
>10602
TSKAVVP
>10603
VLQNPAR
>10604
EFTKPGH
>10605
MSAANVT
>10606
HPHKERG
>10607
QMPNPLE
>10608
QTPLMIA
>10609
SSLPHRN
>10610
LPQMPRP
>10611
YAAGFDR
>10612
AQTPFLP
>10613
MNSLTTV
>10614
SPPTPWP
>10615
LRAPYAL
>10616
HPMTMHL
>10617
YHGPLPM
>10618
GRLPSDL
>10619
HAQWIRI
>10620
SEHSTAR
>10621
EGAAPPY
>10622
GSLAAVT
>10623
GMTMGPM
>10624
HGQPRSP
>10625
LSAEGHS
>10626
QVWSPAL
>10627
RAPEHPP
>10628
TRHQASV
>10629
ETLPNKL
>10630
TDPAHAT
>10631
GGSGRLA
>10632
TSRHAPP
>10633
RQPVDQP
>10634
DSRVSPR
>10635
WMPTELV
>10636
VAGVRLH
>10637
LPHPPRV
>10638
QVTHYSH
>10639
LEPVRLS
>10640
HRAHLFT
>10641
TSQLSDL
>10642
RAVVPLE
>10643
TETDKFS
>10644
SLPTAQF
>10645
AKPQPRT
>10646
HPRNPLH
>10647
SSSPLPY
>10648
RAAGTDT
>10649
QSPRSHP
>10650
REPEHVF
>10651
MHAEGGP
>10652
IDPQTQI
>10653
AHKTKLD
>10654
DPIELRH
>10655
HTRTPPK
>10656
HPLRHIS
>10657
GEVQPAT
>10658
TKPQLPY
>10659
TLPWRLM
>10660
AQAMRTH
>10661
MYRFPWP
>10662
QPIMTIR
>10663
QLWQPIM
>10664
WEHSHQP
>10665
SSDTGLT
>10666
RDKPHMS
>10667
VALHLST
>10668
RPVCGAT
>10669
AHAFQTD
>10670
AVKSAHQ
>10671
EAPRLGR
>10672
AQPKLHA
>10673
EPITHQH
>10674
VAPVSQY
>10675
QHPWMSQ
>10676
KVLPSRT
>10677
TSAVQTV
>10678
ELQYPPM
>10679
SQLPLIA
>10680
AWPRLQL
>10681
LTTRHAL
>10682
AMVRGSL
>10683
RLSLTCP
>10684
ACKNLTS
>10685
VAKRLPA
>10686
QKTSSAY
>10687
KQMPIVQ
>10688
TDKQLIA
>10689
EAHDFTD
>10690
HRSIPMN
>10691
MPPGMRS
>10692
SPPSNPG
>10693
RLQQMMD
>10694
QPHNSTH
>10695
VMSTQLP
>10696
APRPLPY
>10697
QTSGKPL
>10698
HRVQAPP
>10699
GVRLLAV
>10700
ELALASL
>10701
QQRHQGL
>10702
VQPINGT
>10703
SWRDQML
>10704
AHPTVHL
>10705
QPAKSSA
>10706
RTPISAY
>10707
ANMQRPN
>10708
RELLSWD
>10709
HKIPPRP
>10710
QADLHMP
>10711
AGQQAHP
>10712
QPMTPYV
>10713
VPHYPYR
>10714
DPISPRT
>10715
ESLPPPS
>10716
TPHDRCM
>10717
AYRHALD
>10718
AERYAKP
>10719
ATRQQLT
>10720
LSSGPRF
>10721
SEPNAPM
>10722
HTEWQNL
>10723
KPVDTLA
>10724
TCRMAND
>10725
GGYGRQP
>10726
HAQNTYP
>10727
MRLPPAA
>10728
KPALKSY
>10729
NSMMLRT
>10730
AVPQITP
>10731
KYADNES
>10732
HHGGRPA
>10733
AHGRTFH
>10734
DLRTLTN
>10735
QEASAHT
>10736
AYQPNMP
>10737
TQRATPS
>10738
TTITRQE
>10739
DHGQVTM
>10740
GDMPHTT
>10741
RTYELLS
>10742
AKPQQTS
>10743
RTSIATG
>10744
QIAFATS
>10745
TPPHSPQ
>10746
RTWQQLI
>10747
DALAALP
>10748
ANKLTRH
>10749
VVAPMSL
>10750
RAATTVP
>10751
TDKPYLL
>10752
NGDASVI
>10753
GDALPLA
>10754
TQQYWHT
>10755
NGTPSNS
>10756
ATALHFA
>10757
RPPVLPK
>10758
ANTAKLP
>10759
TPSRTPP
>10760
ATLLPKS
>10761
MVTDGSP
>10762
TLHSPQH
>10763
ATDLRPT
>10764
LRSDTYT
>10765
TLGTGQL
>10766
EGSLHPY
>10767
THAIATL
>10768
STKPASV
>10769
HDASASQ
>10770
VARPTVV
>10771
GQTHDQP
>10772
RLLHSPY
>10773
AYRPALK
>10774
HPLQGDS
>10775
ANQLRDA
>10776
AEWVALP
>10777
QSSGALF
>10778
HSFSHPA
>10779
ANTDPDT
>10780
TADDLLD
>10781
GQHPPSH
>10782
GRVMSEH
>10783
VALTFSA
>10784
VPLMARS
>10785
STWSVPP
>10786
GLPLGSI
>10787
AMHGYLK
>10788
SHRPYAL
>10789
AFLLPAP
>10790
STARIFP
>10791
SNEGAQF
>10792
ARPATAC
>10793
HAAVLDP
>10794
TRQLQGH
>10795
QVTPWHY
>10796
ARPPYHH
>10797
WDSVTMA
>10798
LVAPEWS
>10799
QPPRHLP
>10800
LATIQDM
>10801
TAWSRAN
>10802
AKEAASM
>10803
WHTEQHQ
>10804
TWRQHAV
>10805
AMFSPRA
>10806
QPRTDRH
>10807
TASDQGP
>10808
ALRPANP
>10809
RLAATLS
>10810
VTQPRMT
>10811
SHTQLLE
>10812
HGNKPLW
>10813
AHVTPAT
>10814
TIWDLQE
>10815
WPRLASS
>10816
GKPTHLP
>10817
AARTDHR
>10818
VTFQQPW
>10819
VAANTTP
>10820
MRESVQK
>10821
QSGVLVL
>10822
NAARNHH
>10823
QPLHTAL
>10824
AKGMQPY
>10825
ALWPYVP
>10826
VMLVNPE
>10827
ERADLWI
>10828
AGEVRWA
>10829
QTQTWPC
>10830
RPTHTIE
>10831
TTPPSSD
>10832
QAQEEVS
>10833
GTIDPPT
>10834
ARPVYHY
>10835
QLSDPPL
>10836
QSKLPRD
>10837
TPLGQQS
>10838
TQANERT
>10839
RTPHFTQ
>10840
DPQSVPP
>10841
MQSQTML
>10842
SPSGAPP
>10843
NAWLAPT
>10844
AKANPSC
>10845
APALRYV
>10846
EQPMSVR
>10847
YSYPTTV
>10848
SHGLRFV
>10849
AQPNFMP
>10850
TIPQTPP
>10851
RSEHSIL
>10852
HASILRP
>10853
HSRHSYG
>10854
EGLSAHE
>10855
TTHTYTG
>10856
YAMQPYS
>10857
RVMNVLP
>10858
QMITHPP
>10859
DSQYMAS
>10860
TRSLYPT
>10861
AWNQHTV
>10862
VHMDATQ
>10863
RLHVPNL
>10864
HLQMMPL
>10865
SPPLPVN
>10866
TTNNVPT
>10867
DNPNTAN
>10868
GPMGLTL
>10869
KPLDDSS
>10870
WYISPVY
>10871
SRADGPS
>10872
VKHTLES
>10873
AVRCTKH
>10874
MTKIAES
>10875
AQPPTLL
>10876
TFTLQAA
>10877
APFWSRS
>10878
SPTATSS
>10879
IRAVPQN
>10880
STAGTVA
>10881
TPSTHPS
>10882
ATVPTFS
>10883
AESLHEQ
>10884
RLEVFAR
>10885
TRCSTLL
>10886
QAKWWWA
>10887
THMLPLY
>10888
QTWTKGS
>10889
HTAYTTG
>10890
APADVPV
>10891
DRTYPLT
>10892
SIHKLLR
>10893
ALAKHDS
>10894
QTSLATR
>10895
RVLPAAE
>10896
RATATHG
>10897
QPHSHIP
>10898
HMSRTNN
>10899
LLPNEAH
>10900
TSADYKM
>10901
ANRDLWA
>10902
HMSLRTG
>10903
WAQPILM
>10904
APAKVPY
>10905
DGNAVVI
>10906
MNSVTQR
>10907
APSQLHT
>10908
HSATLPT
>10909
AQASLIV
>10910
RHSPTDP
>10911
ALPPNKL
>10912
TTRVPLQ
>10913
QAQHSTD
>10914
SNKIQPY
>10915
RPTEAKL
>10916
TVSAPWK
>10917
YMTAPMA
>10918
HPHISKS
>10919
GTTNMPY
>10920
EHLQTSF
>10921
HAQHRPL
>10922
AAHLQPL
>10923
HRTLLHL
>10924
QGPVMPP
>10925
TGLLPGS
>10926
HDQIAPP
>10927
RPPGLTS
>10928
HHAHLRG
>10929
AMTLANF
>10930
SQPDTLN
>10931
TTTVPPS
>10932
EPTTVVT
>10933
STHIPAL
>10934
ELMPPFS
>10935
TPSTLIP
>10936
GPQPTRS
>10937
ATVPHGT
>10938
VTPVTSW
>10939
TGLHDLP
>10940
HRPLEPP
>10941
GIPTQFY
>10942
VEAHLTS
>10943
HDAQSVA
>10944
LPLSKHH
>10945
SLAHPRL
>10946
STKHECW
>10947
TITGPRD
>10948
ANYPLIY
>10949
QPHVLSQ
>10950
GLAEWTT
>10951
QLTYHAP
>10952
GRPPQPG
>10953
AERCPCD
>10954
TVHKTPP
>10955
ACQPRSS
>10956
RTPVMST
>10957
WTQKSGQ
>10958
VPVRAGM
>10959
HLRSPQM
>10960
TPELGRH
>10961
FTSPLLN
>10962
TGMYKQQ
>10963
RTELLSL
>10964
LVQSRPH
>10965
GRLYLHQ
>10966
ESAPFRS
>10967
SKLSLGP
>10968
RTGAELR
>10969
GNAHLQP
>10970
IPTRLPY
>10971
WPQLIRI
>10972
GFQRATP
>10973
QHLTMSP
>10974
NRDTTGV
>10975
EASGLNA
>10976
ATSWLAR
>10977
ALQDLLS
>10978
TWHFMTS
>10979
IPRPVHG
>10980
DMPTRTL
>10981
DGSPPGP
>10982
QHLSPRP
>10983
ATATFAL
>10984
ILAYSIP
>10985
APPGSTI
>10986
HPPHPFH
>10987
SPRDSPA
>10988
SPYTTPS
>10989
HTLVPNP
>10990
TPCTVAR
>10991
QTQPFWV
>10992
RATLIWC
>10993
DALPSAN
>10994
HSASDSM
>10995
TKAVVFR
>10996
SHPSSQQ
>10997
GVAPLNS
>10998
QALRLTP
>10999
EQCPRPP
>11000
KAQWLGI
>11001
VPVMLQN
>11002
ISQPPHS
>11003
KNPLLIE
>11004
TKQPEPR
>11005
SPQTSLY
>11006
QSQHPTR
>11007
NVLDVPH
>11008
WPHPRSS
>11009
LLPKSHS
>11010
RLLPVSP
>11011
TPPQMNL
>11012
CPLDPDT
>11013
VEKTGSV
>11014
QSQNPKL
>11015
YCSDVRH
>11016
EGDWTLR
>11017
RSHDVTH
>11018
QLHRHTQ
>11019
ELPTNYP
>11020
ARLAVPP
>11021
TLSMKQH
>11022
RVELSIF
>11023
ARAASSG
>11024
AVPPHPF
>11025
RSTLPSP
>11026
QPVHRSP
>11027
TPVVWCE
>11028
LAWSTHL
>11029
QPAQSEG
>11030
QDRAADF
>11031
SGPYPSH
>11032
HHQVPWG
>11033
QPQTYTQ
>11034
TSLLGKL
>11035
ALLHDGL
>11036
HVQLHAK
>11037
DQVMLIR
>11038
LRIDLLN
>11039
ELTRDKP
>11040
SLPDRRA
>11041
TTAQLAL
>11042
EHVAASR
>11043
TPVPLRI
>11044
QYWATDL
>11045
AIAHERP
>11046
SWQRHPL
>11047
NLAQSRT
>11048
RALPYTE
>11049
ARDSANM
>11050
ATYRMLP
>11051
ITRSTMT
>11052
SDQHSRR
>11053
QHQPQVC
>11054
WSRPNPW
>11055
LARPSMT
>11056
QPGTRLT
>11057
HGAVILI
>11058
LAASMIS
>11059
ITTPVYS
>11060
VGMTPMS
>11061
HFAAAIT
>11062
HTLRAGP
>11063
QSSQRYH
>11064
TTVDVLA
>11065
TTRPALM
>11066
HELGVNP
>11067
GKNTLQV
>11068
MPTPIHV
>11069
LPRTPYQ
>11070
RTSVEMP
>11071
AMRTAIS
>11072
TSWLATF
>11073
KPHYLHN
>11074
GTQPPSL
>11075
ATALPSV
>11076
ELAYLRQ
>11077
RPHNNPY
>11078
RTPMPTP
>11079
TSTIMYY
>11080
HGLESKS
>11081
QLSKTQN
>11082
DAMLGRG
>11083
STGLEPQ
>11084
SPHQMAL
>11085
QLWTLGR
>11086
KNIVAYW
>11087
NADAINW
>11088
HTKLPMR
>11089
SPRHAGT
>11090
SQFHRMI
>11091
VSFPANI
>11092
AGTQTNC
>11093
TRGGTLT
>11094
DARGGNR
>11095
SMLGALQ
>11096
RAAIPDA
>11097
EHDSVPT
>11098
EPPKPKH
>11099
VLQEAKW
>11100
ATPIHLL
>11101
QIGNIIS
>11102
THVTAGG
>11103
AYVYRTP
>11104
SWVQSRM
>11105
RPAWTSM
>11106
LPRMLSH
>11107
DTKQETR
>11108
ASKERSI
>11109
QLVTLII
>11110
GHDPLAV
>11111
VSRYESR
>11112
MSTQSAY
>11113
TDTPTRS
>11114
AEATSVY
>11115
RDAGHPP
>11116
GTNHRQM
>11117
AATIAPS
>11118
LRHPLHS
>11119
KPWMHPS
>11120
HTRDWPV
>11121
RWPVSTI
>11122
TLKYKVH
>11123
HTTGTRS
>11124
VHSETKL
>11125
QMVYHDV
>11126
GDASLRM
>11127
VHSPLTP
>11128
AQPPIAQ
>11129
QVLRDSP
>11130
DAPITRP
>11131
TLHTQCE
>11132
MVHLPFY
>11133
WESPPKS
>11134
GAPALTY
>11135
EGVNSAL
>11136
HWLDATH
>11137
RSQPLTT
>11138
GTTTLGS
>11139
QKYSAQQ
>11140
HRPHPSL
>11141
MMPRNAS
>11142
MSMGPPI
>11143
WSSTRII
>11144
AIPVLIN
>11145
DPMRPDS
>11146
ALSHLTY
>11147
STQEWRR
>11148
QTQVAQN
>11149
LSQTSPP
>11150
SLQLYLH
>11151
QADGADP
>11152
QHTHTQM
>11153
TTQHPGI
>11154
TPFMPTR
>11155
LHKPYTS
>11156
HPNLTGA
>11157
AWRSPVY
>11158
AHSKGPW
>11159
LTLDSRK
>11160
QDEQSKE
>11161
QHLPSHG
>11162
HPAPTCL
>11163
RESSEHY
>11164
HPKPLNT
>11165
SHKVANI
>11166
TQPTFGI
>11167
WLLTPLL
>11168
KMQATNP
>11169
TPNRYPY
>11170
QPDSGPM
>11171
APFWHLP
>11172
TLPARPL
>11173
HRAPVTN
>11174
ALRPDPV
>11175
QSHGLYT
>11176
KQQCTSR
>11177
ALHSLSG
>11178
QSTTVLS
>11179
TPMHRPS
>11180
EAPPFAT
>11181
TRPNPVP
>11182
WSMPAVP
>11183
THNQPVH
>11184
QVTHWLR
>11185
SPGMPMQ
>11186
TQTTAHA
>11187
RPPLPHV
>11188
DLCTNEM
>11189
TDPVPML
>11190
TNVDPFK
>11191
WNTGRPL
>11192
MMEWSSP
>11193
RELPRTL
>11194
HPPSPPL
>11195
AIPKQQS
>11196
HHPPDTH
>11197
DVPLLEP
>11198
GTKPDPR
>11199
TQQLPPN
>11200
EVTDAPH
>11201
HPERLIL
>11202
AQSRFAP
>11203
ALIGARQ
>11204
AYEMRRN
>11205
RDYQAVH
>11206
TPMEPMS
>11207
KCLTIPK
>11208
TTPRNST
>11209
TAYMYHR
>11210
DPREPVP
>11211
THSTGII
>11212
LMHNSAP
>11213
AEMLNDA
>11214
TAVTKMS
>11215
HWPAILV
>11216
TDTFLRS
>11217
AHKVVLL
>11218
WTGKLLL
>11219
GAHMPAL
>11220
STRSLHF
>11221
QLPSKRD
>11222
VPANLAA
>11223
EPPVRSR
>11224
STLQVLW
>11225
SHPLGRT
>11226
VMTHTQQ
>11227
HTQSPNL
>11228
RPPITLD
>11229
GLPGVYR
>11230
ACQVTLP
>11231
KQAMVPT
>11232
TWVTGFG
>11233
TGLPRPP
>11234
HHHATPV
>11235
RLQESAP
>11236
HPTHNMR
>11237
TAPSLEA
>11238
HHQTHSP
>11239
ATDKLNA
>11240
QLHLYPS
>11241
YPSNALP
>11242
AWIATPA
>11243
TPPTRPL
>11244
GLHSNVY
>11245
QRYLDHV
>11246
GPAVLEN
>11247
LRAHTLN
>11248
ARSLPLV
>11249
TNGMQPS
>11250
AMVTANL
>11251
TQSLPPR
>11252
QLPASSH
>11253
TMPPRYH
>11254
VERNTYQ
>11255
ATRSVPP
>11256
QHGSTSS
>11257
TGHQQLG
>11258
HAEYKHV
>11259
TRAHLPH
>11260
LVPHLNA
>11261
TESMRAS
>11262
LPAPTKD
>11263
LERGSIR
>11264
RPASHCA
>11265
APSDLQS
>11266
ARTLLRT
>11267
KPSLVPY
>11268
SPPTLIR
>11269
ATRVLWT
>11270
QVRQMHN
>11271
RLAPLDF
>11272
QNEQLIV
>11273
AERTATR
>11274
IQPGPLI
>11275
TWRHYPV
>11276
VRILQTV
>11277
DKQMLTA
>11278
WHSTPPT
>11279
HASATLH
>11280
QHLLPTH
>11281
SVPCALV
>11282
MPPPAQP
>11283
RVMLPIP
>11284
RAAALTV
>11285
SVTPPLY
>11286
HDHLLVQ
>11287
ARPVVFF
>11288
MEVGPPA
>11289
SHQKLPD
>11290
NPHQLHL
>11291
MCVRCAT
>11292
SPKVPSE
>11293
QPLQSSH
>11294
ASWTTPN
>11295
QPTASMN
>11296
QQHLSPE
>11297
IRTAANP
>11298
MPRSTAV
>11299
TNPVGLQ
>11300
SAQTSLN
>11301
LQGLPRE
>11302
EHMQIRR
>11303
ANPGLKG
>11304
TAMPRIT
>11305
QPPLPLT
>11306
TSATPKN
>11307
LPLTPDR
>11308
TTSLGKK
>11309
LIPRSDY
>11310
LTPPSLM
>11311
QERTNYQ
>11312
CITPTTH
>11313
ELSLKDP
>11314
HATQRGI
>11315
APKMHVF
>11316
SLTIGPT
>11317
TWCQMPL
>11318
VIPIPPH
>11319
CLANRMS
>11320
SHIALEY
>11321
EPTVLRT
>11322
ALPDSPF
>11323
LLRSPPQ
>11324
TVPLVPM
>11325
KHPTTHC
>11326
KHLALQP
>11327
HMLVSTP
>11328
RSDLTAL
>11329
QAMQPSF
>11330
WREQLPL
>11331
AACGNPT
>11332
VQLTLFK
>11333
AGRTLDQ
>11334
SPASYST
>11335
QRLPLAF
>11336
QLPKPTS
>11337
TPQEQIR
>11338
RMLPVTN
>11339
HPPLNFS
>11340
GPQRHMM
>11341
ASRLISG
>11342
HQLSPRH
>11343
DRLQNPP
>11344
NVWHTYR
>11345
SMTSVTK
>11346
QLAHWRL
>11347
VLPKTRN
>11348
QHGRQWT
>11349
MHTRAVN
>11350
LIQSPPF
>11351
KWPVAVS
>11352
VRLSDQA
>11353
NTKVPAR
>11354
LMQTLLS
>11355
SPSADKP
>11356
QPSTDIQ
>11357
HGLPVAT
>11358
SGPAPDG
>11359
SLNPNAV
>11360
VPAPVPS
>11361
QTAQRTE
>11362
AWDMLTQ
>11363
SEPSSHT
>11364
HPTVGTK
>11365
GLYVMQP
>11366
VPPMHSL
>11367
NTSMRSV
>11368
GPAACSS
>11369
WPVKHPR
>11370
MKPHALI
>11371
AQRLASS
>11372
SQHSLIV
>11373
SFMVSPG
>11374
TQIHPPK
>11375
ALDTKVK
>11376
NAPSARL
>11377
MPVHHPC
>11378
APYSSVT
>11379
TVGVAGQ
>11380
DPNEPNY
>11381
HSPTTNA
>11382
KLTPVGR
>11383
RTPEPPA
>11384
AGTVPRL
>11385
TGHLTHR
>11386
HEQSPST
>11387
DLRLQQQ
>11388
SLLVPPW
>11389
RPPHPNW
>11390
QMLRLPI
>11391
APQSMRS
>11392
AELNVHP
>11393
DWQMFGH
>11394
TMPARGW
>11395
GSTEQPL
>11396
ARPPDLI
>11397
AEANLLH
>11398
GQGAWLY
>11399
LPVVATP
>11400
DLATIPP
>11401
HTPGSTA
>11402
TLPPTLY
>11403
WSKPHAM
>11404
AQHGNSM
>11405
QSPAQAQ
>11406
MTGTTIH
>11407
THTMPLQ
>11408
VTVPPTD
>11409
TPTTHNA
>11410
QGAQANL
>11411
RTLEQAI
>11412
ELPGPGD
>11413
SSHPLTL
>11414
SPRPMTG
>11415
VERLPDQ
>11416
QIPNQTA
>11417
MHQSVPQ
>11418
VGHPQFP
>11419
WRPQVMM
>11420
TPWTNPS
>11421
ERSQPQQ
>11422
THASLMR
>11423
APNPRGV
>11424
ATPPCPN
>11425
ANQNPHP
>11426
GMNYHRL
>11427
STSSSGY
>11428
TTGTQLT
>11429
HPPVMPL
>11430
ALNQIPH
>11431
NLQRLNL
>11432
MLLPCMT
>11433
NAKPPTQ
>11434
QYAQRHH
>11435
HQPPNLQ
>11436
ACPIVSA
>11437
NPMQPGT
>11438
AKTWTHW
>11439
ASYAPEL
>11440
RHVNTIY
>11441
WRATGLP
>11442
KMSLGPS
>11443
WHQGTLA
>11444
TTTPVVY
>11445
KPPTPSY
>11446
STEKSMQ
>11447
HPPKGYL
>11448
QHQKLSL
>11449
KPHSPHL
>11450
TRADHPS
>11451
WTYPATF
>11452
AVWSSHR
>11453
QAKWHLA
>11454
GRVPTFP
>11455
QLPHRLS
>11456
GEPHFRT
>11457
ERDPRHA
>11458
DESPAPR
>11459
TPMVQPP
>11460
RVAPILD
>11461
EDKRPAE
>11462
TEPVFAL
>11463
LGAMDTS
>11464
TEYAQNH
>11465
QHTLRPP
>11466
ATKPQIV
>11467
AAVTGTK
>11468
TSVSRAA
>11469
HLPPDEL
>11470
DRLLHSS
>11471
TTIKTAN
>11472
TTSDTTA
>11473
STSHLLL
>11474
EQSTPLR
>11475
SQALLSR
>11476
ISTASQT
>11477
KPAASMY
>11478
VGPMHAG
>11479
HWMESHS
>11480
LTPRAIW
>11481
AMSLPGR
>11482
TTANTAE
>11483
DGAPIPL
>11484
VDHHKPG
>11485
KLAFTIE
>11486
IQVPLPD
>11487
ERPPPSI
>11488
GQFVRFP
>11489
SAITLRT
>11490
TTPNPST
>11491
TPMGNTR
>11492
MEPITMQ
>11493
LQGSPFF
>11494
VRATCSG
>11495
RTHNLLE
>11496
HPISDQW
>11497
GDPKPEF
>11498
ARPNLPS
>11499
AGAKTPL
>11500
KLDEPQP
>11501
SLPAMTH
>11502
VQLSPQA
>11503
GEHWMPQ
>11504
NTHHAAL
>11505
GTVGSCV
>11506
YSALGAT
>11507
EEAPACS
>11508
TLTKTVT
>11509
QHLITPL
>11510
LVAPAPP
>11511
QTSMPQA
>11512
ALWPRSE
>11513
VATAFPQ
>11514
EQPCGQQ
>11515
ATQHPMH
>11516
HTTKPLL
>11517
SSDRSQL
>11518
STTQPTI
>11519
HEQTGGI
>11520
MPPTITK
>11521
LSTSKPA
>11522
ATDSPYL
>11523
ESLIQLP
>11524
MSNTANN
>11525
TYHPAPL
>11526
LNPHATT
>11527
ATWQLTS
>11528
DHAQSTL
>11529
HPSHISL
>11530
ELPWNHH
>11531
TTWTPIL
>11532
TFVVVPS
>11533
VLDATST
>11534
YQTASHM
>11535
APFPSSP
>11536
RQLVPEN
>11537
APHNRPT
>11538
HELQMPV
>11539
STLMQPG
>11540
DRRLDSD
>11541
HSHAVNL
>11542
SSDLAVH
>11543
SPAERTL
>11544
RLQADRV
>11545
ELRSGLR
>11546
SPQRPPS
>11547
QTLPVLE
>11548
GPPYGTF
>11549
TNTVPFP
>11550
GLLDEPL
>11551
LEQNTIS
>11552
HEYQVMR
>11553
TPNKQNP
>11554
MLNPDSW
>11555
ATASTNL
>11556
MPVSWSR
>11557
KGYSDNE
>11558
GKASPML
>11559
QPLKTSQ
>11560
YQYLDPP
>11561
KLATSND
>11562
KPQPSPS
>11563
TLKVTHE
>11564
MMAREQN
>11565
AAGAGAH
>11566
APPESFL
>11567
DPHGTPW
>11568
QMPHARL
>11569
ESDWMPT
>11570
TSGTPSL
>11571
HPPRALY
>11572
AKNWFRT
>11573
AYLPAKP
>11574
VTWLNGG
>11575
TLSPTFF
>11576
DTGGLPK
>11577
QLLPMHT
>11578
DVAPSVA
>11579
KTTMPRL
>11580
HAGFSIY
>11581
STAETEP
>11582
QSVLSLH
>11583
APPAGPI
>11584
GQLGGTR
>11585
ARPLTSF
>11586
HQSIIQN
>11587
EAPILPT
>11588
HSPSSLP
>11589
QRMHTPT
>11590
SLLPSSQ
>11591
TPRHRYL
>11592
QTHTLKP
>11593
LGPPLPR
>11594
ATTAAHN
>11595
SLRVTPP
>11596
VHAEMMP
>11597
TDAVTQS
>11598
QDCLTPL
>11599
TQTRWIL
>11600
TEGRHAD
>11601
QWARFQA
>11602
GDRPLQL
>11603
HAMPPRA
>11604
GHQQPRP
>11605
SDRPLWQ
>11606
HTWRIKS
>11607
TVVPGPL
>11608
RDAQPLT
>11609
HQRTVWT
>11610
RLSANLI
>11611
MSQHHLR
>11612
TSATQSN
>11613
GSGGLFW
>11614
STMRVHS
>11615
TLFKANS
>11616
GTQILQP
>11617
QSLLPPL
>11618
QLRFWSQ
>11619
TQPHICL
>11620
AGQVLST
>11621
GVNSALF
>11622
LPSEVSS
>11623
SAAMLVS
>11624
TQNSRDF
>11625
QGHHWHH
>11626
KAGAVSS
>11627
RPIPCRI
>11628
AKMNSLE
>11629
GLSLAAR
>11630
RPVIHLS
>11631
QRPQLPT
>11632
TSPLSSY
>11633
QPDHRMA
>11634
RDAPIVL
>11635
AAASLTV
>11636
HSQCPSQ
>11637
HPMSPIL
>11638
VHQPLSP
>11639
QAQWQSL
>11640
QSMYNLR
>11641
HSLQDAW
>11642
DHLELQP
>11643
VQPKMMT
>11644
TPLAVTL
>11645
TMPHARS
>11646
SSTDQSA
>11647
MPLHPPT
>11648
VLDTGSS
>11649
APRNQPL
>11650
LITPASN
>11651
APLIRYL
>11652
HRMALPS
>11653
SADPVTY
>11654
THRSLLY
>11655
DTTSTPQ
>11656
AHWTPWP
>11657
TTRHQNP
>11658
GLRGIER
>11659
SSTTAHR
>11660
QPLRASS
>11661
SLPVWEH
>11662
RAHPMAH
>11663
GAPGHDP
>11664
QRLQWSH
>11665
AVTIHVY
>11666
APRHVFQ
>11667
GLPPFTL
>11668
QPVNRQL
>11669
RTSGQSV
>11670
HPGTPRS
>11671
QSCLPCL
>11672
RYDGDFC
>11673
RDHDEWS
>11674
EAPAETS
>11675
ARHVDVA
>11676
QSPANKM
>11677
MSCCVWN
>11678
MMPGLSR
>11679
QRVMIPV
>11680
TPCIQTA
>11681
TPQGCLY
>11682
ATQRSGM
>11683
AQADKRT
>11684
KATNILF
>11685
KLPGPSL
>11686
TPAHPLK
>11687
HVYQLTV
>11688
DLLTDRS
>11689
LPLGPGM
>11690
AADRTVN
>11691
RMALPPH
>11692
MPRSVAI
>11693
LATSIGS
>11694
GQEMSPH
>11695
SIPVHQM
>11696
RYPHIPI
>11697
GTKSPYP
>11698
MVAMHPH
>11699
ACTVAIS
>11700
GGERLHK
>11701
AQGPRPS
>11702
AATSIKP
>11703
ETPAWVR
>11704
TTIIQLT
>11705
ASPTMWR
>11706
MTTAPLA
>11707
LSLPVEA
>11708
LVPTQNV
>11709
GDPNELP
>11710
AQQISQC
>11711
RDPLPPA
>11712
VLKTLTP
>11713
TTGTPDH
>11714
AFSPQID
>11715
GPPTDNL
>11716
QPVRGTA
>11717
DRAPHWC
>11718
SYTSSGN
>11719
AVSRPSL
>11720
RAPVTQP
>11721
LSTPAWK
>11722
QLADRHQ
>11723
ATSRAYL
>11724
QRPVSFH
>11725
SQAIRTA
>11726
IVRPSQI
>11727
GNARITS
>11728
TPPGLHP
>11729
HPTPDKM
>11730
AYTANLQ
>11731
GSRTWVA
>11732
LSPTMSL
>11733
TGTADIA
>11734
WVPYAKL
>11735
ANAPPLL
>11736
KNWHPVP
>11737
LLHMMPQ
>11738
ESRMNLQ
>11739
SHKHPVW
>11740
ATCNACP
>11741
LPRTQEY
>11742
AMTALFA
>11743
DVPLTLM
>11744
KMPSLPP
>11745
LSMPGPG
>11746
TRAQMQP
>11747
WNGDEKW
>11748
GALPVKL
>11749
MPTVRPL
>11750
STPGPTA
>11751
HANNARS
>11752
QHPTHLQ
>11753
NVRMSAS
>11754
WPLSIRY
>11755
AEMLRLG
>11756
VTQNPSP
>11757
LQTEAHL
>11758
SSMLLPP
>11759
RQPLSPC
>11760
ARPTLDH
>11761
AWPRTPS
>11762
AMSSPPL
>11763
DAQRLYR
>11764
RAPYPYE
>11765
LQHTDTP
>11766
QDLLPYE
>11767
RAVAQMQ
>11768
QPAMMLD
>11769
AERNETA
>11770
GAQLPKE
>11771
RNAADTH
>11772
HFVTQNG
>11773
GMPLGFM
>11774
APPGRPE
>11775
TAHKVSP
>11776
MLPGSQS
>11777
THVHPPL
>11778
WRPTLPL
>11779
HLRPAID
>11780
VQHATSL
>11781
RTPMMTD
>11782
TLLTLTP
>11783
HWPPVLD
>11784
LPASNSS
>11785
TLQSRSH
>11786
HNVHPTI
>11787
TDHLSSE
>11788
AQPVFLS
>11789
VQWLNAN
>11790
STQQVTP
>11791
QHRDSNK
>11792
AGPPVTP
>11793
KLTLRPV
>11794
DVHPNRA
>11795
QPPTVHW
>11796
QDRVPKH
>11797
TQTQTTS
>11798
SEKTFPR
>11799
LSASRYT
>11800
HATTLDA
>11801
QPLTLVN
>11802
RPEALLS
>11803
VCAGAAL
>11804
LTPPQRI
>11805
AKPGQMT
>11806
WHGHTQA
>11807
WPQLTWR
>11808
LVIPIRS
>11809
RTESEMV
>11810
TMQSLYG
>11811
ALHQRHN
>11812
MVRLSPM
>11813
GSVVLLA
>11814
QVLREWC
>11815
TARSPHH
>11816
AMTTRAT
>11817
AQIDETH
>11818
DVLPPNA
>11819
ALSMRPL
>11820
TQRDYPR
>11821
QLACELP
>11822
TTEPHAA
>11823
APRYPSS
>11824
LMPGAVQ
>11825
DTALPPL
>11826
QPSRNAH
>11827
ASTSPFE
>11828
HPERMRL
>11829
EYAASTD
>11830
LTGEMSA
>11831
RTFPLHH
>11832
MPEGRRA
>11833
RAIGLVT
>11834
VPTSNAR
>11835
HSPCLTA
>11836
EPGLLPH
>11837
FITGPLP
>11838
AVHTILH
>11839
TASTLPL
>11840
SLGCPRG
>11841
ESTPTYP
>11842
ARSSASA
>11843
QKWRTDY
>11844
GTHGYQL
>11845
QRPHEHV
>11846
TGANLQS
>11847
QHKTPVQ
>11848
VPPVNSK
>11849
APSSADT
>11850
RQWSLPV
>11851
QRDMALI
>11852
GHDVSHW
>11853
VAAADAG
>11854
AQLRNTA
>11855
NAPTRTS
>11856
ATTTFRS
>11857
QTAQTNY
>11858
AKEAAII
>11859
HTTMAKS
>11860
CPAKGNA
>11861
EMPFRLH
>11862
QEMRLSH
>11863
TSGTQSL
>11864
ADVRQQR
>11865
QLHTATW
>11866
GHNSGWL
>11867
AYVRQPP
>11868
HTTFAKH
>11869
RVLNPPW
>11870
TQHSVTS
>11871
HPHLRTH
>11872
STTMTGR
>11873
TSPDVQD
>11874
ASPDSHD
>11875
QVTLPSL
>11876
GRAPSLN
>11877
NHRALVT
>11878
GAPDTTS
>11879
QDHRSMY
>11880
HVLPLPS
>11881
SSQQMRL
>11882
VRESTIQ
>11883
THKQDPY
>11884
HHNRLPT
>11885
DGWNAQA
>11886
RWAPMPP
>11887
WVRVPLP
>11888
RTGLPIR
>11889
SQPVVKP
>11890
QQYPWYL
>11891
YNVQTDP
>11892
YGGSPPF
>11893
AQWRYHL
>11894
SKAHYHA
>11895
TRNLPAA
>11896
STPDAIP
>11897
TTQTYLC
>11898
SPPLTMV
>11899
TQSTRML
>11900
SNDVLHV
>11901
QPDLSLL
>11902
ATGESPM
>11903
QPTPQQY
>11904
APVNSVL
>11905
TDVPTAR
>11906
AQMAVTT
>11907
GQTPTGH
>11908
SVMPNSK
>11909
QRSYSAP
>11910
DQGVLTV
>11911
GALKEKL
>11912
RPASVRV
>11913
ALTEPQW
>11914
AYETLNQ
>11915
SGAGLFR
>11916
TWQTGSA
>11917
TPTPYTD
>11918
SPEYLRR
>11919
GPTSTVF
>11920
TTLVRVG
>11921
TPACSQL
>11922
WTQPSPR
>11923
EQYQFPR
>11924
HEPTLIR
>11925
AMANEQR
>11926
DPTQTLC
>11927
DPRNNYV
>11928
GKAYATI
>11929
EHGPNNQ
>11930
HPASRLP
>11931
WSLPLMA
>11932
DPEPPKK
>11933
HPTHRPT
>11934
APETRTQ
>11935
HLPPGAI
>11936
GTGRHIL
>11937
AYQTYST
>11938
MPVHDSP
>11939
TVNGAIS
>11940
HEQLTAH
>11941
VAQLTVR
>11942
ETPPMIL
>11943
VPARMPL
>11944
QSPQTLP
>11945
ETRKLPH
>11946
AMNAPLV
>11947
HPRHNIV
>11948
HAPGSTQ
>11949
LPVPTHG
>11950
QLVPFPP
>11951
HGLLELP
>11952
LSQPTRT
>11953
GKGELKG
>11954
HVPPHAP
>11955
NPQLEYG
>11956
SRLVGPG
>11957
ATGNRYW
>11958
AVGQETM
>11959
TEEVQLS
>11960
HPAQGEY
>11961
AYYYPPP
>11962
EPSHPLQ
>11963
RHDLHNL
>11964
FPHVQFS
>11965
HTAPSLR
>11966
QHAASSR
>11967
RLQQPHQ
>11968
TTPLKMT
>11969
DGRMHIH
>11970
SHRTLDS
>11971
HSGRLPE
>11972
HPNAKMV
>11973
TTPTVNR
>11974
SRMSAWA
>11975
VLTELAR
>11976
ARLSSII
>11977
GLHAPYR
>11978
DTCLHGG
>11979
APNVAGS
>11980
AAPVYYK
>11981
ANATTLP
>11982
ALESHII
>11983
RPVIETS
>11984
QDTAVHT
>11985
EHPVGVA
>11986
LYRNALP
>11987
TWEPLWD
>11988
SYSATWQ
>11989
EPVQSTL
>11990
MLSTMKT
>11991
TQLRPIG
>11992
TQLNPIS
>11993
RPPGDTP
>11994
ALVTDPR
>11995
GQTVKTF
>11996
HTHSHAP
>11997
APVMDTE
>11998
GTLPGSE
>11999
KPVHQRT
>12000
HALSRTY
>12001
QQYQQCP
>12002
ELPPTFT
>12003
LAGISVR
>12004
VQRPPTL
>12005
AAQLKMP
>12006
AKPLPTN
>12007
APGDTTN
>12008
TKPGLNP
>12009
RAVDCPF
>12010
LPRPKWD
>12011
HPLPLLR
>12012
AQLDPPT
>12013
TQLMSPP
>12014
WPMAAPR
>12015
LGQMRIK
>12016
GTIPLPV
>12017
ASPVLPI
>12018
QPEPFTA
>12019
TWIRNPT
>12020
KLNNADL
>12021
GPVISWY
>12022
YTAPSSH
>12023
TPRAMPY
>12024
QPDTDKW
>12025
NVQEYQV
>12026
ASVEPRA
>12027
ANEDNLM
>12028
RALTGTN
>12029
GRTDNLL
>12030
QHPLKLH
>12031
TPETTSH
>12032
YPATDPR
>12033
TEHKYQQ
>12034
TCCRGPS
>12035
TPKRMAL
>12036
TPDRFHH
>12037
TLAAEPV
>12038
SPTMLLT
>12039
RAGSHFS
>12040
CAGAPTL
>12041
SPTDSMP
>12042
QKAYPGD
>12043
TSLPVRA
>12044
VSHPTLH
>12045
HSMLPPR
>12046
YHSAPLP
>12047
WTADSMF
>12048
APTNTKP
>12049
NPQPTPW
>12050
TPKHSGH
>12051
VPYAIGN
>12052
TPADPVP
>12053
ITPSLKN
>12054
APLWAPA
>12055
LLNGRFA
>12056
TARWPTS
>12057
WPPDVYR
>12058
KPPMWPP
>12059
TGYQLGL
>12060
AYGPKML
>12061
TQQYRSN
>12062
QLSQLQE
>12063
TAVKYLN
>12064
QLLQSPH
>12065
DDRNPVM
>12066
WPTHQAA
>12067
ATARAIA
>12068
APPLPWP
>12069
HYPTDVW
>12070
TLRHAYD
>12071
VLRAAYT
>12072
QNPDSLS
>12073
GNAGSAL
>12074
AHTTSVP
>12075
ASAPNTP
>12076
QRTLAAM
>12077
GAGLNSK
>12078
TTMSVLL
>12079
DVVMADS
>12080
HHQPRQH
>12081
TTFPIRT
>12082
IPGITRG
>12083
GGATKPS
>12084
SPPNEHV
>12085
HTAGAPP
>12086
TTHDGTV
>12087
AVKLITH
>12088
QYQSMSR
>12089
KTVTPAV
>12090
ATGIPRH
>12091
RTGEEPL
>12092
DTAPTSH
>12093
ARAMDTV
>12094
VPLWGPR
>12095
ATAQKLR
>12096
ANHPYGA
>12097
SLMPPPR
>12098
AKVETRP
>12099
TLYHATF
>12100
RPDHLEL
>12101
CWAMSHH
>12102
LLLPRLA
>12103
TSAYLPA
>12104
HASGPAS
>12105
ASTTDPD
>12106
TTPHFQI
>12107
ELEPSPP
>12108
RAPSLGT
>12109
ASVLAPK
>12110
APYGGSY
>12111
RSPPRHN
>12112
ACPPRNQ
>12113
SALVQTD
>12114
HRELTHY
>12115
GPWALGC
>12116
HTWTDFI
>12117
QGAHHPS
>12118
ATRSFGQ
>12119
THTLRSL
>12120
KGSTYEM
>12121
TQSAPFQ
>12122
ALPLVTV
>12123
QLTRDKC
>12124
APAKLLI
>12125
MNVPVLR
>12126
AAAASGR
>12127
LPSPSAV
>12128
MQLDLQP
>12129
LTQLVPF
>12130
APGVLGR
>12131
GKPVFPN
>12132
HALTPTT
>12133
WYDRYLK
>12134
VRTLTGP
>12135
MAGGDLS
>12136
ATTKTTM
>12137
GHTDWSS
>12138
NPAKLLG
>12139
WEGPSSP
>12140
WSPPFQV
>12141
QPLALVP
>12142
HPQGQVL
>12143
NPLALPS
>12144
QHMAARP
>12145
QWQTALV
>12146
HNTSLFS
>12147
AALIATD
>12148
VEVVPFR
>12149
SPSMHTM
>12150
STRAGMM
>12151
QQQPIRV
>12152
LAGQWTK
>12153
HDAQQAL
>12154
GHYNVPS
>12155
VNMSQPR
>12156
GRPQGTT
>12157
TFQPPMY
>12158
ETRSTRT
>12159
QLARHST
>12160
RLNIPHY
>12161
QSQSPQM
>12162
TALAPEV
>12163
RSCAMEL
>12164
SERHDTQ
>12165
WELPQPE
>12166
APPYDIP
>12167
TPSNPLA
>12168
HPTRIYA
>12169
KAPHPNP
>12170
QPRDLLW
>12171
TSQLMMM
>12172
LAVNRST
>12173
EPIVDST
>12174
AAPAREY
>12175
TPERTRQ
>12176
DEASLNR
>12177
VVAQTSA
>12178
VASLEIS
>12179
VTAIRLR
>12180
TLLTRHD
>12181
TPLHARP
>12182
TTKGPIS
>12183
AVATTSY
>12184
SLGQQHK
>12185
TLSSWLM
>12186
TADARPY
>12187
TTQMAGP
>12188
QNPHTML
>12189
QELRSDP
>12190
GSTKLST
>12191
QAEELIS
>12192
APPVLSR
>12193
AQATPLS
>12194
TKTGRPP
>12195
SSGLGWW
>12196
WNVQPPP
>12197
AAHVVHL
>12198
TMVQLSQ
>12199
NLWQCAT
>12200
AHPSIKS
>12201
HAGPHDR
>12202
RPMTELG
>12203
GYPHSPL
>12204
GKLPVTN
>12205
SPLPCTT
>12206
RTPVVSY
>12207
QSYSPAS
>12208
QELGVDV
>12209
TASSVPY
>12210
QLSTLTW
>12211
QTNMSLT
>12212
QFRSPSN
>12213
TSTNSHL
>12214
AQRLPQF
>12215
TPGDVTR
>12216
QTGQVQA
>12217
ATRHLTL
>12218
SHQSTHQ
>12219
DQHNPQS
>12220
SRWPSLH
>12221
WGTPQML
>12222
TQPSWEM
>12223
QHHPLTS
>12224
QVKLLMV
>12225
APDEHTQ
>12226
TLLEPSS
>12227
EPRVRLS
>12228
TLATPSS
>12229
EATQIIM
>12230
AYRDEAH
>12231
KWIPPAR
>12232
SLGCRPN
>12233
SLTPPIV
>12234
AIKNEET
>12235
QMPGQQQ
>12236
VLPNKHL
>12237
AKLPRWY
>12238
ASSLNQN
>12239
QSVHPLQ
>12240
QSALSGR
>12241
LVPLRSS
>12242
AYNATRY
>12243
VHKLAMH
>12244
GVGAYPV
>12245
HVATDPP
>12246
TGHPTTF
>12247
QAMTYFA
>12248
GQPQYRH
>12249
VVKASAW
>12250
RPLVLII
>12251
EAQENQP
>12252
KWLLPTM
>12253
TRTGHAF
>12254
TQTYGRL
>12255
WPVVQSM
>12256
QQRPLTQ
>12257
LPGCRIP
>12258
GLKDPTA
>12259
TTSDPPL
>12260
APDPGPP
>12261
ARPPHWV
>12262
AQMDASL
>12263
ASQDPDY
>12264
HPQVVPL
>12265
WPALTYT
>12266
STLYPAI
>12267
RVQFNPA
>12268
ARHHAIV
>12269
AMPGPNL
>12270
TWARYAD
>12271
AAENPMM
>12272
RTPVVPD
>12273
ASEETPP
>12274
SPARPHT
>12275
RAPQNTF
>12276
GTPLLLP
>12277
VVAPQPS
>12278
TMPPKQM
>12279
VHSVAVH
>12280
TKPERSM
>12281
ASTAIST
>12282
SLLQATQ
>12283
MPRQPIP
>12284
AQASGAS
>12285
HIVTKRS
>12286
ETDGPGH
>12287
TTSCPTI
>12288
THWQPIF
>12289
IPPHHLS
>12290
KPSHTWT
>12291
LSAKTTR
>12292
GQPGRHT
>12293
LPYTRND
>12294
EWSALLA
>12295
LKPPRTW
>12296
RMMQAMT
>12297
LMPLVVL
>12298
TKSLQRS
>12299
KPVETLS
>12300
MRTLSLL
>12301
AGASSAL
>12302
QTYLPQT
>12303
APHIGPT
>12304
AHPSRPT
>12305
ERLCRMC
>12306
APKSHSY
>12307
DHRNHHP
>12308
LPQPRHH
>12309
TSTYAYR
>12310
AAPTHRM
>12311
QQQKTVL
>12312
LMPALLR
>12313
KLLAKYP
>12314
VKPSNAM
>12315
QAHHYLA
>12316
ARIPWHA
>12317
LPEPRTT
>12318
GSQMASF
>12319
ADPSHRW
>12320
ALVQLYS
>12321
AHAAAVV
>12322
AAVPIMP
>12323
QPRPVWF
>12324
QEGERAF
>12325
VQQMQFN
>12326
QLSTPMQ
>12327
GASCDPC
>12328
TGHKCPH
>12329
QEPVGGL
>12330
ASGSVPA
>12331
ANEQYPH
>12332
QLGTINL
>12333
TTRELTW
>12334
CLAGSVW
>12335
APYPRLM
>12336
WTTYHPI
>12337
APKGTVV
>12338
DWLGYWR
>12339
GAGPLPA
>12340
HRAPTPL
>12341
LRPFVAA
>12342
DPPYQLW
>12343
QIGTLQT
>12344
TTIHLSE
>12345
QTATSNE
>12346
AASNVAY
>12347
QLLPATQ
>12348
HNCQRCA
>12349
ANQPPLV
>12350
MPLRVVD
>12351
RGVPPSV
>12352
VTGMVLL
>12353
QTRRPPS
>12354
RLPLSSP
>12355
TSPELSL
>12356
LPRLPLY
>12357
QTPPKPE
>12358
DPLVAHL
>12359
QPPTYHQ
>12360
TPPRPNA
>12361
TPRSVAH
>12362
MPGANTA
>12363
DLYLMRV
>12364
QQSAYTR
>12365
VVPAERT
>12366
GSLRELL
>12367
HAQNMTG
>12368
HSPYSTQ
>12369
MANPVPI
>12370
SVHENLA
>12371
TMLTPPL
>12372
HPIIPAG
>12373
TPEVNSK
>12374
SKASNFD
>12375
HTLAQEL
>12376
QSQLSAM
>12377
EDQPTTR
>12378
ERWQIRL
>12379
SHAKLRS
>12380
TTTNPVP
>12381
STQSLIS
>12382
QYNRATS
>12383
HTYTGTA
>12384
ISTMMVP
>12385
AAAGYAY
>12386
NTTTINM
>12387
AACGKKC
>12388
TSQSTTQ
>12389
HPKPLSI
>12390
HDKHPKP
>12391
GTSHRPW
>12392
RQQHSLP
>12393
LTHPLPR
>12394
HMQDPRD
>12395
APHMPPA
>12396
TGQLPVL
>12397
WEWLPTV
>12398
AQSLAMW
>12399
TPRTHTQ
>12400
RMPMQHT
>12401
QAVQITL
>12402
TSHHYPP
>12403
STETTPA
>12404
AKQLQGT
>12405
QIEPVVP
>12406
LVTHMQP
>12407
QIKPFRN
>12408
QHTLASR
>12409
HGTTVHA
>12410
TTVPLYH
>12411
RLIPLLP
>12412
SLPALMS
>12413
QYTPLVT
>12414
QVEALRY
>12415
LMAVLPT
>12416
EGPRTYS
>12417
SLGLPGH
>12418
TNPRHLL
>12419
ASARFSP
>12420
VHYNLRS
>12421
GRTLPVV
>12422
DLSLTKH
>12423
AYVGDHR
>12424
AWLATSP
>12425
KHTPGIR
>12426
LAPAPTR
>12427
DAGVHYS
>12428
STRPHNS
>12429
TPLLHSV
>12430
TTSAEYP
>12431
NWSAPQA
>12432
AQSVTTQ
>12433
LQPDRKD
>12434
VTQVTLH
>12435
HALMLDN
>12436
SAAKLST
>12437
SSGLIPV
>12438
APSSLTE
>12439
MQSRTPP
>12440
QPIVAAP
>12441
STEDAAW
>12442
VTWTRVQ
>12443
LRQPQGL
>12444
GAAGYQV
>12445
RAVPSQP
>12446
AGRMLDS
>12447
KLITTHQ
>12448
MALGKKY
>12449
ATAQHTT
>12450
TWSQLLS
>12451
EPPSYNR
>12452
RMPSFPM
>12453
LPPGNHP
>12454
QPLYPFN
>12455
QPQTIRG
>12456
SHNTAYP
>12457
AAGPLHP
>12458
LEHPRRG
>12459
TPHGPRT
>12460
HPQGRLL
>12461
ALSRPWL
>12462
ELLPIST
>12463
APGTASS
>12464
TQRTHLA
>12465
ARPGLAV
>12466
TPSPKMA
>12467
AHSTRMT
>12468
VTNAFAL
>12469
KPNLSSL
>12470
SDATLPP
>12471
ADTSPGA
>12472
QHPINSY
>12473
KMPDWFL
>12474
STQQAHY
>12475
EYPPCHP
>12476
QPSFPHG
>12477
SQRPNDA
>12478
HLKSHPP
>12479
SHMKEKT
>12480
HLKQRDT
>12481
TTLQNDR
>12482
DKTGAVT
>12483
AKMPPIS
>12484
ALAHSRV
>12485
ALTSPNG
>12486
HLSWPQG
>12487
LPIAQWN
>12488
KAEDLRQ
>12489
GPWTTTE
>12490
AKLTRFP
>12491
AVPGAVE
>12492
QPFYKPP
>12493
IATKPLT
>12494
QTLTALV
>12495
SLFHGRA
>12496
TGHSGVP
>12497
EPSRTLC
>12498
ASPASII
>12499
HTQANVS
>12500
AGQLRLL
>12501
WSPRPAE
>12502
GTKNPDS
>12503
AKMSSPP
>12504
HAGWWTK
>12505
LSRAWDV
>12506
QYRQSMS
>12507
RPPISNT
>12508
SLRHFAT
>12509
GVGSAHS
>12510
VVASGNK
>12511
TTQTLPC
>12512
AFGVVLT
>12513
VVHTLAP
>12514
QPEHLWL
>12515
AQASNLL
>12516
QAGHWLQ
>12517
LHHLPAG
>12518
NTKLGTW
>12519
AAANTSN
>12520
HKPPMPY
>12521
VDRDFEL
>12522
TSPKYLH
>12523
QWLEAGT
>12524
QRADDMK
>12525
RIEHLAP
>12526
RLNDTTT
>12527
TMWPHAL
>12528
HQHPATL
>12529
AHQVIPM
>12530
QTSQQLV
>12531
VEPDWLE
>12532
ALAATYH
>12533
KLEHRCS
>12534
HEAHRIT
>12535
TQPGLPL
>12536
VPSAHQQ
>12537
VLASTWS
>12538
HGEAAST
>12539
TLGLPQR
>12540
VSNAELW
>12541
TLYMQKS
>12542
TMQVHAT
>12543
RSPQPMH
>12544
ALVRTAP
>12545
HDQKQLL
>12546
HDLTATH
>12547
SMRHAYL
>12548
IPPPLQP
>12549
HQNSVAP
>12550
ASKLPHA
>12551
AMSGQTG
>12552
SAPYAPR
>12553
QKPPLHN
>12554
LVLALPT
>12555
REATAQF
>12556
QPTQPFW
>12557
SQLTMEV
>12558
GEGVLGR
>12559
HTGTTRT
>12560
GLNGTPL
>12561
VSPTAAT
>12562
TGWDALQ
>12563
TRADSCL
>12564
QTTPLVS
>12565
NTAHALC
>12566
ATITLIA
>12567
TMHHSRL
>12568
QWMAPHS
>12569
EGGASAR
>12570
TPNGPLP
>12571
VGTRPSA
>12572
LEQRNHY
>12573
APHTASG
>12574
TLPPVPS
>12575
GLTSQSR
>12576
VWRHDSY
>12577
NQAAPSY
>12578
GPTHPTA
>12579
TDAIHHN
>12580
TQHTGVS
>12581
MSVAQYS
>12582
TTGQPCS
>12583
RAVPALS
>12584
QYKQTGH
>12585
HPQKVKQ
>12586
QSPVTYL
>12587
SRDALLT
>12588
TDRATHR
>12589
QSRTQLG
>12590
SIGRYVL
>12591
HQSAWYR
>12592
QAVRLFL
>12593
HPKPDTM
>12594
AAPHKIQ
>12595
SPYQTSL
>12596
ELARHIY
>12597
VSGRLTW
>12598
DTGLLTP
>12599
APLKHNK
>12600
QSRNDYP
>12601
SVPTPRS
>12602
NGLACLP
>12603
QTTMVHV
>12604
TPLHKSK
>12605
QWPRPHR
>12606
HPLAHMS
>12607
APNHFRV
>12608
HQPTRTQ
>12609
VEHRQKE
>12610
LEYSPHW
>12611
HPHMVPR
>12612
LAKHLGV
>12613
WLWPNRH
>12614
LPPSSDT
>12615
GTAETAS
>12616
TPTRAHL
>12617
DATPTVM
>12618
QAGPTAK
>12619
THTMPAL
>12620
TQLMGSN
>12621
MPTWTLN
>12622
SHNLHAI
>12623
TLPDRGT
>12624
YRGLPHT
>12625
QPHPSRT
>12626
ARPNPAQ
>12627
SRTVTAT
>12628
APGPLTA
>12629
AQSHEGL
>12630
TQRDMAW
>12631
FQGTHSE
>12632
QSLDPHP
>12633
APAMWPR
>12634
QAGTAHL
>12635
DSSALRP
>12636
MNADTNA
>12637
EGLVANK
>12638
SMTRPPS
>12639
GTQRSAH
>12640
RPQPLPH
>12641
SWAHVST
>12642
HALTRVP
>12643
QATYGLR
>12644
ATPPVTN
>12645
TDRVKLD
>12646
SYIQPPV
>12647
TSMLPEL
>12648
RPPHTDS
>12649
TQLLHEL
>12650
RLPLPSP
>12651
DPPPLCA
>12652
ALPYVKP
>12653
APAALSA
>12654
TVKATIS
>12655
TFREQLL
>12656
AHINARL
>12657
QHMTTPM
>12658
HQMETAS
>12659
APWRLPT
>12660
WLYRTPS
>12661
ELTDYRA
>12662
TMLTWRL
>12663
AMDEALA
>12664
QSPSGDR
>12665
TALAWNR
>12666
RAEIQRA
>12667
AAKKHES
>12668
LNLRPPW
>12669
NLPAPAW
>12670
TGLRAPP
>12671
GLLELRA
>12672
WPLPVES
>12673
GPQFLMP
>12674
QGRTSAL
>12675
ATRPPGS
>12676
AHGYPIY
>12677
AFITRPS
>12678
RDCTQLH
>12679
DRQLSTQ
>12680
YPPMLSH
>12681
YPLFPPF
>12682
TPFGRSL
>12683
QPRIVKD
>12684
THLQIMA
>12685
YPYRVAN
>12686
TPWHPTL
>12687
HAAHPQG
>12688
APSMLLP
>12689
HSANGSV
>12690
TKTALLP
>12691
GHALSPQ
>12692
HPSHPMW
>12693
SHVVPPN
>12694
EDNVRHM
>12695
GAAVPVT
>12696
HHAHYTA
>12697
STQWTNI
>12698
QITHGVT
>12699
LRVGSHL
>12700
HDTTANW
>12701
QPTNLRK
>12702
MPSTEYV
>12703
VGPDLTP
>12704
HPNTAVI
>12705
ARQAHRP
>12706
KQTLFPP
>12707
TIGAHVL
>12708
ALTPRFM
>12709
EMEPRFL
>12710
QMVHALD
>12711
SLATCAD
>12712
NPPHSTR
>12713
IRTLHMD
>12714
ATVTTFR
>12715
ANHLVLR
>12716
QVPETSG
>12717
DEPVLRH
>12718
QAWVSPI
>12719
RALASAV
>12720
QQNERLH
>12721
QARCDLA
>12722
TQGPIPL
>12723
ETSDSER
>12724
RALHNSW
>12725
QGLLRPY
>12726
RHVGPPS
>12727
TPGSMPR
>12728
ALSKHGA
>12729
APAVLLP
>12730
GPAMTHE
>12731
QHTIPHM
>12732
STPMSTV
>12733
APGPTHW
>12734
VAHGCPC
>12735
TPPPFHH
>12736
RMQLTDS
>12737
HASLRHP
>12738
TAVRSTA
>12739
VLAHRTS
>12740
SLALRSA
>12741
TPLFPSM
>12742
HGSNSPS
>12743
TDEQDLL
>12744
QSQPLTP
>12745
SKAISMS
>12746
SHQTSAH
>12747
LTLTTTY
>12748
GLPWTQP
>12749
ELPLALS
>12750
RPPIVRL
>12751
MPRAHVP
>12752
APRLHHR
>12753
AHPAARL
>12754
RVHPPSH
>12755
ALRPHQG
>12756
QLMRSWP
>12757
KLWAPQN
>12758
LTTEVSP
>12759
LKTRSYD
>12760
DSRQPIE
>12761
FTRALPS
>12762
ATLTFFD
>12763
YAPHNAP
>12764
GAHTKTT
>12765
AHKSRAP
>12766
WTPDTIM
>12767
SHGVSSQ
>12768
HTAATTF
>12769
GMEPLVP
>12770
AERSFRN
>12771
QTAAMSR
>12772
QSKQPPL
>12773
QMPHRVL
>12774
QTSRAVV
>12775
TMKPLLH
>12776
RSCTHIV
>12777
TSPRLPT
>12778
APLPWNV
>12779
NLSDTPR
>12780
QWPSCDQ
>12781
GVAHLSS
>12782
APEWTHS
>12783
SHKHVST
>12784
TNKYNVP
>12785
AVPLPLM
>12786
ATAPATR
>12787
TLGHTNP
>12788
HARWGVY
>12789
VVPTREV
>12790
RHMSSVY
>12791
ASHHQKH
>12792
AGPHSNS
>12793
ETRHPPW
>12794
TATVDPQ
>12795
SPQDGKT
>12796
RPAPQYS
>12797
NVTQLTR
>12798
MAVDAIP
>12799
GAHLTHL
>12800
QHTYTQR
>12801
SHSPLPN
>12802
RPHALIS
>12803
QPSMLQK
>12804
KLASSTT
>12805
QWSNLYQ
>12806
KLHHDSS
>12807
TTLHARS
>12808
SMLETIA
>12809
MQHPCTS
>12810
TVTNQHH
>12811
LPPSPPR
>12812
HRQVTCE
>12813
TTGPYTA
>12814
APTTPRV
>12815
SLQAMEY
>12816
NTPQPLR
>12817
HTLGQVY
>12818
SDGRYAR
>12819
RLGQITH
>12820
RIPAFSG
>12821
GPRVPHL
>12822
AERHHTL
>12823
VLQKLST
>12824
HTGAHAQ
>12825
TPPITTS
>12826
LHRTLPY
>12827
HDSGSRT
>12828
VVTTDQI
>12829
TALTGLL
>12830
ILPGIHS
>12831
GPQGHLN
>12832
HPRLHAM
>12833
SAACRER
>12834
KAPYDTN
>12835
AEALRND
>12836
AQMEGTY
>12837
SPTGAPL
>12838
GHLHSLN
>12839
VLRDVPS
>12840
TPAAPDP
>12841
RMPPDNR
>12842
MLGLSEY
>12843
HWAHGGP
>12844
QGHEASA
>12845
LTMRPFV
>12846
ADRERKN
>12847
NPLQALV
>12848
IMPRSPL
>12849
TYLLLST
>12850
TTVVVTS
>12851
STKLIKG
>12852
THPAYPF
>12853
APKPIST
>12854
TALTIVP
>12855
GTQVTAD
>12856
GASPFWT
>12857
TLQQAAS
>12858
SMMGKRS
>12859
NQLWPTL
>12860
HSMTSMA
>12861
RADPASH
>12862
SSTESWI
>12863
GETMPNA
>12864
APMSIMR
>12865
NREPLPQ
>12866
MLHPSNS
>12867
TQLAVPK
>12868
ELSRRPA
>12869
AADQGFH
>12870
QQCSLTA
>12871
QPPPGTV
>12872
TPPYFQH
>12873
RMLHVNL
>12874
LPPTNLI
>12875
APWGQVP
>12876
RVSADLA
>12877
HTKATDD
>12878
QSQRPPA
>12879
MPPGPVK
>12880
RVVNLTP
>12881
ATTLPVT
>12882
NQVLSLR
>12883
AQRSDTT
>12884
ETREHPT
>12885
AVPRLGI
>12886
HDLRDPA
>12887
VSFQPVE
>12888
RAQTMIL
>12889
KLDATPD
>12890
RELPHHP
>12891
ARSTALT
>12892
LLHAQPS
>12893
QSLMTLS
>12894
SGDHLPT
>12895
TNAQGQR
>12896
APVSCST
>12897
DARIWTH
>12898
STLLLVS
>12899
TSLVKPD
>12900
LTGVLLH
>12901
LTSALGR
>12902
HTSGPAL
>12903
TLTRLTM
>12904
RPPHQAL
>12905
GLLGQTD
>12906
MPTVPTN
>12907
RWDPHLT
>12908
WTAQFKT
>12909
LSQVVPD
>12910
AVKHKSL
>12911
SQHMPGL
>12912
ALKPVTT
>12913
SGMLTPL
>12914
TSRPVTL
>12915
QIGMSPR
>12916
QYPPYLG
>12917
GQIIHVV
>12918
NQLDTTS
>12919
ACGQRQT
>12920
RPAPQGT
>12921
HLWPTIR
>12922
TLGSHTP
>12923
TGSAARS
>12924
TYLTAAQ
>12925
TKTETSP
>12926
SKPVPAQ
>12927
QRVDSHW
>12928
QPPLLPN
>12929
RLLDGTN
>12930
GYNSPLL
>12931
QQSQPFV
>12932
QSKLWSQ
>12933
TRPASAV
>12934
LPIATSQ
>12935
AHSTPYT
>12936
APGLKYI
>12937
AGSSAMT
>12938
QLSMRPD
>12939
KLPRATL
>12940
QTTDYSY
>12941
SQRAPLS
>12942
TSRPWNS
>12943
YLQQAIR
>12944
RWPLPSP
>12945
AQMKGLP
>12946
TTNKCSE
>12947
LAAATSR
>12948
AMSAELW
>12949
LALKMLP
>12950
SPAAGAS
>12951
VAETPPS
>12952
NSLARLH
>12953
AMKPILQ
>12954
LPMTYTV
>12955
DPLQVSA
>12956
TPRFMQQ
>12957
HPVPMQV
>12958
HPSQYPS
>12959
SVQGILG
>12960
GSAPSIG
>12961
RPSLMFD
>12962
QLLMPVY
>12963
THPEPLR
>12964
GPPALAL
>12965
TPPALAH
>12966
ATLPSLM
>12967
TLQLRSL
>12968
AHPKAPP
>12969
GHIPLMA
>12970
QWSMSHW
>12971
RVQESQT
>12972
SLQERTG
>12973
GHQLIRH
>12974
ATHRTTW
>12975
TVRPSLI
>12976
EPSLAPP
>12977
EGGILPL
>12978
QSSTQAP
>12979
GQLYRYN
>12980
TYPLRMP
>12981
EPKNASR
>12982
TQTVAPL
>12983
AQPKIQY
>12984
QPAIRTP
>12985
TWLSPTP
>12986
TKAQILI
>12987
TVPTHQY
>12988
WTAEANS
>12989
ALHQPLL
>12990
SPGPIPR
>12991
WTARTCP
>12992
SMQPNEW
>12993
RLPTGTS
>12994
VSLVPLT
>12995
GRQVHTL
>12996
HTHNVAT
>12997
AYQLRFM
>12998
MVGNLQS
>12999
EPLPTPL
>13000
SAPPLMY
>13001
QTLGSIA
>13002
GQSNIQL
>13003
APKDKLM
>13004
AHRLITK
>13005
TAHPERT
>13006
QPHTVKI
>13007
EQQPILS
>13008
KLVKASS
>13009
TNQPHSP
>13010
ANGRHVI
>13011
TYRMPLN
>13012
LPLHEPR
>13013
TLHQHTR
>13014
EAQMDHL
>13015
AELVRRL
>13016
DPRILPR
>13017
TPASLCT
>13018
SPEKDPI
>13019
HPQVRTC
>13020
SPLMTGD
>13021
QYRPPTG
>13022
WPPSHAT
>13023
AVGRELA
>13024
TMHHPLG
>13025
QSTLLLS
>13026
TALRPHN
>13027
GLTPAWF
>13028
ELTTVPM
>13029
HGALSPW
>13030
TTYTPPR
>13031
HDAWWVQ
>13032
HHPAPLR
>13033
QSNVALA
>13034
HATRDWG
>13035
QPNTSHL
>13036
YLHVTPP
>13037
AHALELS
>13038
AGGRLAH
>13039
QQLPWSP
>13040
GGPVLKF
>13041
LPPTTTV
>13042
HPTHAPT
>13043
AELTPNS
>13044
TANVGNP
>13045
HLKDEPS
>13046
AANNALP
>13047
TANRSHV
>13048
ASTPRHL
>13049
ATPLLLT
>13050
SAKQHTP
>13051
APTRDHS
>13052
TVQSRIP
>13053
TAGRTMT
>13054
STVIAGK
>13055
LRLGTAS
>13056
HTHTLQS
>13057
TSAPLPG
>13058
EYDLRIM
>13059
SGLDLPL
>13060
AKAHTQF
>13061
KLSNDGN
>13062
TATCPHG
>13063
QCRTTWQ
>13064
QHSVSTK
>13065
TGLTAQW
>13066
QHLHWPS
>13067
ALHGRPR
>13068
QLTHATP
>13069
SHHVKIR
>13070
APWTTFL
>13071
WRHGPNE
>13072
EPATGCI
>13073
YAGTSIK
>13074
LTSRAHP
>13075
QMLVTYL
>13076
VPNLALG
>13077
SVHVLTS
>13078
QRTVAVH
>13079
HWGQQFK
>13080
MGTKQVY
>13081
AIHPTAK
>13082
SPTASTY
>13083
VQVTRWA
>13084
IPRYSHG
>13085
TKTVHMI
>13086
QSADTSP
>13087
ALSFPTE
>13088
DMEHKVS
>13089
QLGRNAN
>13090
TPKNCLP
>13091
GGAVFAP
>13092
SQHDSAW
>13093
QTLSSMA
>13094
ADTTTHQ
>13095
AWETDPS
>13096
SPAPTIE
>13097
MPQVAPP
>13098
SLQGHTR
>13099
ATGSRTI
>13100
TQQNSTC
>13101
HLELLVL
>13102
HMLMPTY
>13103
TMPWHSG
>13104
GRVQHQE
>13105
RHQDPLL
>13106
TLEPVRI
>13107
ASLAHLY
>13108
RGIELHA
>13109
ALMQNLP
>13110
HYPAVMK
>13111
WALDHKL
>13112
ETEMRGH
>13113
ANLQSGL
>13114
DRWQHIT
>13115
KPWTFDQ
>13116
NVLTSTP
>13117
GLLFTSI
>13118
SGTAAGA
>13119
QLPSGQS
>13120
QLPGSTI
>13121
QTQDSRA
>13122
SHEGLAH
>13123
AVLKRVS
>13124
YALTPER
>13125
RQMFTIQ
>13126
SPVLQLG
>13127
TTVVLHT
>13128
GDGRSPG
>13129
AVSDRSC
>13130
DAHPVPW
>13131
GGHAVAE
>13132
ACTSPQV
>13133
TRPATSG
>13134
TVMLVNY
>13135
DEQRMSH
>13136
KLTNAPV
>13137
AAPDRMT
>13138
TTGTMGG
>13139
TQRSLTP
>13140
TPANNRL
>13141
SEPRWGM
>13142
HHGNSPE
>13143
HNPSMNQ
>13144
QMTGSRP
>13145
TNVRQST
>13146
MSRTSPS
>13147
RPSHTHL
>13148
AQMLPLS
>13149
QSLYDCQ
>13150
EQAPGNF
>13151
QTATPAR
>13152
LVRPSWE
>13153
QAANCTR
>13154
GTMQSGR
>13155
VVHVAVT
>13156
STPLQRP
>13157
KPVLGHP
>13158
EHALQQW
>13159
MTQCAQA
>13160
LWQHPHW
>13161
RTLLPFE
>13162
AMLKSTL
>13163
LPALMYA
>13164
GRPTPCS
>13165
AQPTRAI
>13166
MTSVTHQ
>13167
LKHRPDL
>13168
HPRSPMN
>13169
ERLTHSP
>13170
SHPVVPP
>13171
GPSTNRE
>13172
ASQHILR
>13173
APVTLNH
>13174
TLPVQTD
>13175
TSQASPS
>13176
HPHSPKP
>13177
WTTVHTW
>13178
SAIRMFP
>13179
TTVYAPA
>13180
WSPLSPW
>13181
TKTEKDP
>13182
QPSTTDW
>13183
ATSVRSE
>13184
AKGLSVF
>13185
LRTLHAD
>13186
ECKAPAE
>13187
AQSALSW
>13188
GAHSSSG
>13189
SMVMRPT
>13190
HTHAEQD
>13191
LLAASHR
>13192
SHHPHMP
>13193
TSVASSQ
>13194
ASSAHHH
>13195
LKRWPDH
>13196
QTRLPID
>13197
ALSQVRR
>13198
ELLVPLS
>13199
YVDPLPP
>13200
TAAEGPT
>13201
KMQSTHY
>13202
LLPPPPH
>13203
RIALTDK
>13204
QQPATVQ
>13205
AHRSCPI
>13206
QQSTILT
>13207
QAHSATD
>13208
TATPLRS
>13209
STQLLNT
>13210
GTRSVAP
>13211
HGTSPRI
>13212
ARMALPS
>13213
QPRSGHP
>13214
YFRSLTT
>13215
ALNPLLP
>13216
TPPVLKE
>13217
TPQYTPL
>13218
QSWSHSF
>13219
GADTPHP
>13220
HDGRERM
>13221
RTIYVPP
>13222
QWQPMYW
>13223
TTWESHR
>13224
TQPNNSP
>13225
ARMVVAP
>13226
LTQYSSS
>13227
ANETSAK
>13228
QPLIAKV
>13229
VDAQSLP
>13230
DDPTLAH
>13231
VPGLMLQ
>13232
TNTANGW
>13233
VEAVKRA
>13234
SSPCTTP
>13235
SSNPPIV
>13236
KTPPEYT
>13237
SQHRPPI
>13238
QPRLGTL
>13239
DRALQGT
>13240
TVVEKKP
>13241
HTPAVMF
>13242
VTLPLMY
>13243
TLSAIAL
>13244
QPATRTG
>13245
QAVPNTL
>13246
RAHPLPP
>13247
GATQRTP
>13248
MPQSKYI
>13249
LALQSLD
>13250
HAGTAGV
>13251
GQWMYES
>13252
QTWHNVQ
>13253
TTAMERS
>13254
TTSSLNF
>13255
TAQKYVL
>13256
LQLNRHV
>13257
EPHKILH
>13258
HTVLQRP
>13259
KLSIPPP
>13260
STTPTHP
>13261
ARVTAAY
>13262
SGPFMMP
>13263
QRLTDLH
>13264
SPQDVSP
>13265
LATAEAT
>13266
KMLTDNS
>13267
SAHQVWP
>13268
HTWPVIP
>13269
TSNSTML
>13270
VGSPHIT
>13271
LRMDRPS
>13272
APQWLGP
>13273
TLLVYDL
>13274
VINGTSS
>13275
TPNSKSH
>13276
APQVRIP
>13277
TETDSIA
>13278
ATSPFPL
>13279
ARTHMQA
>13280
TSAGRDV
>13281
ESGPSST
>13282
LLPNSLL
>13283
TPTAVTA
>13284
HPPRNSN
>13285
VPLFDLV
>13286
LTAAPTA
>13287
GTVIRTY
>13288
DHQPRSF
>13289
TPRLSIY
>13290
HTPWRDA
>13291
AQSLTRP
>13292
EDKDKHH
>13293
LTPSAGL
>13294
EMKQLIP
>13295
TNSKQPM
>13296
SDTVLTR
>13297
RRMMRTP
>13298
QLMTSIS
>13299
TLNALPI
>13300
KNTWAAI
>13301
LPLLSFS
>13302
QLPTLLL
>13303
DGRTLRM
>13304
TLVSPSH
>13305
DDVQVSR
>13306
ASMMPPM
>13307
LQANTCS
>13308
VPPNRTT
>13309
MPSSDKV
>13310
SYSMVQT
>13311
AWHTLQT
>13312
TQQTPGF
>13313
HVSGPVA
>13314
TAHPLLQ
>13315
HERPPAY
>13316
SMPMGLA
>13317
WTTTAAT
>13318
HWSPRPR
>13319
SQVDHTN
>13320
LMPHPSS
>13321
HQPAPLP
>13322
SFTWPRL
>13323
QLRDWTK
>13324
ELPAKNR
>13325
LQCFESY
>13326
VDPPISH
>13327
SMAHRPD
>13328
TYKPHTV
>13329
TQRDASG
>13330
AGAYRAA
>13331
TRSIPSP
>13332
GQPSEVH
>13333
TRPLVWS
>13334
QFTNTAL
>13335
RPLVWQP
>13336
HASMAAT
>13337
QMLASDS
>13338
QHQGLRG
>13339
EWPGHAI
>13340
GASLLCP
>13341
VHVDGSQ
>13342
TPASKGH
>13343
AGPGPLT
>13344
TGPVSVH
>13345
ATSSPEL
>13346
LVPPPQL
>13347
VLPDSKP
>13348
ANSSTTP
>13349
TALRSFN
>13350
RLELSMR
>13351
QPRHQLD
>13352
WLHDSTL
>13353
HQADGII
>13354
TEQVSEM
>13355
GAFRMSS
>13356
QTVSYGR
>13357
APAVTVV
>13358
SFSWALT
>13359
QCCPVVY
>13360
RLGPFQY
>13361
APADLFN
>13362
ANPERQV
>13363
THWKLMS
>13364
EPLHNTG
>13365
TTPQQAQ
>13366
PLPILVS
>13367
AQATVHM
>13368
AAIASLA
>13369
VATGAPM
>13370
APSHADA
>13371
QMLQASM
>13372
TSHPYTV
>13373
QTSPSGA
>13374
QTPRLDR
>13375
WGAQFPH
>13376
TSSPSSQ
>13377
HHRTSPS
>13378
QARALPI
>13379
GHRSVMQ
>13380
GSARLPA
>13381
NSVSSPV
>13382
RTTHLQP
>13383
GLERVRQ
>13384
QLTSPPP
>13385
TARSHHL
>13386
HLQNQVL
>13387
EQLQFPQ
>13388
TMKTLPH
>13389
TMARAPG
>13390
QHQDQGG
>13391
HPLSQYI
>13392
TRAQAPF
>13393
TQAVDCW
>13394
GAHHQLQ
>13395
SITATTL
>13396
EPAQWQL
>13397
HADPSCD
>13398
EKLEALS
>13399
RQHPSHL
>13400
TSCKSRV
>13401
RHDVTLP
>13402
AHPYVPH
>13403
ALQMHPP
>13404
MPMINPG
>13405
CPQTQAL
>13406
EWMSAYM
>13407
ATLQKSR
>13408
APNPGSP
>13409
HHVPYRM
>13410
TYPLLPL
>13411
WNRLPQL
>13412
TVLRWLT
>13413
HTPHAVL
>13414
ARFAAQF
>13415
QLMNSHH
>13416
ALRIATT
>13417
TLRPIIQ
>13418
HVMHLQS
>13419
STHFTHQ
>13420
AGPTHPG
>13421
GKQLGPQ
>13422
QNTLPVR
>13423
APPHPGY
>13424
DKLGIMP
>13425
VAPVPDK
>13426
LRAAMLN
>13427
SLPYSPS
>13428
LAHSQAQ
>13429
EPKDPVH
>13430
MTRTGQV
>13431
SPNKPFP
>13432
HGPTLPL
>13433
SPVNGLH
>13434
TLLNMRP
>13435
ELVHAKP
>13436
AQQPNIQ
>13437
ARTTLPL
>13438
TLLPLPT
>13439
APKVYTA
>13440
QRMPVDR
>13441
TYANRSP
>13442
QRLHYEY
>13443
LTDRVTQ
>13444
HHLTVKA
>13445
QLLYLVD
>13446
SQDVGAS
>13447
MYAIPTR
>13448
SVAVTPP
>13449
SSPALTG
>13450
AAARDPA
>13451
SVKTLSD
>13452
DPRHHLL
>13453
APACLVR
>13454
GSPQLKL
>13455
LPHKLPV
>13456
RPTPPHP
>13457
QLVAGVS
>13458
ADVPQVR
>13459
GSERLNP
>13460
VTPVNPH
>13461
RIATLTL
>13462
HKQAPAT
>13463
LHPPPSQ
>13464
TLHLYNT
>13465
KPHHMGL
>13466
EPRMLVT
>13467
LERQSTL
>13468
LPVATWS
>13469
LPPLAIL
>13470
GLPMWFN
>13471
SWMTQNL
>13472
AMSASNN
>13473
HPAATKY
>13474
QQPALPF
>13475
QYPTVQM
>13476
QEPMPSL
>13477
TTLQRTF
>13478
LTTTLRN
>13479
GPHEVCS
>13480
TPQHVLT
>13481
AWAESIP
>13482
ATLAHAT
>13483
AVRLAVL
>13484
HHPATIA
>13485
WLPMYRK
>13486
GAPPTQT
>13487
VPSKFLM
>13488
NMMASNP
>13489
NAVQHFP
>13490
GVTSNVV
>13491
MLRMPSE
>13492
ANPGYPL
>13493
TTPHVMP
>13494
APRADLL
>13495
AAPMVVL
>13496
AHPSKET
>13497
QNQPLDT
>13498
APHTFLN
>13499
AHPPQGP
>13500
SLLGRAL
>13501
AVRAAPS
>13502
QLEHCAR
>13503
NTLTFSS
>13504
DAMKTRA
>13505
QLPSTAL
>13506
QRTDSMS
>13507
ITAHYMP
>13508
HPAYMHY
>13509
AMDRLHQ
>13510
SRMLYQQ
>13511
APGLMRT
>13512
GGEQPPP
>13513
TPLSRTT
>13514
HGTMAFL
>13515
MYYPVTK
>13516
APSLMHF
>13517
RMAATAP
>13518
TAPTHTH
>13519
AHNTVAL
>13520
HWTLPTH
>13521
LPPGQTL
>13522
QENPPVA
>13523
AMIPGSP
>13524
RQHLPTC
>13525
LSKGVNF
>13526
THPTCLM
>13527
SSPFLRY
>13528
THAMSFL
>13529
AQIATPM
>13530
ATKHVYW
>13531
SHHRSGY
>13532
QPLTSAR
>13533
HVKNDPS
>13534
RSLDSMP
>13535
TLNQPPS
>13536
GYNVGQA
>13537
MMHPPHH
>13538
TDADYLP
>13539
SYPGPQQ
>13540
MSNPLPL
>13541
APSRATM
>13542
WTVGHGL
>13543
SLLMAPK
>13544
QDLQRFN
>13545
QIASENL
>13546
RHAVAPI
>13547
LSPMKRN
>13548
SLPNWME
>13549
TPKGTSL
>13550
ETKVTPA
>13551
QTSRGAP
>13552
AHKLAVN
>13553
TQDSPPQ
>13554
HPVQYFA
>13555
DLGEKTR
>13556
TRGDDVM
>13557
SLPRIVK
>13558
AQLPPMM
>13559
WTPQGVQ
>13560
KSPSPRI
>13561
NSASGLI
>13562
QTWLSAE
>13563
DPFTRHL
>13564
MTWKAST
>13565
HTYTTIH
>13566
IASISAP
>13567
TQPSYFM
>13568
QPRPVLM
>13569
KPLTDMG
>13570
DRLYSQK
>13571
ATTVLAR
>13572
RLQTGIT
>13573
RWATTIH
>13574
MHHHPPH
>13575
TARTGPF
>13576
DGPRLVL
>13577
TVAPTAT
>13578
QTPLTRQ
>13579
QTTTNQH
>13580
AQTMWSL
>13581
WSKPVWW
>13582
ATIWHSK
>13583
AHLGQLS
>13584
TRDLTSL
>13585
EQPDKSR
>13586
AAVTDGL
>13587
SYRTTHQ
>13588
TSLLHYP
>13589
QPPLFRN
>13590
ANHGPAH
>13591
DMPPPHP
>13592
TPLAHAT
>13593
NQPTTSN
>13594
QDAPATY
>13595
RQPDANP
>13596
LHTRTLA
>13597
ALKFRAP
>13598
HPADHVP
>13599
TLQLLPK
>13600
QTMAGNR
>13601
TLGTNLV
>13602
SKPPHPP
>13603
TYPSAHQ
>13604
HMLPTWQ
>13605
AVDDRVS
>13606
QTPPLTV
>13607
HEITTSV
>13608
TQTVYWV
>13609
QNPSRAM
>13610
EARLTYP
>13611
ADRLLIQ
>13612
SEPALSP
>13613
QYGPSAK
>13614
HLRPVLW
>13615
MSPHVTT
>13616
DAHRTAS
>13617
DAYRTAQ
>13618
TRATGMP
>13619
SKITVNY
>13620
HTTDTSM
>13621
RQAMYTI
>13622
AAPLIPR
>13623
HAPLYGH
>13624
AAGVMLD
>13625
KTDLTPP
>13626
DTGLPWW
>13627
TDWQHNY
>13628
LTGHSSS
>13629
AVAPPLA
>13630
SWQTPNS
>13631
AALYRSG
>13632
QQPLAPG
>13633
QMPMRPS
>13634
NTWTSLT
>13635
QPAGMSS
>13636
HEDTQIP
>13637
TVQPPQD
>13638
HAPVWNP
>13639
WETPRSS
>13640
TAAIRTL
>13641
SSLIAAL
>13642
WERSIYV
>13643
HQPPSRL
>13644
ATVQALS
>13645
LQRTGMT
>13646
QLVDSTR
>13647
QTVNHHA
>13648
LPMKERA
>13649
ATMPYTP
>13650
AMPLPMY
>13651
ALLHSSR
>13652
HASRLPT
>13653
TPHPGLW
>13654
QTWMSRP
>13655
HAPGSFG
>13656
APSPLRC
>13657
SMRMFNA
>13658
HRHMGPT
>13659
QPDPKYP
>13660
LDRPMTQ
>13661
GLSGDPL
>13662
TYPALSP
>13663
MSMQSAQ
>13664
SPPVASS
>13665
QTLQIIL
>13666
SSLTNHS
>13667
LVSPNTH
>13668
QLLAQIR
>13669
QHSSKQI
>13670
SADKPRT
>13671
TPVSASY
>13672
RGPTPAP
>13673
TPLSKSP
>13674
IGTHKGT
>13675
THGLLTV
>13676
TPIHIPR
>13677
TTMVCKC
>13678
QSVDRHL
>13679
QSVLPAM
>13680
NWHPTKT
>13681
ALVSELV
>13682
MQQGHSL
>13683
RPVVSTL
>13684
TLSTYSM
>13685
TQHSRMN
>13686
TRLPIHS
>13687
QLDARKS
>13688
TRPLLPC
>13689
TLSVVHS
>13690
YPSRQTS
>13691
MPDRSCI
>13692
HLGSSGL
>13693
QLSVSAR
>13694
LPPNQPR
>13695
TLAVPLT
>13696
RWHEHHR
>13697
QHVHRSG
>13698
AKRTDWT
>13699
GTQHRPY
>13700
AHVPHTS
>13701
GTGPYSR
>13702
HVRHPAP
>13703
TMQKTVH
>13704
TTQPPRG
>13705
AHVLSTT
>13706
HEFSPAH
>13707
LSCRYQI
>13708
TTGTRNP
>13709
RPAVPSF
>13710
TSPEYLV
>13711
MPPAYVK
>13712
SSVYHLL
>13713
ANNLGTL
>13714
HMHPDKN
>13715
NSAVLAS
>13716
SGPALTS
>13717
AAERLSK
>13718
ATMRWAF
>13719
HPGGWLS
>13720
QYIGWWS
>13721
HTLQFWA
>13722
DQTQFRQ
>13723
SPPIDNY
>13724
GWLAPAH
>13725
TVRNHLN
>13726
YTQMLPP
>13727
SIPRGAP
>13728
GPRQLSH
>13729
APDLCTS
>13730
RTLPPSV
>13731
MRPTPPN
>13732
TATPYAR
>13733
TSIAPKP
>13734
MTQHLTQ
>13735
NAHQYRH
>13736
SMQPTPW
>13737
TASLNTP
>13738
VGPKSDM
>13739
SGQVTQP
>13740
ETMLYWN
>13741
TQLYTVQ
>13742
TPLHTQT
>13743
HPQVSVN
>13744
TQPTWKN
>13745
MPPSDVK
>13746
DHLSLTI
>13747
TPTQMEG
>13748
RPAQPPL
>13749
AQLIHSS
>13750
VLSVCKG
>13751
KTSVSSL
>13752
SNQSVPL
>13753
ATPGLSL
>13754
WQFVPHR
>13755
TPTKHSL
>13756
ATAWRTP
>13757
KVAPHPY
>13758
HVPKSVR
>13759
TARYPET
>13760
SLQSLPY
>13761
SPDTLGF
>13762
TMAALRL
>13763
HAPQGTI
>13764
HEPFTHV
>13765
ARLTIMV
>13766
LPQNLAR
>13767
NVPRIMT
>13768
MTAGTAA
>13769
THNVPRP
>13770
HPSVANP
>13771
ADYAPPP
>13772
QLVESAM
>13773
TPPPCVL
>13774
TTANTPR
>13775
KSPPRML
>13776
LLTQTLF
>13777
GVANMVQ
>13778
HAPSFQQ
>13779
ARTNQLH
>13780
HTLPRWL
>13781
TGMPLDT
>13782
SAPKWSL
>13783
TAWEYAL
>13784
HPLWLRP
>13785
GQPINVG
>13786
AARVGLN
>13787
TSSSALT
>13788
MTVGKSY
>13789
HMDTADV
>13790
TQQMTRC
>13791
AYVPTTS
>13792
HSTMLRL
>13793
YTQNPMC
>13794
KPSDVHR
>13795
RVLPLDP
>13796
HLSTYRI
>13797
LQPHNDD
>13798
QPHSHRS
>13799
QTQNTQR
>13800
EHEFMLA
>13801
QIGMPVH
>13802
SPIVSPH
>13803
RAMTEAY
>13804
ACPQVRQ
>13805
SATEERQ
>13806
KLQEYEC
>13807
LSHVKTN
>13808
THKLNET
>13809
NGSAVHS
>13810
EPKHPLF
>13811
TWHCPGQ
>13812
MRLGNLY
>13813
QSARMEH
>13814
LHTASWQ
>13815
RVATSIW
>13816
EEVGNSH
>13817
AKNHAPL
>13818
TMQLFPP
>13819
ASQHNQE
>13820
NARTVEP
>13821
AMPLILL
>13822
ARQVPIS
>13823
GNSGSYM
>13824
KLLTPPV
>13825
NWPLTTY
>13826
QLLTCAG
>13827
ASRVPPH
>13828
QATVTRY
>13829
LQPLMPA
>13830
QVPVHIH
>13831
APLPGWS
>13832
VTATGNP
>13833
TPRPVPD
>13834
HPTPIRF
>13835
ADPHPKL
>13836
AHVQHTS
>13837
GHPTSSS
>13838
DAPDPGY
>13839
QVHDTTY
>13840
QVPSVSP
>13841
TQPPLLP
>13842
APNTWKS
>13843
SAGHKQI
>13844
HDVKPSR
>13845
TVPPRPW
>13846
AHPHPYS
>13847
EAWALTR
>13848
SPEPVGH
>13849
QVARLHA
>13850
LDVIHKS
>13851
AAPQMPA
>13852
TYPLHAT
>13853
WSPVGRS
>13854
DPNHERT
>13855
ALPRPLC
>13856
VTSLISQ
>13857
HKQFAIV
>13858
MKVKRPT
>13859
AQGVTSR
>13860
EYEMATR
>13861
SDAWMSD
>13862
RAMSLTA
>13863
YVAGVYY
>13864
SMPNERF
>13865
RPVHMTP
>13866
TTAVVSL
>13867
CPRLLIN
>13868
MLPRMTP
>13869
AVATRES
>13870
HSTHPPR
>13871
AWPRQEV
>13872
SWRTPTD
>13873
TQAMTTK
>13874
QAHVVTH
>13875
DWKKQLP
>13876
HTMVEHW
>13877
TQYTRPP
>13878
LQCHASP
>13879
IACNMPV
>13880
MPPPSSP
>13881
APYKPLP
>13882
QLPCHNQ
>13883
ASRLLLN
>13884
ASGDHPV
>13885
RVENPRQ
>13886
ATPSYLM
>13887
TDEQWTF
>13888
AMSPRFS
>13889
NPPPGFM
>13890
VARQNLT
>13891
RQPPMNQ
>13892
DPSVQHM
>13893
RLIDTDP
>13894
HPWWATD
>13895
KIHAQPY
>13896
STPQSLP
>13897
ELVTARL
>13898
QLTHMTG
>13899
KSQSEAL
>13900
RTLMVRV
>13901
ASLSSLF
>13902
AHNAQQF
>13903
TVPNPTY
>13904
TQHPEPQ
>13905
HAGSIDE
>13906
NAKLMAT
>13907
QTYHKPQ
>13908
QHSVPRG
>13909
SQTAPDL
>13910
AIRPYLW
>13911
HATLVQR
>13912
QPQTTGT
>13913
QLLPAPH
>13914
QAALPFH
>13915
HVPQATY
>13916
THPDPKD
>13917
APPNPAR
>13918
TEVGYPL
>13919
ELHHPGP
>13920
EQPNPLS
>13921
GNQVMST
>13922
TTQSHSP
>13923
LPAKLEV
>13924
HAHPLIP
>13925
QTMHLRY
>13926
MQQAPRS
>13927
DPWPMKW
>13928
ALRHGPV
>13929
QLLHSLV
>13930
LATIVPS
>13931
TLQSLPL
>13932
STATMYS
>13933
WITTASP
>13934
TERLPLP
>13935
NQRTSQL
>13936
HLFTPIK
>13937
SIPARVQ
>13938
QPLLTHT
>13939
LEKASAS
>13940
TGTNAWG
>13941
GRIHHPM
>13942
TFAPKPL
>13943
EQAKGPL
>13944
TAQAPAV
>13945
VATITRH
>13946
QTMMTGP
>13947
TLQYRIP
>13948
ATEATAD
>13949
QQSASVH
>13950
HPAYPQI
>13951
NVLAELS
>13952
HPLFSPQ
>13953
ADTQSSR
>13954
THPMTAY
>13955
THSSLAP
>13956
VEQILTR
>13957
AWLISPS
>13958
QTPGVVI
>13959
RLAQADD
>13960
QSSLTSP
>13961
QTEENPA
>13962
RLAPPQA
>13963
DQLNMQT
>13964
HQIQPPR
>13965
TPTPDTQ
>13966
ASSPQWH
>13967
TPKLLEI
>13968
HPGHNRS
>13969
WASAFNS
>13970
FAKTHQL
>13971
GKHSTVK
>13972
AAYCIHA
>13973
ALLSTLS
>13974
SARYNAT
>13975
QGADMPC
>13976
QSNHVLD
>13977
TQSTGHT
>13978
QTSGLIT
>13979
MQTLPTR
>13980
LLTAPSC
>13981
APDDARF
>13982
WTSANSS
>13983
LHSTQYH
>13984
SAWQDDS
>13985
QSRHNVH
>13986
AHQGAPY
>13987
QWPFYSM
>13988
TGILTPP
>13989
VRLPPSP
>13990
QSPRDSY
>13991
RVTEIRG
>13992
ETMGNFP
>13993
GYGPQGP
>13994
HNMYLSD
>13995
SSHAWRT
>13996
KLPASDS
>13997
GTLMPSN
>13998
ALMPSYA
>13999
DIHPTLL
>14000
TMPLVLK
>14001
KPVHTPL
>14002
QQTTPRF
>14003
VQRGMPG
>14004
QHTPPRS
>14005
NPRFLLH
>14006
KPHDGGG
>14007
MSMTTGT
>14008
QTQAPPY
>14009
ELKPGRF
>14010
AHSSEPT
>14011
GQTVSLP
>14012
SFRAWMA
>14013
HQPLVLP
>14014
QLEWTLI
>14015
GQNKSVI
>14016
ELNRLLV
>14017
QMMPAGS
>14018
KPPTQHH
>14019
QTLPLAR
>14020
QARIVRP
>14021
LEQSLSI
>14022
TREGTPT
>14023
QMPLRDR
>14024
SPLSPRS
>14025
SMRAQSH
>14026
TMLTLLP
>14027
HSPQRGS
>14028
HWKEYAS
>14029
TMHLPES
>14030
TAHQTPP
>14031
RLDTRIC
>14032
VLSPIDK
>14033
MGTDPSA
>14034
APHKLLR
>14035
YLPRNLA
>14036
TAAHCSP
>14037
AKAPAIL
>14038
SVVPSNR
>14039
ADRLAAN
>14040
ANPRGPH
>14041
KVPNERD
>14042
TVQPTNT
>14043
LGTTGLR
>14044
VTPPWPP
>14045
ASALPDE
>14046
DSMFSPS
>14047
HHRAGLP
>14048
AHHPLIT
>14049
KMTVINN
>14050
MTQHQPS
>14051
KPSLTSV
>14052
QLAAIRP
>14053
ASAIQVR
>14054
VTPQHQP
>14055
HQGQWPD
>14056
VIPMRLK
>14057
TTYDLMH
>14058
EGSHCST
>14059
DATSHTM
>14060
VKLPLPI
>14061
GHGLAYA
>14062
APWHTLD
>14063
ITASWGP
>14064
WWRLQPK
>14065
TDKWFEL
>14066
HSPTHLR
>14067
LAPSPML
>14068
QPLVRIT
>14069
LQQQSPQ
>14070
QPTPHTA
>14071
HKLPDSL
>14072
QPYLVLA
>14073
RLQMGHQ
>14074
SAWMPFA
>14075
GTTRTRC
>14076
SLPDRNS
>14077
SHARTQS
>14078
GHTYPYQ
>14079
RLMPVPP
>14080
NLQIATA
>14081
RPEHTLP
>14082
AGPATLA
>14083
WVNDRLS
>14084
TGHHTPH
>14085
LLQGPRD
>14086
VSTKECR
>14087
TGHITVS
>14088
QQSANHH
>14089
GAAKTLP
>14090
NTPVLTN
>14091
IEQIGLR
>14092
HAQRYYA
>14093
DNQNPFS
>14094
ATKLYIA
>14095
AQVRQMP
>14096
RLPDIPA
>14097
RPADPST
>14098
EPTRTTY
>14099
AKIRLVY
>14100
SLPTRLA
>14101
TSRTASH
>14102
QPPSAFV
>14103
VPTAYTP
>14104
TLHDIAY
>14105
TTVGAYL
>14106
NTLHTWL
>14107
KSLPQYQ
>14108
DVPQIKN
>14109
LAPVPIK
>14110
TLNPATT
>14111
DPELTPP
>14112
QPPLNLL
>14113
STPARPL
>14114
YEQMIPH
>14115
ARLMAVG
>14116
MHHSTFA
>14117
HAAVSLR
>14118
ATSPRQY
>14119
LQSPHRP
>14120
TQTMLPQ
>14121
QRALSSL
>14122
SWLNLLG
>14123
TAMHHHG
>14124
HAGIVPH
>14125
QLHIPAG
>14126
SQQVTNR
>14127
ADQPPRT
>14128
LPRNPLQ
>14129
ASPTRPT
>14130
HRQLPPT
>14131
TPVNSTR
>14132
EPIHPRH
>14133
LLATKGP
>14134
CEGTHLR
>14135
GVQLLSR
>14136
QLTFITK
>14137
TQLLPFQ
>14138
AHQVKMQ
>14139
RMPTPVE
>14140
WAVSRPT
>14141
ALWTLPT
>14142
FPLTHPP
>14143
THLPTSM
>14144
TESGNAT
>14145
ELRLSRT
>14146
GTTPPGQ
>14147
ALASHGF
>14148
QPFFLKY
>14149
SRARSVL
>14150
RPPSTGL
>14151
TTPPIIV
>14152
QVTIKAS
>14153
WPALGPQ
>14154
TMVPGTY
>14155
WPGWLTL
>14156
NSPKATS
>14157
SAAGPRI
>14158
AKLKTHV
>14159
TYVWGPR
>14160
HTTQMAI
>14161
QPLETQS
>14162
DRAHWPS
>14163
AYVDSAL
>14164
WQPMHTL
>14165
RLMGESM
>14166
HPWLLPY
>14167
VTTAALD
>14168
GVTKGTV
>14169
TQQIPDW
>14170
LEYTMSP
>14171
QTAGKAR
>14172
TKADGIH
>14173
AAWWNLR
>14174
AAVDPRL
>14175
VKPGHDL
>14176
GREPTYL
>14177
LPPLYLH
>14178
DTLPPTL
>14179
EHDSSTH
>14180
HPQTGPT
>14181
HPSNRTF
>14182
RALQLPN
>14183
HSMPSPP
>14184
IALRTMP
>14185
QFRMDSC
>14186
ELLDQAR
>14187
TIQIVRA
>14188
MHAQMSL
>14189
HMALTKA
>14190
QSPIQEE
>14191
TLVADTR
>14192
AAQGPRF
>14193
SGPHTDY
>14194
RAVHLMG
>14195
GVTPHPL
>14196
QTMGQPT
>14197
DQQRLFA
>14198
VTAAHQL
>14199
QSTDQHR
>14200
GALHKTS
>14201
DAPVTLF
>14202
LTTTTPD
>14203
QTMNPPQ
>14204
QKPDADT
>14205
NAKHPQA
>14206
ATVRLTT
>14207
GKQLIGA
>14208
AGMCSRM
>14209
QTAAWLS
>14210
SSVDTTR
>14211
APVLRTL
>14212
VPTRTSV
>14213
AALASLH
>14214
RPPLELG
>14215
ALGRAMS
>14216
TLPTPFT
>14217
GTTSVAP
>14218
SPMTTHP
>14219
AAGDRTP
>14220
ASYHPLP
>14221
QGSATTS
>14222
THTYTGQ
>14223
QLAAKLI
>14224
HDMRADT
>14225
VPPKYPV
>14226
MPQTEHA
>14227
SLTQWHP
>14228
LRVANAW
>14229
QKETTYR
>14230
TMPNGVS
>14231
WTMDSLP
>14232
QLAVQTL
>14233
GHHLRAP
>14234
TYAVPAP
>14235
TPQWPLR
>14236
AHGLVTH
>14237
AWQMTQN
>14238
GPTAHKM
>14239
QSSHPYA
>14240
TPVHAHP
>14241
AQPDDKV
>14242
AVTTDTQ
>14243
QPLTKYL
>14244
HTLTPTP
>14245
GTPVPQA
>14246
RTHLALK
>14247
TPRSTPP
>14248
MLPKLGF
>14249
HDWSTRW
>14250
AMQPIPP
>14251
THPTHST
>14252
TGQGNPL
>14253
QKSNPAT
>14254
RENLPAP
>14255
VRYSMGS
>14256
RYPEPLH
>14257
THKQIAG
>14258
SPGKHFL
>14259
TPHSRPA
>14260
RLTLMAH
>14261
HQAILHK
>14262
TEPVCFL
>14263
TPTDGPN
>14264
LQALTTM
>14265
WAFKPPL
>14266
ESQACRF
>14267
ARNVFIL
>14268
SRFEPIR
>14269
RSLYTMP
>14270
HTWHKQA
>14271
ERGLPGT
>14272
DSRYLCM
>14273
TDKPPLH
>14274
RVHIPMM
>14275
TTLPAPV
>14276
LPSLRPK
>14277
TPLMRLM
>14278
TSGSEPP
>14279
HASWKHY
>14280
TKQPPFP
>14281
GRSLLHW
>14282
VQTLVQT
>14283
QTPRPFS
>14284
EHPQHVT
>14285
EPRLAAC
>14286
SNPDTAH
>14287
SVGLPWL
>14288
ARDRPQP
>14289
TTQTSAA
>14290
LSPHRDQ
>14291
THTQLPP
>14292
TPAPPQH
>14293
THDTRSW
>14294
TEEHQTL
>14295
MRMPILK
>14296
LRLNYWT
>14297
NALWPHA
>14298
AQVMLTG
>14299
SNRGTQV
>14300
SMAMRIR
>14301
TPLPPMP
>14302
QKVQQMS
>14303
SLPPLSV
>14304
ATRLQTE
>14305
QQLPRPT
>14306
HYPQNLM
>14307
ARAVLQV
>14308
QPHEPPQ
>14309
HPATVRS
>14310
GSPVLPD
>14311
ATMAYPF
>14312
LPTLVPL
>14313
QTMQIRW
>14314
MYQTLLH
>14315
AQPIRNL
>14316
AGLPLIT
>14317
QMTDSWQ
>14318
APRMAWL
>14319
HTYASYN
>14320
ATVTAAE
>14321
TLPYRAQ
>14322
HPAGLWY
>14323
QSNATNL
>14324
ITRQETS
>14325
HPLPPPA
>14326
MYRLESL
>14327
HLPIMHS
>14328
RSISALN
>14329
HIPHQPI
>14330
HMPQSPR
>14331
TQPLCLD
>14332
QTASPPT
>14333
YQPPQPD
>14334
TPAYQLR
>14335
TLQFSTL
>14336
WRPTQTV
>14337
NAHDGTA
>14338
LRHTDTH
>14339
QSPLRDS
>14340
QSGAHWS
>14341
SMYQSIK
>14342
ITLLPRV
>14343
NSWPAER
>14344
QQSTRMA
>14345
TQMVAPG
>14346
RVVTPPS
>14347
QHTHSAY
>14348
ALVDGRY
>14349
SHQTPRP
>14350
STQIVVR
>14351
TALYDMY
>14352
KVASLMR
>14353
AFPKPPF
>14354
TMQAPMM
>14355
ADTPLLA
>14356
QTPLLTT
>14357
SNVPVSS
>14358
QVGQRNQ
>14359
AYRMVPE
>14360
SSSPTLF
>14361
APYESPP
>14362
QLVLGLQ
>14363
QPPPHVH
>14364
GVKTGHQ
>14365
HADVHTV
>14366
EIPTHDV
>14367
CMLDVAC
>14368
HTHPSTR
>14369
TAQSMTA
>14370
SHMARPL
>14371
HTAALVR
>14372
AGAGVNL
>14373
QPRPQGH
>14374
SALISGS
>14375
SFALTVP
>14376
DAQPRAG
>14377
NGATYTS
>14378
RTVVPPS
>14379
TQVSAHV
>14380
KAQIATP
>14381
QGKTQLC
>14382
VPGVQYP
>14383
LHADTQT
>14384
ESPRAYY
>14385
TCAASHD
>14386
RVSWVPP
>14387
TLRHEQP
>14388
TDPLSSL
>14389
ATHGTAP
>14390
SQASHSG
>14391
LTNQPDL
>14392
KHDQPPL
>14393
HVQMPSN
>14394
AWMEPVV
>14395
VPQLPFD
>14396
SKPHPHV
>14397
NRMPPYQ
>14398
GPCLSPQ
>14399
WSGRSLL
>14400
VTGATTV
>14401
GQWAWRL
>14402
DQQFHRI
>14403
TDSQQLL
>14404
AQMFSAR
>14405
AYRAIYL
>14406
ACPEPPP
>14407
HDVRPRV
>14408
DRHMRFP
>14409
AQIIYTQ
>14410
EHAQRRP
>14411
QPNTRPP
>14412
RLHINNA
>14413
EHMSPEQ
>14414
HTKHHPQ
>14415
HWQSISE
>14416
ARSPHPS
>14417
SPPWPRL
>14418
RTPMTTA
>14419
WVPPRTY
>14420
LVSDLSH
>14421
AGCAKIL
>14422
SAASTRD
>14423
QVMAPHL
>14424
RSDMGTS
>14425
APNMTPI
>14426
SHPPLGP
>14427
TARGPLL
>14428
MEELTRR
>14429
ATSKSHL
>14430
VGLLPIT
>14431
ERHLTPP
>14432
LPSDQTH
>14433
STLLTDK
>14434
LLQPRTP
>14435
HGPSHRP
>14436
QPPGNYP
>14437
QTNFPTP
>14438
AWNNARP
>14439
LRPSLMQ
>14440
KPATYTR
>14441
ANPREPY
>14442
TYKAAGL
>14443
DVPSAWA
>14444
QPWILPR
>14445
TQQDHQV
>14446
VLVKTDD
>14447
SCVRPAI
>14448
HPPRLSL
>14449
QPPSKMH
>14450
RLQDPAA
>14451
ITQNMQV
>14452
GHNVDPR
>14453
SGTPCPM
>14454
LDRMARK
>14455
AGALRNI
>14456
QSPIVPL
>14457
KFTLPPS
>14458
TGLHRHT
>14459
GAKLNSV
>14460
DPTKPQL
>14461
GHHMQPT
>14462
AEWSVLR
>14463
AFTHITA
>14464
YEAQLQL
>14465
HPGQTFQ
>14466
LTRVSNS
>14467
NTNAPTR
>14468
HSPRPLM
>14469
VHLPTRT
>14470
HANVEVH
>14471
KALYHHA
>14472
VPTLSTP
>14473
KLPGTLD
>14474
GEEDVMH
>14475
TSNVSNG
>14476
AGPPTMV
>14477
TSTRVLT
>14478
AGDHSQY
>14479
NLQLLIR
>14480
DTLHPHH
>14481
THPSDQQ
>14482
APPNAQT
>14483
GHLQRVT
>14484
RPQDRDP
>14485
SPGTSKT
>14486
TMPPRWY
>14487
GTQHNNG
>14488
TQTARMS
>14489
FGATQNL
>14490
QTQEAKH
>14491
GAHDPGS
>14492
SVEGLPA
>14493
AADPQSA
>14494
LPKILAS
>14495
TTKLWSA
>14496
QSQYTES
>14497
WSHLGQP
>14498
TWSGAAK
>14499
LPYIQTM
>14500
TGMTLRF
>14501
TQRQNIT
>14502
ERSRADM
>14503
DRPHASP
>14504
DPPSAAK
>14505
TTAVRIR
>14506
HAQGRNS
>14507
TVARVNQ
>14508
VQGAIHY
>14509
QSSTCTK
>14510
THTPFST
>14511
LLRHHGM
>14512
MPHHPMI
>14513
AIYPHAT
>14514
EQRSNAN
>14515
GPRHHAQ
>14516
QKVSTAH
>14517
AACKMPW
>14518
ARLASNV
>14519
DAVILCK
>14520
QSTPMTH
>14521
ATVPATP
>14522
LLLHPAT
>14523
GPVQCFQ
>14524
SPSKLSY
>14525
QPHAVLS
>14526
FTTTGIQ
>14527
RLAPTPT
>14528
APDETKF
>14529
YNAADLG
>14530
VPSAHKP
>14531
TPVSTLM
>14532
KLYPMLP
>14533
GAPKQMM
>14534
RTVQAAD
>14535
ATVALPI
>14536
AFGHLSR
>14537
APMVFGS
>14538
APAVPAT
>14539
RLASAQT
>14540
QVWMPSK
>14541
ELMRHPY
>14542
YASTASS
>14543
APGPAWR
>14544
LIQPPHT
>14545
HMVSQKS
>14546
EAALHNW
>14547
QTCVTAP
>14548
ALPQPRV
>14549
GPMPPTS
>14550
HTAAHSK
>14551
HEAVRST
>14552
QVTITHR
>14553
MMRANSP
>14554
QHAIPAR
>14555
CRLVVSH
>14556
MRANLPP
>14557
SEHPIYD
>14558
APRTSST
>14559
QPPTFIS
>14560
TGLLHHT
>14561
HTQAVLF
>14562
SLTPMYD
>14563
HPANSVS
>14564
GTAGPGT
>14565
VEMPPIY
>14566
ALRWPPM
>14567
VQATLLL
>14568
GLYAGGL
>14569
NRTVLAL
>14570
TSGLPFA
>14571
WSLSLRP
>14572
HLARYLT
>14573
TMVRYLP
>14574
LPELATW
>14575
TGPYMRG
>14576
GPWHTWM
>14577
VPMQHYR
>14578
ALTMVPP
>14579
MLLRDPL
>14580
LPAYSLS
>14581
QLQDYLA
>14582
DNPACLH
>14583
GLPKART
>14584
STHLHRS
>14585
QSSSPRD
>14586
WHPNLNT
>14587
GHGVASE
>14588
VGRLVLV
>14589
VPYYRPQ
>14590
PLAAAAP
>14591
RHGPDAT
>14592
DMQHVSI
>14593
SNAHMPS
>14594
NPKPYPP
>14595
QMYQQSN
>14596
NPHAMWS
>14597
WPRQTGN
>14598
THQQTRS
>14599
VTPVPLV
>14600
GKLTLWV
>14601
QRDVEAV
>14602
TDPRNRS
>14603
WEVTGSP
>14604
AKTGQRA
>14605
HPYEMRS
>14606
ASHGTGT
>14607
RSIDHPA
>14608
APPKYPS
>14609
QGGPHPW
>14610
GAMLPIV
>14611
HGPQIIP
>14612
HPIQLQG
>14613
AMPVHVV
>14614
ATHVSGS
>14615
QMANPVS
>14616
GQLPVYL
>14617
LTLHGLS
>14618
TDHAPSP
>14619
RDPLIPL
>14620
APMRYAS
>14621
TSHTAHT
>14622
GMKLRII
>14623
QFLPSRT
>14624
AMVTVRD
>14625
HSRALQW
>14626
APLTLAP
>14627
IESALSS
>14628
VPLQVVR
>14629
RTLQLGT
>14630
QLPANIT
>14631
LHKPALP
>14632
LTAPRST
>14633
KPPGTTW
>14634
EYTWQNP
>14635
TKGQGTH
>14636
SLLLASR
>14637
YSLKPGR
>14638
LEKRSTL
>14639
DQQGPHP
>14640
RGCDTVK
>14641
SDPNLPG
>14642
MPAPYWG
>14643
HMHMTLV
>14644
TLARHQT
>14645
SLRPEVL
>14646
TMRADPR
>14647
LPLTHSA
>14648
HTPRPSP
>14649
TVQLLSP
>14650
VMPKHDQ
>14651
TPAVIAL
>14652
SHEAHEQ
>14653
TQGEQPD
>14654
QARHLAG
>14655
EPVLKRS
>14656
AALHLVD
>14657
GRQAPPA
>14658
HTQQLGV
>14659
WGPTHRL
>14660
QTHTPIP
>14661
QWVPFPL
>14662
DMPRHRV
>14663
HPEAFGP
>14664
QPKHPIF
>14665
AGSPKER
>14666
HPRSIDW
>14667
QPNARSW
>14668
SNPADKT
>14669
TTRLHMP
>14670
WPQYGVP
>14671
YTAVSTA
>14672
DAKGNLI
>14673
VAADIRL
>14674
ELRVRHM
>14675
YAWAPLG
>14676
EQPEQTS
>14677
HNSPDLP
>14678
TLTAYYY
>14679
QYGAPSL
>14680
ATQQSKQ
>14681
TRTPSPD
>14682
HAFTPPA
>14683
AVLHLPL
>14684
STERAMM
>14685
VRTWAQS
>14686
AMPTFAL
>14687
AQHRSWQ
>14688
HQHYRVT
>14689
LQPPSIP
>14690
TWDPAKK
>14691
EYSLPAS
>14692
AELEVHP
>14693
TRLPNSL
>14694
LKAHQSS
>14695
SMRALIP
>14696
MATQSTA
>14697
TAMRLGP
>14698
ALSCQEI
>14699
HEHWVPR
>14700
QMKLRDS
>14701
RTTFTMW
>14702
APNPTRF
>14703
ADTRNLP
>14704
AHWRVSH
>14705
HTPASYH
>14706
TPYPNPM
>14707
LNAARHD
>14708
QTMQQGA
>14709
DVRRGGL
>14710
HHSQRVT
>14711
ALISPHS
>14712
THTSQPS
>14713
EMTPTHQ
>14714
SSQYRNP
>14715
QTEYETP
>14716
QSSQLNP
>14717
TLATAGL
>14718
GATLQST
>14719
RLQDISP
>14720
HPNREAP
>14721
VSTTPTR
>14722
HLTVGGV
>14723
VVSTSAP
>14724
ATLYRSA
>14725
SAALANQ
>14726
AMSWGPT
>14727
WMSTPKW
>14728
TRDNTPR
>14729
VKQDNLA
>14730
TVGSDTT
>14731
GTHVAQL
>14732
TDYVFKN
>14733
HMQVRRS
>14734
TSLSARA
>14735
TSMVPSA
>14736
AAESKLQ
>14737
VLPHLPY
>14738
YGPMRTV
>14739
TPSLQRM
>14740
RLPANPN
>14741
SQPPLPL
>14742
HAQRLMP
>14743
SDLRWEP
>14744
DPSPTLQ
>14745
RVDLPQP
>14746
KTALLLE
>14747
HEPSQFT
>14748
HDREHQA
>14749
SSAMAQV
>14750
VQTVVRS
>14751
QLTIPPT
>14752
TEVLPSD
>14753
QPGFAPA
>14754
VHSRSYP
>14755
QTYLTAG
>14756
QGGHGNS
>14757
VPQKCAR
>14758
QPKGESM
>14759
DPTKSQL
>14760
YNSPATA
>14761
TMNGTSM
>14762
TYSSTKS
>14763
ARTTTYP
>14764
MPRLKHV
>14765
AHLKVVH
>14766
EVNQQAV
>14767
SSWEPMR
>14768
THPLTDL
>14769
ATWELHR
>14770
QPRPHAN
>14771
AYARDTD
>14772
IAGALMD
>14773
LQSRHSW
>14774
QPPPAIY
>14775
TPLPGPS
>14776
ENTQYKP
>14777
LPQRPGV
>14778
SIYRPHQ
>14779
LPPPHQQ
>14780
TAGTVLF
>14781
SLQANHC
>14782
QGHLIAD
>14783
EPPITKS
>14784
SLPSTTQ
>14785
SQLTISR
>14786
TLVPRLM
>14787
TSTTALT
>14788
THPVRWY
>14789
TMLKSPF
>14790
LGQQPPW
>14791
DWLTPHV
>14792
SRPAFDQ
>14793
HPQVPPS
>14794
QWPWSIV
>14795
SPRLHRE
>14796
STTQPIH
>14797
APGHRNT
>14798
GTSTERF
>14799
TWPPLTN
>14800
HERPTTG
>14801
ARLSYMH
>14802
SSVGEHL
>14803
HHARNLY
>14804
SPLRNYH
>14805
TPISVSV
>14806
SPHFMPP
>14807
GHIPVSS
>14808
EPASLPL
>14809
AMKTTRD
>14810
VYVMPTV
>14811
HAPIARQ
>14812
AVTTRLL
>14813
RDGTPLH
>14814
ITATNTL
>14815
RTLATPP
>14816
HTGSARS
>14817
HPQTVTL
>14818
TPLWHLS
>14819
YQVVTMP
>14820
QVPQKKF
>14821
QHTMFDK
>14822
HELVTVA
>14823
QWLSTLR
>14824
HLASHFT
>14825
QLPLPNC
>14826
ARSAIPH
>14827
TARLAHG
>14828
AHSRHTS
>14829
LTQGTRV
>14830
NHLFGPT
>14831
WSENRCD
>14832
GGHMRPD
>14833
QLTNTFG
>14834
MPHRQSV
>14835
QPAAPLD
>14836
LTFSLTT
>14837
IPQNSSG
>14838
LQTVESR
>14839
TQPIPVS
>14840
QYMVTHP
>14841
RAPYDQA
>14842
GSPQTTP
>14843
ACKEPLL
>14844
AQGPWLM
>14845
HLTQTMP
>14846
SVPAPTA
>14847
HWSREIR
>14848
RLHPCVA
>14849
DVPTMPS
>14850
APHHPEF
>14851
DAARQIL
>14852
RTGHEGM
>14853
SWSPLPP
>14854
TEPQKMA
>14855
GNSPERK
>14856
DFVQPAP
>14857
GTPPPTM
>14858
EASYRHP
>14859
GVSMPVP
>14860
RLVTLTA
>14861
MLKPTMS
>14862
GGVTRLS
>14863
EPELTRC
>14864
WASPYYL
>14865
QTSSRIA
>14866
QPPRYVP
>14867
WLTVTVP
>14868
GSWPTFE
>14869
AVAPVDI
>14870
ERPPELQ
>14871
SRVPTTA
>14872
GPIQHHL
>14873
AIPLNQA
>14874
QPPYVVG
>14875
TWTRASE
>14876
TPVAHAI
>14877
SAPHHRL
>14878
TDEILTA
>14879
ALTRPMA
>14880
GGQDTFM
>14881
TLATVNW
>14882
TAATMLN
>14883
MTFATLS
>14884
HAHRPPS
>14885
TASKLTE
>14886
LDWPQLQ
>14887
MLPDDPH
>14888
ARAVTPT
>14889
LAPRDNP
>14890
GDEFPQP
>14891
HASNLIS
>14892
WHPPHSV
>14893
HHMDSCA
>14894
KPPALMR
>14895
MTTAVDS
>14896
HTWRVKV
>14897
NTCALMR
>14898
LPLPKFQ
>14899
ALAALSP
>14900
SHGLTWM
>14901
NALQTQS
>14902
WAVTGPT
>14903
HPKSLSP
>14904
TPRDAYV
>14905
GLNSPRQ
>14906
SDGNLRR
>14907
HTRPPDL
>14908
EMGGVAT
>14909
ALIEPRA
>14910
HMHDDHM
>14911
GSSPLPH
>14912
NAAPSRW
>14913
QVGGLLL
>14914
LPWGRHP
>14915
ESQRPRG
>14916
QRASQVS
>14917
LGPVPQR
>14918
RTLTSTP
>14919
APPGYRW
>14920
TMQLALY
>14921
LLTPLVF
>14922
GLFAPVP
>14923
HLPPPFD
>14924
QPQYMSL
>14925
HLRQDPT
>14926
APAMQIA
>14927
GLMLPDT
>14928
LPKLHRD
>14929
AAQQVPQ
>14930
TQPVPMP
>14931
ANPFSAP
>14932
RTNLIQT
>14933
QPVSRII
>14934
STAWCVP
>14935
AAFSALL
>14936
TGAELQS
>14937
TVERLQK
>14938
RALTNLA
>14939
ACRLTWH
>14940
NSQYTLR
>14941
RNAPPAF
>14942
VAQGGAA
>14943
LTDTNFR
>14944
SHAMTAY
>14945
MPWNLRN
>14946
LTGPARS
>14947
QQLKTST
>14948
YPPKPMR
>14949
SQHPRVL
>14950
GLVKQTP
>14951
HLPQILL
>14952
TEWRVMS
>14953
LVPSPHH
>14954
MPVTEPP
>14955
HSSALAS
>14956
QQITPTQ
>14957
HVRSPLD
>14958
SPVHALR
>14959
SKAPTMP
>14960
FALNSNA
>14961
EWEARTR
>14962
TMAATAN
>14963
GHKAHPL
>14964
VTMPDTA
>14965
ALPVAVA
>14966
VPGTSIA
>14967
DPGKHNH
>14968
QHTRMMW
>14969
THGRHYQ
>14970
AIAVLTS
>14971
RLMALES
>14972
TPTMKPS
>14973
TSAPKMN
>14974
HPTKMTW
>14975
MHSCAKS
>14976
HPSTSQG
>14977
VTLEPLR
>14978
SMPTKMP
>14979
QMNQLSY
>14980
HTSPTAP
>14981
APQHVLQ
>14982
VLHAGSS
>14983
RTMMMHP
>14984
SPPSMYL
>14985
THLVHLG
>14986
AVHADVA
>14987
TQPSNSG
>14988
YQRHSME
>14989
HSTTILR
>14990
RPLLTAP
>14991
MPEFLIH
>14992
GGPWLWS
>14993
ANGSNDP
>14994
ASHSRSS
>14995
ALPQARL
>14996
HQTLWQK
>14997
VSDLHGM
>14998
QPKQHDP
>14999
GPLTSVV
>15000
AQPTICL
>15001
AGPAQLR
>15002
GPPKQQH
>15003
EDQRHRP
>15004
HVELYTG
>15005
VTGTRHK
>15006
TLNARLE
>15007
KHLLSPM
>15008
QEPKHQP
>15009
RVPTTMP
>15010
GPRVCPQ
>15011
TGSPDTR
>15012
LPHQLIT
>15013
LTTPKWP
>15014
EAADARR
>15015
WTTPVSL
>15016
DHVSRGI
>15017
TMAPDAR
>15018
ETALLRP
>15019
ATGKALS
>15020
QTITQTF
>15021
ATNWYLH
>15022
APGGHQD
>15023
QHHWKMS
>15024
TTSKMSR
>15025
ELNTGTP
>15026
THSSSGS
>15027
QSGGLVL
>15028
AWSKMHP
>15029
APGLHTL
>15030
AHSRIKP
>15031
HHPRPKL
>15032
TVAWARS
>15033
APRTPWQ
>15034
ANGQSAH
>15035
QGGHDKP
>15036
ALPDLAM
>15037
VVAAHYS
>15038
TKPLPIL
>15039
SKPIATS
>15040
HMPWDNF
>15041
DLAPSIF
>15042
RMLDMYA
>15043
NSAHVYV
>15044
AVPTVTQ
>15045
MPLMSPL
>15046
RPIEELQ
>15047
QWLHRTQ
>15048
ETNILIP
>15049
LPKHHSP
>15050
AHTRALL
>15051
TKPIMQT
>15052
DQDRDPS
>15053
VLPSVDL
>15054
ARPDNMH
>15055
DTSTMHL
>15056
SAMRTIT
>15057
ALPAQSG
>15058
DQEKYLF
>15059
GQSVLPS
>15060
EHTPHIL
>15061
SEQTVRI
>15062
NGAPPVP
>15063
QTRTAWI
>15064
DALRGPG
>15065
SRTDPQM
>15066
GNRVPVY
>15067
HPNMPKA
>15068
THRVTQL
>15069
ANQPTTW
>15070
AYLYPRQ
>15071
TPLWTSR
>15072
NAPTLLS
>15073
NPTMKMQ
>15074
VRPISPD
>15075
ELLHYRE
>15076
TGTATIQ
>15077
LSGPYTR
>15078
VSAPMPM
>15079
HPAMERS
>15080
WYGTRPM
>15081
AQKTWSP
>15082
AGQPTHL
>15083
TNATPAR
>15084
DQERLPS
>15085
ALRHETT
>15086
TLKRVEM
>15087
DTLQTLK
>15088
HMQTTPA
>15089
GPISPLA
>15090
SPPIGPW
>15091
WESPPHF
>15092
GLMTPAR
>15093
SHIVLHR
>15094
TSPPKGH
>15095
LPLTWQA
>15096
NHILSVR
>15097
NQPQLYN
>15098
TQTAEWS
>15099
AQGMTPK
>15100
THLPNTK
>15101
GTPLPVL
>15102
TKSAPVP
>15103
SSPLPFS
>15104
TKTNTSV
>15105
TTHTVCL
>15106
RLMQLSQ
>15107
TVAPTMK
>15108
ALWTPTP
>15109
SAPVLRH
>15110
DPAPTPR
>15111
AATGAVQ
>15112
DWTTRPV
>15113
AYSSPMW
>15114
YLRPPDL
>15115
LLSTTAH
>15116
QLHLPPL
>15117
QIATADC
>15118
VSWPQNT
>15119
QHLPSKR
>15120
TWQVHPY
>15121
SQTLRPP
>15122
MPITMYE
>15123
RDPLTPH
>15124
ALGLHLS
>15125
HPPYPPG
>15126
DKPPPPL
>15127
GWQLPLQ
>15128
GLSVVLS
>15129
AKAEPLK
>15130
TGSANCA
>15131
QRPVYTA
>15132
HPTMEND
>15133
MPYPLRS
>15134
ADPMTRC
>15135
QAFQLQR
>15136
TTLQRFP
>15137
GAQHLPG
>15138
APDISPH
>15139
LQVNQAR
>15140
QLPGPRS
>15141
SPTHHPP
>15142
RQLPMVG
>15143
ANMLPHY
>15144
QQGMRIL
>15145
AHGWPAR
>15146
GRLQASA
>15147
DSHMHPG
>15148
HPRHNGW
>15149
HLPPTST
>15150
LPGPPTS
>15151
LPAHTTR
>15152
VMANLCI
>15153
MPTVIAR
>15154
SYQDITS
>15155
APVGEPG
>15156
TSHAAMK
>15157
RTTTQYI
>15158
AHYPRSD
>15159
AAPRHVL
>15160
HALETTI
>15161
AEPSLRR
>15162
CPLTHTR
>15163
TTPQSNS
>15164
ALATSQR
>15165
VRTLQGY
>15166
GWHDSTS
>15167
VLPPPTC
>15168
GALDSCS
>15169
QHEPHTY
>15170
TVPKTTL
>15171
GQESTEP
>15172
AQLHFAA
>15173
TNQSSDW
>15174
TSNTGCN
>15175
SPLQNKY
>15176
QTLTQAW
>15177
RTPPNTP
>15178
DRASQNP
>15179
ALNLNAV
>15180
ACGVLPT
>15181
QTTDSSP
>15182
RTQSPSP
>15183
DSGAHTP
>15184
NHPTGIR
>15185
DALRLWS
>15186
SWTMPTL
>15187
AKVANAH
>15188
KPSCHPC
>15189
TMERWLN
>15190
TLIEPVN
>15191
RHWEQSS
>15192
SVPYAAP
>15193
SQQGAPV
>15194
GRAGLSP
>15195
EVLLHGT
>15196
APVGRPN
>15197
RAPNYDF
>15198
ASGPHRQ
>15199
ERGHARP
>15200
EPHAVHH
>15201
ELPSYPH
>15202
LPGPREL
>15203
KLPNTVC
>15204
TSVLPHS
>15205
ANPPVGQ
>15206
QPAMKSV
>15207
KCTAIQC
>15208
AGPTQAH
>15209
TPSDTLS
>15210
AAPDSVI
>15211
LITIKLD
>15212
AVGVANL
>15213
HYAPETM
>15214
AWRNSVY
>15215
TLRITPF
>15216
TFPQPTP
>15217
TTYQPEV
>15218
VWLPTAQ
>15219
QYPHRSP
>15220
TLRMPQG
>15221
ANGPLPT
>15222
ESPVSPP
>15223
QAPILQV
>15224
WSPRTAT
>15225
HQSPAPW
>15226
HTPRHIQ
>15227
QLPELYR
>15228
YPHNTRW
>15229
THLKATD
>15230
MTNTLTH
>15231
APLLPTG
>15232
MAASSTQ
>15233
QHVFARQ
>15234
HAHAIRD
>15235
QTYTQPT
>15236
THPSVWS
>15237
KQLQTMC
>15238
QLCVPHL
>15239
TRLQPHF
>15240
TTLQPPN
>15241
TRSVGIW
>15242
LAAAAIS
>15243
THQASNQ
>15244
AMGPMLP
>15245
HTAPMLC
>15246
ATPMSLP
>15247
TVPMVRI
>15248
YGHMKPG
>15249
TPSSPNG
>15250
TAHGLPS
>15251
TNTPHSS
>15252
KPVTTKS
>15253
EPKHNTL
>15254
HATMASS
>15255
VSTLHTM
>15256
TNRVAPS
>15257
EHYYLQF
>15258
DRYHTSR
>15259
RLTSDSL
>15260
VHKSLHL
>15261
ATLQNSW
>15262
TPQLGPK
>15263
SQYMSRL
>15264
ALSPSPS
>15265
SQTEHSW
>15266
SPWAQGS
>15267
AAGTQKW
>15268
HQQASMA
>15269
DWRFHTP
>15270
NYNPMAN
>15271
QADSLRS
>15272
QSLTQVS
>15273
GPHKTTM
>15274
HPFNYVR
>15275
QGAVAKD
>15276
ARNATQV
>15277
WTAGTRS
>15278
STHVMSN
>15279
ATVNAWM
>15280
SKLRLNA
>15281
QPLWTPS
>15282
EMWSDAF
>15283
GMLTVRA
>15284
QTLGYPV
>15285
QASRVEH
>15286
MSTDEAS
>15287
DPYTCSS
>15288
SEMTGET
>15289
TTRVSHP
>15290
QTAWPIS
>15291
LRSPMPH
>15292
EERELLD
>15293
WVWPTHL
>15294
EQLSEQP
>15295
QLHRLHQ
>15296
RSAHPNQ
>15297
SQTGSSH
>15298
STANLMD
>15299
HHSTIFV
>15300
ERGYLPR
>15301
HPRPSLV
>15302
GPQMRTV
>15303
TAEGRET
>15304
AAAGPAK
>15305
MGPDPRV
>15306
QDTQMHG
>15307
AKDLGTR
>15308
NPQVVRQ
>15309
TGAAARM
>15310
WPWMSTP
>15311
QTTATRT
>15312
MNGQNQP
>15313
LPLLPDI
>15314
SQPFDFP
>15315
FNETGTA
>15316
VPAAVLS
>15317
QAQEHSG
>15318
LVPIYTH
>15319
TRPYSEY
>15320
ALQTPVC
>15321
QSLPPTT
>15322
TQLFARL
>15323
APPVTAS
>15324
THGLIID
>15325
RTWLPMV
>15326
QLSALGS
>15327
MTPDLPC
>15328
QSPHPLN
>15329
TMPLNHL
>15330
RHADNSL
>15331
QTAVPRI
>15332
QSTSNGR
>15333
GDVHLRL
>15334
AAYTQSH
>15335
QPWSRSH
>15336
AGPEAPL
>15337
AFTRLMN
>15338
QTPSGLL
>15339
ERGHSSS
>15340
HRSDLIF
>15341
QTETRKS
>15342
VAPFLPQ
>15343
QSALNAT
>15344
WHMKPGT
>15345
GWPPSSL
>15346
RTQTPGP
>15347
AARALQP
>15348
LQYDYKA
>15349
RTATKLL
>15350
KWPVPKV
>15351
MVVPLEK
>15352
TQSAVPL
>15353
SRWPVLY
>15354
ARDEPPV
>15355
APPIYRP
>15356
HHMPPLE
>15357
EQQRVAS
>15358
KAWGPST
>15359
WPNGWTH
>15360
AQASLRL
>15361
KPSPYLW
>15362
DVTISLS
>15363
TAYQHAV
>15364
AVSTRSW
>15365
GMMTALA
>15366
TSLPTLM
>15367
DRTAHSH
>15368
HSAVGQA
>15369
NTNHGKR
>15370
TQPVTPS
>15371
TTLNVPP
>15372
QMTDSIM
>15373
ATRLVRH
>15374
NVAPTIH
>15375
RSEPAPP
>15376
YGANRPL
>15377
SPWHRSH
>15378
QELSKKS
>15379
KTPLPTN
>15380
WHGMYTA
>15381
APVLPPN
>15382
LTQKTWP
>15383
HRPPHTS
>15384
MSWHLQW
>15385
VQYHPLQ
>15386
HHNSDRA
>15387
RPCNVLH
>15388
RPQLTLS
>15389
RLGPVMW
>15390
SLAHPGN
>15391
MRMIGTS
>15392
AHGTFLL
>15393
KSAHTTY
>15394
SLRWDVW
>15395
KEASAQM
>15396
TTLSDSD
>15397
MPTGTMF
>15398
ATTGMDR
>15399
TLVPAHQ
>15400
TPNAIVN
>15401
KPPTPPT
>15402
TLRICQL
>15403
SMQASPP
>15404
DTAWSMK
>15405
APDSVHD
>15406
MPPTGPF
>15407
HLDTQAA
>15408
LETQRLP
>15409
QPHLHPS
>15410
AQYTPPI
>15411
RSQVTIH
>15412
SPLGHDP
>15413
DEQSDKC
>15414
MHPALAP
>15415
RTPTDLA
>15416
FVLNRLP
>15417
QTLLLLR
>15418
TDYPMSH
>15419
ATLPWRD
>15420
RQYDNSV
>15421
TMSPPRT
>15422
ESPASPI
>15423
MLPMSST
>15424
ALSQPRM
>15425
TNPVGPH
>15426
RWSTQPV
>15427
TDHLPNS
>15428
ANAAPTS
>15429
ARPTSEI
>15430
YTDPPFR
>15431
GAPGPST
>15432
GQSARPN
>15433
HSYPVAP
>15434
ARSLTSP
>15435
EAHFLQF
>15436
AMGEPQP
>15437
QFQATTR
>15438
ATPPTIS
>15439
GPWPQIP
>15440
WTGQPNP
>15441
GYSRTPP
>15442
DPFAPGR
>15443
LLPPLWP
>15444
SERSSIL
>15445
SMPPPQA
>15446
LRMQSSP
>15447
MPAPDTF
>15448
APVTLYQ
>15449
APFLTTR
>15450
HRSPECQ
>15451
ADQTVKP
>15452
DGDRRPG
>15453
SSHRLTP
>15454
AQPISCT
>15455
SATRLPY
>15456
WAKRPLN
>15457
HLRAIGP
>15458
ESTVAAA
>15459
TPSRELT
>15460
IDPSQGR
>15461
SVAPFPG
>15462
GQVTETA
>15463
SRPDVGR
>15464
APIGPVH
>15465
LRLSDPH
>15466
VGLDPRQ
>15467
WTLATWS
>15468
VPQAGAP
>15469
EPGLDNV
>15470
QSMTAPP
>15471
DSSMRTY
>15472
LHQPLKV
>15473
WELQSQQ
>15474
ELQLIWH
>15475
QPLESLL
>15476
QPLSGRM
>15477
SPPMIYY
>15478
RPLSMPP
>15479
STQGLTL
>15480
QSLPVNM
>15481
GQHSSEQ
>15482
QPVRPPR
>15483
WAASTSR
>15484
TQTTLPY
>15485
VLPQTHQ
>15486
APVAGRQ
>15487
AFQSMHR
>15488
TYTQPFS
>15489
AMPTKLQ
>15490
GPSPSSI
>15491
ALYRLNQ
>15492
AWDRQSE
>15493
ATMTSSL
>15494
GDKEYNA
>15495
ASRTCSP
>15496
TATSPRG
>15497
AIAFSAS
>15498
HSTLSLT
>15499
TLDVTTS
>15500
NSRSPYP
>15501
LRQGIPT
>15502
HKQHYTS
>15503
WPMSTLL
>15504
AQRYTAS
>15505
WSSTATR
>15506
WPHQSKF
>15507
VMPVLPH
>15508
GLDSVRI
>15509
TPSRASQ
>15510
ATGSYLK
>15511
LRPPLLL
>15512
ASLLSSL
>15513
TPTLTYS
>15514
QVTMSPL
>15515
QTMRTQG
>15516
QTRLTAP
>15517
MGPHPKF
>15518
GDPHWGA
>15519
LSKPLVH
>15520
SLRAAHT
>15521
TMTPPRS
>15522
ASMTTNY
>15523
MRHPVKC
>15524
HRTSAPL
>15525
AHPVIPG
>15526
QLPLQLV
>15527
SHMATTR
>15528
TDDQSGL
>15529
MSGSPVS
>15530
ARPLTPS
>15531
SVQQTTR
>15532
KTWSVLH
>15533
RVMPTML
>15534
APIELKT
>15535
AITPRDT
>15536
TPILGSS
>15537
TLLSPMT
>15538
SLRSPAD
>15539
TTRPLTA
>15540
TTSLQIA
>15541
TTMTTRL
>15542
STTDAPT
>15543
TPSNTVA
>15544
TTPRHID
>15545
GPALPTP
>15546
STPASPY
>15547
SLPPATR
>15548
QKPHMPL
>15549
TLRLSNN
>15550
KLAAPLS
>15551
QTMSPPL
>15552
TTHTQGI
>15553
GMPNPIH
>15554
SAPSWWT
>15555
APGVNLQ
>15556
DSQQHHY
>15557
RTDSPWG
>15558
AWWPEKS
>15559
DASNRFT
>15560
TALPRQS
>15561
AKTYIVP
>15562
GKVQSKL
>15563
KDFWRVQ
>15564
QPETMHS
>15565
SYARDMA
>15566
DLTSQMS
>15567
VWPASKP
>15568
TAPVQIS
>15569
LLSAETL
>15570
GLQYPPQ
>15571
SRMLSVL
>15572
WPPVPPP
>15573
AHTRQSL
>15574
ADGHPSL
>15575
ERLPELT
>15576
SFWGNVH
>15577
TMSGTAV
>15578
SPDVPSW
>15579
WSLASLS
>15580
HHVAPSL
>15581
DSMEFSH
>15582
ADGPINV
>15583
QWGRLSI
>15584
TYGHQTR
>15585
HTATLAL
>15586
TPLSDAP
>15587
YARYTTP
>15588
APPSTFC
>15589
APPRLLT
>15590
RLTMASG
>15591
TFRIPWV
>15592
MPPHRLF
>15593
GLATIAR
>15594
AQYLPQM
>15595
HPRGVHP
>15596
ADPPSLS
>15597
EPSMEVA
>15598
SLPWVTV
>15599
QYASAVT
>15600
TRVPSSS
>15601
QRGPSPL
>15602
HWRNNTI
>15603
ATEELHQ
>15604
HRAPLSH
>15605
HSPSSQA
>15606
GQLRQVV
>15607
LPVDTEY
>15608
QTDTGGG
>15609
QNASLPL
>15610
QTQAAYL
>15611
SHVGQTA
>15612
GLKSPVP
>15613
HLRVPYP
>15614
NMQAPTT
>15615
ATLDRLS
>15616
APAGVLL
>15617
HHTQMAP
>15618
EAGPTGT
>15619
HWTRDYQ
>15620
AWGLKQY
>15621
TKLSYES
>15622
RLASSAV
>15623
TKVPLLP
>15624
VPGMTHD
>15625
SQPTYWL
>15626
APIPAVH
>15627
TPEEQHM
>15628
QPTNRLL
>15629
QEPVLAW
>15630
EKLANPA
>15631
RHADMST
>15632
NQTAPRF
>15633
NLDRRIT
>15634
QPWAYPP
>15635
VQDRSAL
>15636
QAATLLS
>15637
WSSVLRL
>15638
SDPACKA
>15639
TATYVIT
>15640
TATPSIS
>15641
NIMTHSE
>15642
LPSMRQK
>15643
GNAYPLR
>15644
TNPDPPF
>15645
HTTSMSP
>15646
WMPMSTR
>15647
MPAGHLH
>15648
GSQHKSP
>15649
TQNPLPK
>15650
AHPPHSI
>15651
TPMQQPS
>15652
VTPYPRA
>15653
TGNIKSV
>15654
LAVTIST
>15655
HHTSMQP
>15656
MLSSQEW
>15657
ASRTILL
>15658
TTLPRML
>15659
TAHRHLM
>15660
HGVHVTR
>15661
THFSPPR
>15662
EPTARPP
>15663
DDLRAPM
>15664
APSASTR
>15665
DIKAAFS
>15666
EFPQHYG
>15667
TTPNMSQ
>15668
WSTLDTK
>15669
TAHQNPS
>15670
TESQPRS
>15671
QLRTALS
>15672
DPRPPLL
>15673
HTAYHSV
>15674
QPFEPKE
>15675
DMKQSLV
>15676
MGALSPK
>15677
TPPTTSQ
>15678
QQLPPAP
>15679
RPATLTT
>15680
TVQNQNE
>15681
TGKASGT
>15682
HVMLKAS
>15683
RLNEPSQ
>15684
RPWHPAV
>15685
IPQQPTY
>15686
GPPNLRT
>15687
GKVSHSH
>15688
AEELPAV
>15689
MLQPETP
>15690
VARATPT
>15691
AHVSPFR
>15692
TSSLVPI
>15693
QTPNAPA
>15694
TSPHHLF
>15695
TSPHPCH
>15696
SPATNSL
>15697
QYQALEQ
>15698
SPVLPAH
>15699
AANADGR
>15700
TTTPLPY
>15701
ANAPSIA
>15702
SGPEPIQ
>15703
RPVIMPP
>15704
QCTVRPQ
>15705
VARHMVP
>15706
VRLPVPI
>15707
KAATQMF
>15708
DGKHNVV
>15709
RGVPQPW
>15710
QLANQHR
>15711
SADNTPK
>15712
LMVPRPH
>15713
TSPRSTP
>15714
WHQASSS
>15715
HPLMPPD
>15716
GSQLTQP
>15717
FTQHPFF
>15718
VLPTTNT
>15719
ATNPGVT
>15720
TVKAPVL
>15721
QPAFNEK
>15722
HQRSWHD
>15723
HTRSGTV
>15724
TAAPSFA
>15725
ERNGTSM
>15726
MLPLRYS
>15727
LSKQICP
>15728
GMTIDPK
>15729
SPWWQVA
>15730
HTTHHPY
>15731
QLPIKSN
>15732
TAKHHTT
>15733
ATTRSYP
>15734
LGHNRAP
>15735
TQLTATR
>15736
ETGIPCS
>15737
AHGVPLM
>15738
QTLQPQP
>15739
NASPPIT
>15740
HLQSTQG
>15741
SPKLWFS
>15742
QSLNPPG
>15743
RTLDTQS
>15744
VMHSWLP
>15745
TAIHPPS
>15746
GHPKLMR
>15747
EPAMMPP
>15748
EVWKPHL
>15749
ELQPSIH
>15750
TTSHHPP
>15751
QRLNTLS
>15752
TPRPPHC
>15753
WAPYRIA
>15754
TPPPRDE
>15755
QLKIPSP
>15756
HPKGTLI
>15757
VTQHPRL
>15758
MRVAPDS
>15759
TEPRLTP
>15760
AQPHTKM
>15761
KTAIRII
>15762
AAELTLY
>15763
SPTDPRS
>15764
KDVTALS
>15765
QLGRPPS
>15766
TPSNVRL
>15767
NLHPPRW
>15768
KAGESHV
>15769
AESHVPK
>15770
TNARHEY
>15771
TRELPHG
>15772
NEMATPT
>15773
RYEGTPL
>15774
SLQKLDL
>15775
MPSSADN
>15776
AGRPVNA
>15777
STTRPAS
>15778
NKYMNGP
>15779
ELASIVQ
>15780
QAAMAQS
>15781
THHSPLM
>15782
EPLMPPT
>15783
LQPRLSH
>15784
TSVDKIL
>15785
SWPRHPA
>15786
KALTRSS
>15787
APPCPSF
>15788
AVWFQPN
>15789
NMHPLQR
>15790
SLPITYF
>15791
VSTPWDP
>15792
TSHKYVD
>15793
MDMNLRR
>15794
ARVQPPV
>15795
QDTPHTR
>15796
QTLRLEL
>15797
TAITRTM
>15798
QSPPSHP
>15799
TPWPTVK
>15800
TPRVFAH
>15801
VPWLYNQ
>15802
QPVHCPR
>15803
VVPLGPT
>15804
AGLPHNP
>15805
RLPVTSP
>15806
GTNVVTA
>15807
AELTPIQ
>15808
MPGDNHN
>15809
SPTGVKW
>15810
TERTEWF
>15811
HMAQWRL
>15812
TTFTVPY
>15813
QLTQPHR
>15814
TSRLCTL
>15815
MQGPAPA
>15816
VTPLYMT
>15817
QQPGMSE
>15818
VKTSTLQ
>15819
TASRHNS
>15820
YVPPIIT
>15821
HAYPAAL
>15822
NPAHLPL
>15823
HPMPPLY
>15824
TGTSTWV
>15825
ATIPHAA
>15826
YDSKLLS
>15827
RIEDNAV
>15828
RLCPIPQ
>15829
QLGEPGP
>15830
VSPQLTQ
>15831
VDQVMSS
>15832
SQLMKQN
>15833
TTWRATQ
>15834
QQSIPQI
>15835
YPIGIRH
>15836
TYTMDTN
>15837
TAAKSMH
>15838
VSNQDPL
>15839
QYSSPPL
>15840
QQPDWWL
>15841
RTVIPIV
>15842
SVLPGSH
>15843
ARIPTTP
>15844
QHLKEVP
>15845
APMSLLF
>15846
DSQLQHT
>15847
GTSMVMD
>15848
HTLPLRS
>15849
AERKDIH
>15850
AMQKLLP
>15851
QTWHWVP
>15852
TPEDHAP
>15853
TRLPLSN
>15854
QTHVGHF
>15855
QSPVVRL
>15856
QLWSQMA
>15857
QLTPMQH
>15858
ARHPELT
>15859
QSPKFLA
>15860
RPNPMTT
>15861
ANTPANI
>15862
HRSLPTF
>15863
TRGAHLS
>15864
QSSMARY
>15865
RAISSTI
>15866
TGSPRPL
>15867
DPLELLP
>15868
GKTDTLL
>15869
EPASDPQ
>15870
VAHLPHG
>15871
APGDVPY
>15872
TQPDPIA
>15873
HPTPQLS
>15874
MGAASPP
>15875
APRPVHK
>15876
QTWNPPP
>15877
QIADPTL
>15878
LEPSPTP
>15879
ACLREPP
>15880
SAQQVAP
>15881
QLTATGV
>15882
QYRCCAP
>15883
RPAACSN
>15884
ALSATPR
>15885
RNVQGTT
>15886
AHGWLVL
>15887
TQLANNW
>15888
ETRLRLL
>15889
TAPTMRT
>15890
MVVDPPW
>15891
STADLLA
>15892
SHLHTKV
>15893
STPHTEK
>15894
TPALVRL
>15895
LPPHMMI
>15896
SHVWLSP
>15897
RPEITLP
>15898
IATTFNY
>15899
GAQSPRP
>15900
QPTGLGD
>15901
LNPRISL
>15902
VDANRVK
>15903
VHPDVTS
>15904
PRSPGSS
>15905
QPVSLLL
>15906
GTQPGGI
>15907
VVTSTMT
>15908
QMGPQPY
>15909
AHILFWR
>15910
VSEPTAV
>15911
APSRPNS
>15912
QQYSTGL
>15913
LLPIAVR
>15914
ERAGSQS
>15915
QEQNARQ
>15916
SYPPNYP
>15917
SGELLHP
>15918
YTLPETP
>15919
RAVTDSL
>15920
THSSITP
>15921
AGRDDGY
>15922
WSPSYAP
>15923
AGAEKII
>15924
TRPAMSL
>15925
TTQHHED
>15926
HPQFSSL
>15927
SHWHRNQ
>15928
SQQTVLL
>15929
ARSGVTP
>15930
MLADRPM
>15931
HAWRSPS
>15932
AEVNNPM
>15933
QLLAYIS
>15934
TIRATVS
>15935
HDPLGIT
>15936
TPAKWLS
>15937
LQLPVLP
>15938
RGLHPTP
>15939
QTPTAAA
>15940
WMQLPLV
>15941
HVRTSFS
>15942
LLAHTPA
>15943
VSIMPRI
>15944
ARMVPIS
>15945
WAPQYHT
>15946
ALWFSPP
>15947
DQPIPSR
>15948
AWPTLRT
>15949
TQMMTVH
>15950
MQPREMP
>15951
QSWETPV
>15952
ALPSPEL
>15953
TEPNRAN
>15954
HYWNLQH
>15955
ARTIPRL
>15956
APQSSTM
>15957
RPGNYLT
>15958
EQGWTPS
>15959
TLSANAS
>15960
GQQHLNF
>15961
LGQQVTY
>15962
ESPQFFD
>15963
HALEQAT
>15964
EHRLPTR
>15965
STPTTLI
>15966
DGKVQEI
>15967
QLPMPYS
>15968
YNHGGQM
>15969
KAGPASG
>15970
HNRDSGG
>15971
QSWQTSV
>15972
THVVVWS
>15973
TVKVPSF
>15974
IMPARAQ
>15975
DQRLPET
>15976
HAEVTRE
>15977
GIAGNAL
>15978
TQPGSLY
>15979
TPDHSAK
>15980
YASRNLP
>15981
TRFTTPC
>15982
RLEPILH
>15983
ELHPLGP
>15984
ALYGRLL
>15985
VHRLPRQ
>15986
RVMYQAP
>15987
APTRQHA
>15988
HPHGLTS
>15989
TGSVADP
>15990
HRASEAE
>15991
HHRQPLN
>15992
NPWEDAK
>15993
QGPASHN
>15994
QTNPASP
>15995
HSLPDVY
>15996
TFSPRLP
>15997
TQRAPEL
>15998
TTTLSIF
>15999
TEQDTRP
>16000
VPPSLFW
>16001
HTSRTFS
>16002
QWPWSPQ
>16003
QAPTVVT
>16004
CEVVAFW
>16005
QPVPLPP
>16006
QPCLQRQ
>16007
AESQLGK
>16008
TQPGNSS
>16009
ATRVADY
>16010
TLHPPTP
>16011
AQLTPFG
>16012
SALSQRH
>16013
VSSVQRT
>16014
HWRPTLT
>16015
KTTTPLT
>16016
QPQPLVT
>16017
APHHRAH
>16018
SASPAMS
>16019
VALRGDH
>16020
VPPNMSQ
>16021
KSVLQRM
>16022
EWALHTL
>16023
TALKRPS
>16024
GKPTSAY
>16025
VSLRHTS
>16026
ELHANMR
>16027
KSSPAVQ
>16028
MPHAHAR
>16029
HQPTDIM
>16030
TPSTRSV
>16031
VGRTSQA
>16032
SAHQVPT
>16033
SPSVRLD
>16034
KSQLVIP
>16035
TRTTLTT
>16036
VTLVRPF
>16037
TLTGLGM
>16038
HLMYTSP
>16039
QQLGPER
>16040
STTSTDM
>16041
RTHTDHL
>16042
LMPTDPF
>16043
ALVMPTL
>16044
GPSLART
>16045
QQLSYHM
>16046
TEQPYPV
>16047
VQPSPGT
>16048
WSLRPAP
>16049
QPPYPVN
>16050
ATPILYT
>16051
QPLHPPQ
>16052
TYLPHVS
>16053
HPQKQLT
>16054
AKLMPPH
>16055
QPKFLYP
>16056
QVVLGHD
>16057
RLMQQGM
>16058
FHRATLT
>16059
VTKPVKY
>16060
NVQRPTA
>16061
TETTVIS
>16062
TTPPQQF
>16063
AYQPLPW
>16064
RCEPCTL
>16065
VAERIDT
>16066
TATHPSL
>16067
LAVRAEM
>16068
SQHNPMP
>16069
SHNASQN
>16070
HASARFD
>16071
ANAAPDH
>16072
LHTKPLP
>16073
HLPGLMP
>16074
AASNILG
>16075
GWSAQLL
>16076
SHTRTTY
>16077
RYMPAPP
>16078
QIGIADF
>16079
ARMPLVD
>16080
AANTWMS
>16081
QHPSGSY
>16082
VPRPLDN
>16083
LSGLPTS
>16084
HACLNEM
>16085
GPMTPSP
>16086
TKSAVSG
>16087
WAGKLTL
>16088
QAGMAIK
>16089
HPWTSPL
>16090
ERAQMLL
>16091
QPFAKPE
>16092
GPQTDAI
>16093
AHPGSKM
>16094
ARAIVPF
>16095
DSLATLH
>16096
RSPLLFQ
>16097
QRVEARA
>16098
GPAGSVR
>16099
NTAPMRQ
>16100
TPRPVAS
>16101
EPTLTFD
>16102
QYAHLIL
>16103
LSLNHSE
>16104
HLQTQKQ
>16105
KWTEQNS
>16106
QAKLNPS
>16107
THLLPNP
>16108
APEPSPL
>16109
QLTSSVI
>16110
HDQQSVP
>16111
QLHSTAK
>16112
QSSPIPV
>16113
STQPLIH
>16114
GPLITGM
>16115
MSPVTWT
>16116
NLQNHLI
>16117
KSSALQA
>16118
DWSYSNR
>16119
MPRDLVE
>16120
KPPHTVF
>16121
IKYTPLP
>16122
AVTQTAG
>16123
VEVSLGA
>16124
TLAKEFT
>16125
TPRAVCC
>16126
TLTTMVH
>16127
LSPVPSS
>16128
AEGQNII
>16129
ADVKFTL
>16130
TEVRARS
>16131
KVPTVSP
>16132
TTAPLAQ
>16133
AHRAAVR
>16134
NGTQSPG
>16135
HVQLMSA
>16136
TPTLRTP
>16137
APHAPFQ
>16138
AQPLISP
>16139
KPSTYRT
>16140
HSELTSP
>16141
VTTLPYM
>16142
NAKDGFH
>16143
QPSLSPR
>16144
HASLLLR
>16145
VHVQPPQ
>16146
GSASSSP
>16147
NVPMQRV
>16148
TTPHTPQ
>16149
QSPRLVP
>16150
TFTKGQT
>16151
ATQATAP
>16152
TSARLYM
>16153
ANHHYRP
>16154
QLIEGIL
>16155
EQKHPTG
>16156
AVGYSYG
>16157
APTPRIS
>16158
GPPMLQL
>16159
TKQVRPS
>16160
STTQSII
>16161
ALSQHYV
>16162
HDTFIPQ
>16163
GPTPSIL
>16164
SHPSSGY
>16165
VGGSPRP
>16166
AMPPLRP
>16167
ATTHWSH
>16168
SVTPVPN
>16169
WTVPHVC
>16170
ARSITVR
>16171
QPTELSS
>16172
AHGKRTL
>16173
TLREPMI
>16174
APKQPQG
>16175
HFPVPTP
>16176
WQTMPRP
>16177
GVGTMST
>16178
KPMLPLL
>16179
LPLSDFN
>16180
TQRYMPK
>16181
HQAPLTL
>16182
EPAHQAS
>16183
QYLFTTP
>16184
NHLAKAL
>16185
STVPPLS
>16186
NLAPLSS
>16187
QPQRMAC
>16188
QLYGSLS
>16189
MHIDQIH
>16190
HPLADNV
>16191
ASASRLD
>16192
RATTDWG
>16193
QSTSPGR
>16194
RQIAPAS
>16195
TPYPKRA
>16196
LEPASQD
>16197
SLLAGPR
>16198
EVATEPE
>16199
MPYSNPR
>16200
LILGPST
>16201
ASSTHNQ
>16202
QHGMQAL
>16203
VNQAVLY
>16204
LATLPQL
>16205
WGNTKSV
>16206
TPPPQTT
>16207
ATGQHSL
>16208
TLFADTK
>16209
TRLNPSI
>16210
QMRELVK
>16211
ERMSDFT
>16212
HLSTSRL
>16213
SAAATYH
>16214
MAGPLVH
>16215
TRLLLNA
>16216
TPQLAQM
>16217
EVPYWRY
>16218
QHNTKQD
>16219
VQPAPRD
>16220
ALAHDTV
>16221
VSRSPIS
>16222
WWLPQPQ
>16223
TQSVAQH
>16224
TKLGPMT
>16225
GATGHDH
>16226
DLQKGAL
>16227
TQLVYPF
>16228
HKPRLPI
>16229
RMDLSRD
>16230
KMASWDL
>16231
HSASRST
>16232
HSVRTGP
>16233
TPSPFPP
>16234
LPQQSPS
>16235
AQEARKL
>16236
STRDTFI
>16237
TNLLPPT
>16238
VPVKVLQ
>16239
GARELWQ
>16240
NVPSPRI
>16241
RSTDLWA
>16242
LLQDARE
>16243
ALRGTVL
>16244
HSRSMMS
>16245
AYSPSSS
>16246
SAAANGR
>16247
HTQVRPH
>16248
ADCNRRC
>16249
SKPGPCL
>16250
TMEAIVT
>16251
YVQNHPM
>16252
QMSQHKP
>16253
RWPQSME
>16254
QPRPMML
>16255
KQVHRLP
>16256
LLNQQLS
>16257
WVTPIRS
>16258
TQAEELT
>16259
APKSHPT
>16260
GPSHLAG
>16261
DTSNRPA
>16262
DAAYSSN
>16263
ETNQDTQ
>16264
TGNPASL
>16265
AHLTVSP
>16266
QGMTPTM
>16267
QPTLLHC
>16268
DLSAVPT
>16269
TQNSLPQ
>16270
TWTTNNV
>16271
EDIPVSI
>16272
IPTQHDK
>16273
HHTPRLV
>16274
RVHVREF
>16275
GWIHPSP
>16276
RAPITAL
>16277
LLSPSPV
>16278
AQNPTIG
>16279
ELLSNKT
>16280
QQEPQLT
>16281
SIPGPLT
>16282
WVADQHL
>16283
APYNTDD
>16284
ATVCARP
>16285
QHRGLKA
>16286
RLSAHVA
>16287
TTPMLEL
>16288
NAHTPKW
>16289
SALVPRH
>16290
QPWNRAQ
>16291
AASDDGS
>16292
QQNPFPV
>16293
SPPTRSC
>16294
RTHVINI
>16295
MQPSANS
>16296
QSGLCNA
>16297
DATDLVL
>16298
LPIKLLA
>16299
STTTNAT
>16300
NLPPPMT
>16301
ALHELPV
>16302
THQLVQS
>16303
TPTPHDE
>16304
LQPFHPQ
>16305
HARAMLV
>16306
ALLGTHS
>16307
QQDHPPP
>16308
EATYWRM
>16309
GQANTAR
>16310
RPHIPSR
>16311
VHATLFE
>16312
TWPHLST
>16313
YMTPRFS
>16314
DKGQALL
>16315
LHPTSPM
>16316
APGNRTP
>16317
GTGPLPP
>16318
TNTAQCA
>16319
QDVRFPA
>16320
RTIMLPE
>16321
AGTLQRL
>16322
MPRLEHL
>16323
AGSAMTY
>16324
KWPTHPA
>16325
TSTQPHG
>16326
VQSASRV
>16327
ERSTSPH
>16328
ERQQLLE
>16329
TTAARTG
>16330
AYRLHPH
>16331
QLASKLA
>16332
RMAAPST
>16333
YPLPSTC
>16334
SPHYSTW
>16335
TTHATLV
>16336
SEHVRRS
>16337
RQTDINP
>16338
SALEVTP
>16339
EPLGVHQ
>16340
VEAPRTV
>16341
GPPKIPS
>16342
LSLKGPT
>16343
SWHKQLP
>16344
VPFSLRQ
>16345
HPNHLHH
>16346
RPDTTQP
>16347
LYRQPLG
>16348
QFYHHSN
>16349
GPPMIGH
>16350
TKPPATH
>16351
YQPEVDL
>16352
VPTTSAP
>16353
ALLGPGV
>16354
NAATHHR
>16355
HGQPTQK
>16356
QTLTAIV
>16357
ATLNKRV
>16358
RPGDAIL
>16359
ARVHASS
>16360
VLPPQRP
>16361
MRPALPL
>16362
QQGTARE
>16363
WATPTIV
>16364
ATTARHL
>16365
MSPMLSL
>16366
TQRSLNA
>16367
TTEKVHP
>16368
DPQAHTS
>16369
QTGHRCL
>16370
RAAMHID
>16371
KTQPATL
>16372
SCRPGLS
>16373
TSPAHAN
>16374
LEAYAAR
>16375
QSYPEVR
>16376
DMQPTTQ
>16377
LGPLILL
>16378
SDATISM
>16379
QTRETMQ
>16380
AHDSLAG
>16381
KEMSPGF
>16382
SPRPVTL
>16383
ALLPTNP
>16384
TVLPYRN
>16385
MLQTSWP
>16386
QAHDRAR
>16387
MMPVQIQ
>16388
APWPPNS
>16389
RVPVAYP
>16390
TKVLPRT
>16391
APANYVL
>16392
LEYTAGV
>16393
HPKLIHT
>16394
LETKPTQ
>16395
GPGSYEL
>16396
TTLVSEH
>16397
SKAHATV
>16398
TVVHQLK
>16399
STGQRWL
>16400
ATLAQND
>16401
DPEVRRH
>16402
TQLPNGY
>16403
GEVKTTQ
>16404
APPPGTS
>16405
QAWPTTR
>16406
ETKTWLP
>16407
QLTINDI
>16408
TPPTRFD
>16409
AVMNTNV
>16410
AERDTTN
>16411
IAAPIHP
>16412
KAPHLLI
>16413
QHPTPLY
>16414
LLPSMPP
>16415
ALGQEPT
>16416
VAPAKVL
>16417
ANATIVL
>16418
QTWPAST
>16419
LTHHHSQ
>16420
TTLSPPQ
>16421
HMSNASL
>16422
RDALVLP
>16423
HPRQPIH
>16424
APRYNSP
>16425
KPPESIP
>16426
VTAPHMM
>16427
AWSMAAQ
>16428
YGGTQEK
>16429
WRTPTGS
>16430
SERFEHP
>16431
LSPVLPP
>16432
WCLGRVP
>16433
AWANTRV
>16434
ANPRTPN
>16435
DHPWTQL
>16436
TSPDLWR
>16437
APLLPAN
>16438
SGPRQTP
>16439
SGSGKIS
>16440
MSPRHSW
>16441
WSTRILD
>16442
SLPVQSL
>16443
TSLHPTT
>16444
EPRPFSC
>16445
TAMHLPS
>16446
QAHGYMY
>16447
AFDEPFS
>16448
TVANVRL
>16449
LAPTTYL
>16450
VHDTLAN
>16451
GQTTHSI
>16452
MPPMVLL
>16453
DTTTNLA
>16454
AMTTHPH
>16455
LVPVPQP
>16456
VSGLTRM
>16457
HSALAQT
>16458
DPFSHSQ
>16459
LQHPMTH
>16460
PQQTNPH
>16461
RLLQDVD
>16462
SVQAAKK
>16463
NPPSARH
>16464
REPDMYR
>16465
HRLQTHT
>16466
MVDHTVR
>16467
TPVFVVM
>16468
SSVAMQK
>16469
TILGDPP
>16470
VQIHLTR
>16471
EPVQLMM
>16472
AQRPLSA
>16473
SHCGQAL
>16474
SSNWVMP
>16475
HPPLNNG
>16476
QTTVAPA
>16477
VSRAWAT
>16478
RVYVLPT
>16479
SPELTFG
>16480
LSGALPD
>16481
AHMYTWK
>16482
RTTNATP
>16483
ALSASDA
>16484
QNQWMNQ
>16485
STMLATF
>16486
ALMQPRP
>16487
APVARSD
>16488
HARPMAQ
>16489
ARVAGHT
>16490
DHLLQTA
>16491
AQRTLAL
>16492
DHRMPSL
>16493
VMRQATN
>16494
LVLGRVQ
>16495
DPTQDEA
>16496
SHMPTTM
>16497
AVEPQST
>16498
SAVQTPA
>16499
ALTHRER
>16500
STWMRVS
>16501
TTPRISA
>16502
RTHIPDV
>16503
ERPTPVF
>16504
AVDRANE
>16505
RLNLVPL
>16506
QQLIPTH
>16507
AQITPML
>16508
NLPKPRV
>16509
HATQQDS
>16510
AMRLAAK
>16511
ERGPGES
>16512
QTAGIAE
>16513
KLLHNPT
>16514
EQPVTNL
>16515
TWAQEQQ
>16516
ARASWYE
>16517
HSWYESL
>16518
NPNVKLE
>16519
QAANVPR
>16520
AGMSAMK
>16521
VPHKSPI
>16522
QPSQGHQ
>16523
RPHASHL
>16524
TTLVNWP
>16525
TKMHTSR
>16526
HTPKAMS
>16527
TDDPFPP
>16528
ALHLPFR
>16529
EQSEDAG
>16530
APRASSS
>16531
QPPRANI
>16532
SMANSML
>16533
TQLQGLA
>16534
TMWSVSP
>16535
TKPGSVN
>16536
APRPMLP
>16537
GLTIHYR
>16538
HGACGDA
>16539
TSSYSIK
>16540
ANVAASC
>16541
TLPGSPM
>16542
TWLNKQN
>16543
HLPPMTY
>16544
AELRIPP
>16545
KTRAVWI
>16546
LTNDPLL
>16547
QLTSDLS
>16548
RHYTTTP
>16549
SNAWRSP
>16550
GHLQHLT
>16551
SARAETQ
>16552
VPMPQLS
>16553
GRMYSPP
>16554
HQHPLKH
>16555
TANFTWV
>16556
THLHSGL
>16557
EGQHVVI
>16558
QYSPFPQ
>16559
TIPWPST
>16560
TLRAPYD
>16561
DPQWPCQ
>16562
AHGFTEL
>16563
HATNHPT
>16564
QTAGHLK
>16565
VPRPHTT
>16566
AHPLLYS
>16567
GSMSAPR
>16568
AQPSTES
>16569
TMQPLPL
>16570
QPGQTPP
>16571
ANTTPQP
>16572
TAEIQGL
>16573
AQPAVYS
>16574
HQRDPTH
>16575
QPSSLNF
>16576
SERSCTN
>16577
QNREGPM
>16578
QIAAARP
>16579
RLPEHPS
>16580
QTPVTVR
>16581
TRPTVIV
>16582
HMRYTVI
>16583
ATKGPVT
>16584
KMPNSLS
>16585
HPPRYML
>16586
YDHPMSL
>16587
HPRFPDT
>16588
RPMVVLQ
>16589
AQTLHHH
>16590
LVGTTTD
>16591
HPSTNIL
>16592
TMPHPLR
>16593
SDSYPLR
>16594
SYTQTGD
>16595
RPMAPPM
>16596
EAAMMAV
>16597
GLRPPSS
>16598
GPLENWA
>16599
SLRWAFP
>16600
TQMQLVN
>16601
TSMAAIP
>16602
ASHYTAV
>16603
DLGFTPP
>16604
VGSHPLA
>16605
ARWTSPH
>16606
RTHMQVY
>16607
NGLPRLC
>16608
TATFPTP
>16609
HKWSPIP
>16610
GPQALRL
>16611
TQGDRNS
>16612
ATLFAQH
>16613
AATLRHF
>16614
HTPQIHL
>16615
YETQLGT
>16616
ELQSARF
>16617
VPTLKYY
>16618
TPAPLIL
>16619
TTMQGMR
>16620
ETLAYTA
>16621
HVHALPI
>16622
DTPPGIR
>16623
EPRPMTG
>16624
WSPRPLA
>16625
AGNMKNS
>16626
MHPSTHE
>16627
TGYPAML
>16628
GQQPTPI
>16629
DVRVPFR
>16630
TLYESLL
>16631
TEPSSSP
>16632
HAHTSTW
>16633
STLGLQL
>16634
RTPHPAV
>16635
TMGESPP
>16636
HITWAVS
>16637
SRPAPVC
>16638
STTSAKY
>16639
TQLQMTH
>16640
DPLGPTN
>16641
TYAARLW
>16642
QHFHQTT
>16643
LVQRSIP
>16644
ATPPTFL
>16645
SAVTPGY
>16646
SHHPRTT
>16647
TARALNQ
>16648
AVPLARS
>16649
TKPHFPP
>16650
ASHETPI
>16651
HQLWFLS
>16652
NPTSDMI
>16653
TQYVPPH
>16654
DAGESAS
>16655
SHDPRSK
>16656
LPGEICC
>16657
QYASVTP
>16658
AKMHFTS
>16659
WPPGYSG
>16660
RTESFGF
>16661
NQRSCLF
>16662
GLSHRVI
>16663
HAEQTGP
>16664
KTLDMPP
>16665
KLFAHDR
>16666
HIPLSMT
>16667
GETGLHL
>16668
TQPHEQI
>16669
AAVMIMD
>16670
ADVQLTR
>16671
GHQMASM
>16672
TRTHSAP
>16673
DLNEQRV
>16674
APLVSEQ
>16675
QPVQIQS
>16676
HSQRALV
>16677
ARADVPL
>16678
LSTKQPV
>16679
NVMTSRA
>16680
SDTLGSK
>16681
QPPKSMH
>16682
ETTRPDE
>16683
QQWLHHG
>16684
TTMLNVT
>16685
TQYSLWA
>16686
APATPHT
>16687
HTHAPHL
>16688
ETVLSGH
>16689
MQPGVTL
>16690
GLNAQLP
>16691
RTPHLHI
>16692
TAPNGVH
>16693
RAADPTY
>16694
HPVDAPE
>16695
AQLHPTV
>16696
TPQVMNS
>16697
DTVYSST
>16698
ENLMVLP
>16699
TSLHMSA
>16700
HTWPTLQ
>16701
GTHNTNR
>16702
DRAVQQP
>16703
HPGGHAL
>16704
ETRLHFM
>16705
GPLPWSY
>16706
ERLHLTR
>16707
IRVHLIP
>16708
TLPIPLP
>16709
GQVAYPA
>16710
QTNPKLN
>16711
RPLNVPT
>16712
QPTPKDR
>16713
HTQTSRS
>16714
TIKPLKS
>16715
RLNPYVL
>16716
AVGKIAN
>16717
TRTVAPQ
>16718
APVLHSS
>16719
HWPSRQE
>16720
ARMERTN
>16721
HVSARHT
>16722
MPSPPWS
>16723
ATWGVPC
>16724
TPGHPYT
>16725
TRYDPVH
>16726
QVHGKGP
>16727
VARTSQD
>16728
TSALSST
>16729
TQPTQSS
>16730
MPQMRVS
>16731
STYLPPV
>16732
SSAVPGS
>16733
LTGHPAQ
>16734
GPAASPN
>16735
QGAGTVI
>16736
QIAPVPP
>16737
WPQVPMP
>16738
LRTQIDA
>16739
GTVSQNS
>16740
MALNWVN
>16741
STLLLEA
>16742
AQTVWHV
>16743
KPGLLHL
>16744
AMLKWES
>16745
KHLAPTE
>16746
HLNVEVM
>16747
KPTTNPT
>16748
THLVLSP
>16749
QTTFYPK
>16750
DWVPTYQ
>16751
HTTQLLP
>16752
EQTYSRP
>16753
ALKPDFS
>16754
QETVRLP
>16755
AHPTTTT
>16756
HARPNLP
>16757
GKGEMPF
>16758
TQDKVDS
>16759
SQLTNSH
>16760
RMDDAST
>16761
LASLTNQ
>16762
LLMPPRS
>16763
KTPATIG
>16764
AEPGYKV
>16765
QPMPTPH
>16766
QPAHAAL
>16767
HEPHTVF
>16768
LTPSKMM
>16769
QNSMFPT
>16770
TTPLDLE
>16771
AQHRLVV
>16772
VPPPLAH
>16773
VTPNTGT
>16774
QGSPHQH
>16775
SHPVKQN
>16776
TTQFQSI
>16777
TPSHAHT
>16778
MEPVMQC
>16779
APTTPSE
>16780
QKYETLV
>16781
MVNTTFT
>16782
NTATHQR
>16783
THYRLFP
>16784
HPKQLSN
>16785
HAPSPDP
>16786
LMPTGAV
>16787
QMSQSPR
>16788
SPRGLIM
>16789
KPLETSL
>16790
HAHTAEK
>16791
KAPALLN
>16792
TGDFLPS
>16793
RGTLPTF
>16794
QQQARNS
>16795
RPPPDFV
>16796
ATVDPSG
>16797
AKYEPKF
>16798
QSSWDAV
>16799
ARPVESH
>16800
TSTRPDD
>16801
TAHNVFS
>16802
KAQTIDL
>16803
RTAAVPT
>16804
RGYTMPS
>16805
QTSHPVL
>16806
MSSDVER
>16807
DRYTLRH
>16808
HPSQLYL
>16809
SQLLLPP
>16810
GWQIMNH
>16811
MEDSEHQ
>16812
ATTIIEV
>16813
HHVRLPL
>16814
APVVRLS
>16815
RESPPPS
>16816
LPSLTPV
>16817
ARALSMF
>16818
QAPPVRG
>16819
SPVLTTA
>16820
RMNDYAH
>16821
LPQTGLL
>16822
GSTLLSI
>16823
ERLNLPL
>16824
QGIQHPS
>16825
ARYDRPP
>16826
VPNRLQM
>16827
SIILPIP
>16828
HTLLRNA
>16829
HLQPRGQ
>16830
LTPRNAT
>16831
NVPPRSS
>16832
THYPKRA
>16833
TTPLNYP
>16834
QFRTLLP
>16835
SDRPHKQ
>16836
TEASMST
>16837
SVGPLID
>16838
RVVGTFH
>16839
TTVHDVF
>16840
TGPLITD
>16841
MLHNTLP
>16842
GIQGPPV
>16843
MPPKHNS
>16844
GQKPLFV
>16845
AHPKLMQ
>16846
HVPIFAQ
>16847
RAPALHM
>16848
QHDHQTG
>16849
AHVMHVP
>16850
VRPSIYV
>16851
RPDALTV
>16852
TLMWPTE
>16853
MTHRLPS
>16854
SERTLHS
>16855
YTHSYPS
>16856
AGIRGQS
>16857
SYAWAGP
>16858
ATLQHDL
>16859
GTELYAP
>16860
TPEVPSP
>16861
RYEVLPS
>16862
HVWPQRL
>16863
GPQDPSV
>16864
AQSALDL
>16865
APGSASN
>16866
RVSAVTP
>16867
GISLFRP
>16868
TPQSMSH
>16869
AWHLPIG
>16870
VPPVPIP
>16871
TTTPNTS
>16872
SLRHVQT
>16873
VSADPCE
>16874
AYLTTYV
>16875
TPRHTTI
>16876
MKLTHPR
>16877
NPRVDAQ
>16878
TAPEMRH
>16879
KPDARMG
>16880
SRPQPVS
>16881
LHADNTA
>16882
QLAFNLS
>16883
QSSPSHP
>16884
SLHQLPM
>16885
SAAHMSA
>16886
LSPHPHR
>16887
NLPHHSE
>16888
HRECAQL
>16889
TTATDWP
>16890
GQAAKLS
>16891
QPTYPNR
>16892
QTHSRLE
>16893
TQIPSRP
>16894
VGGPARK
>16895
HNPAPRK
>16896
TALRVPP
>16897
TMTHPLQ
>16898
HTLHQDP
>16899
TRVAPLG
>16900
SMSTSRA
>16901
DVPYPRL
>16902
ARSTPTN
>16903
GEGAVTL
>16904
MTPANHP
>16905
ATSGLTH
>16906
AAPNLRH
>16907
HHAYALR
>16908
QPCHAML
>16909
HHLKRLH
>16910
QIWANPM
>16911
NPPARSY
>16912
QTWKALT
>16913
HTAAFRG
>16914
RQVTMTS
>16915
AISIETL
>16916
QLLLPTY
>16917
MEAAVPA
>16918
SLQRTNC
>16919
QSHTSQP
>16920
TSGTIQR
>16921
LLRYDKP
>16922
KTQPPTP
>16923
QLPTPTV
>16924
RPPVYSW
>16925
QTTTIRH
>16926
TQPTASP
>16927
LPNLQRF
>16928
AVAGPSP
>16929
QSTSLPT
>16930
HPEHHKP
>16931
TDNKSIT
>16932
ELGCPNT
>16933
GLPMTKD
>16934
QPFHARS
>16935
DVQQGPV
>16936
AGATTIS
>16937
APVHMLL
>16938
HPEGTHD
>16939
ARVTSPH
>16940
GPIHTLS
>16941
ATSISTP
>16942
TACMVPV
>16943
SLLDSPM
>16944
HPHASEV
>16945
ACDPGWP
>16946
SLLTYAT
>16947
HLARWSA
>16948
TPWYSPF
>16949
RPQPTSV
>16950
DSHLWTS
>16951
QATTAPA
>16952
RHSAPVL
>16953
QLDVPSA
>16954
TPLQPWT
>16955
RAATTPL
>16956
TPWDMHP
>16957
RDSQHET
>16958
TYTNMPL
>16959
TNPHPES
>16960
NAMTGVA
>16961
SISSLKP
>16962
QTAPPSW
>16963
KQHVLPS
>16964
TSRIIPK
>16965
GAPSASS
>16966
MSARNDG
>16967
QPAQSAL
>16968
RWVLLPD
>16969
KLAVWPP
>16970
SPRPLSA
>16971
SSQPRIF
>16972
QPRVATY
>16973
KLAAKET
>16974
TMPKWVA
>16975
NGWPHMG
>16976
QRHVAFD
>16977
MHAMPFP
>16978
AYTVREP
>16979
TLQLPAR
>16980
EWTHNGG
>16981
VPHQLHS
>16982
QLQTALW
>16983
HHTDTIS
>16984
NATLTAS
>16985
HPRSLSV
>16986
AGLSVLR
>16987
DRATGRT
>16988
HTAHLLP
>16989
TLPTFIQ
>16990
HFQHTLR
>16991
EPPHLNY
>16992
DLWMPPK
>16993
KPDESFW
>16994
GPKLIFA
>16995
RTATYPQ
>16996
SQTMYVP
>16997
RPPPTTL
>16998
SLELPGL
>16999
LAPLHDP
>17000
GHMSDTA
>17001
SLQNLAS
>17002
RPDTSLF
>17003
TTTCSLF
>17004
RVPNATH
>17005
SNDHTLP
>17006
VYAEVAD
>17007
LRHSPVL
>17008
HASGKRT
>17009
HVTFSPN
>17010
HTAPRLH
>17011
ANSPAMQ
>17012
ETAYHKL
>17013
TQTMLIP
>17014
VSHVPFF
>17015
TCRSLME
>17016
HVRPVPT
>17017
AVDPVCA
>17018
AIPPTTQ
>17019
SHSMTQN
>17020
ESHAQPN
>17021
QPSPMLV
>17022
TQGVRQL
>17023
TTRHVHM
>17024
AAMTVAS
>17025
ATGWVHF
>17026
TPVHPYT
>17027
MQMFEPG
>17028
AHIQHGV
>17029
QTRLPTL
>17030
NAMLATY
>17031
DMQLTWM
>17032
TSSLRMY
>17033
QHKTPLY
>17034
TPWLKTF
>17035
SARHYSM
>17036
AVNRPTT
>17037
QTFLTFT
>17038
QTMYMAR
>17039
WTKASVH
>17040
TVWLPPA
>17041
STRCTTY
>17042
KINQTLD
>17043
THYLVPV
>17044
ANCSRSA
>17045
LPPSELL
>17046
QQQQWVV
>17047
HKSAVMP
>17048
AKGEQTP
>17049
ETVQSMF
>17050
HKPSDPL
>17051
VPFTPHY
>17052
ARGNTSS
>17053
SAQHPNT
>17054
IARLPMT
>17055
HVYMLFP
>17056
TMPQTGF
>17057
HAAIHNQ
>17058
AAGGTLL
>17059
LLPTAMQ
>17060
KLSASNH
>17061
ARANMLP
>17062
STNVQTM
>17063
TAHTLKQ
>17064
WQTRTYP
>17065
GKHPPTH
>17066
AMSGMQT
>17067
QWWPSAS
>17068
VKATYPE
>17069
HPVMLLP
>17070
TLSYLRV
>17071
ARVYLSD
>17072
HVLSGTS
>17073
VPPTDVN
>17074
REPQLLS
>17075
AAGLTTA
>17076
VSNPHSR
>17077
ADNQPSA
>17078
WQPLKHL
>17079
SVNQYLS
>17080
WPATVSP
>17081
GHPARLV
>17082
LSKVAIM
>17083
QPDTTKV
>17084
LLSAAGP
>17085
DTVTVRA
>17086
AWHGQPE
>17087
TSPRPSK
>17088
MWRSPES
>17089
QPHNTPY
>17090
QTWFQRN
>17091
MLPSSRP
>17092
QMALRTI
>17093
AHETLSY
>17094
QAYIPSS
>17095
THTYIHR
>17096
VTTVLPT
>17097
THPQTIR
>17098
NAPTMPP
>17099
TPYRPSI
>17100
MTTGVSS
>17101
DPKQQML
>17102
KNWDTAY
>17103
TTLTQAH
>17104
TTQAVWL
>17105
ARTDTNV
>17106
RLPAPVV
>17107
TARLAYP
>17108
AHHDHAP
>17109
QPSPPHW
>17110
HPQPAFR
>17111
GTEPLPH
>17112
DPALALA
>17113
AATYHPL
>17114
TWPQKQL
>17115
RPTHPPF
>17116
APGIYAR
>17117
QHRHSQS
>17118
GLMATGR
>17119
AYLPMIP
>17120
GTHPSQT
>17121
WGPPLPD
>17122
QSPIKTT
>17123
SPPDPAG
>17124
APPMQVR
>17125
AQATKLL
>17126
GLQRSSP
>17127
RAETSFV
>17128
DTTLRMS
>17129
WPVLTHT
>17130
TSPQIMP
>17131
QVVVPMG
>17132
HPKSTSA
>17133
ALSPEKP
>17134
TPAVSLW
>17135
SSQARQP
>17136
SPSHPYV
>17137
ITQGFYP
>17138
GPLSPPW
>17139
VILSGPW
>17140
ATNSLTC
>17141
YPTQIDA
>17142
WSLGSRL
>17143
APYDNGT
>17144
SPKTTDG
>17145
ASPKPTE
>17146
ESHFGRL
>17147
LATLVPH
>17148
HGHPVQP
>17149
TPVPRHP
>17150
TRTNYNI
>17151
SVTQMFR
>17152
RPPHMPY
>17153
LSPDAAS
>17154
RMSPLPL
>17155
RMGAPTS
>17156
QMSAPER
>17157
ATASPQS
>17158
RELLPFP
>17159
TQNPPLR
>17160
QRALAVK
>17161
HRPPSSY
>17162
IGRHAEL
>17163
RIAADRV
>17164
QDGKTPM
>17165
TPRHIDH
>17166
TPSTLYT
>17167
ATVPHWP
>17168
HAALKPP
>17169
IQYPTPR
>17170
QPHFSPW
>17171
HPLRTPL
>17172
VTYMRPT
>17173
LNVTMHQ
>17174
STKLLTL
>17175
TTDAPPA
>17176
HYQLPNS
>17177
QWHLQGQ
>17178
QPNYKST
>17179
MPNYLAG
>17180
SNRQAPP
>17181
GTQMSRA
>17182
ASDPRLT
>17183
KTVVAMH
>17184
SLGLEQV
>17185
TLWNLGC
>17186
RGTDTNP
>17187
GKVLTTP
>17188
AHTSSHL
>17189
GNTGARE
>17190
DFNPAMS
>17191
QMVRPQM
>17192
TTRSTPA
>17193
RLSVTCV
>17194
APRALPS
>17195
CAHCCTT
>17196
APQVLVL
>17197
AQVRYIA
>17198
TAWSHLQ
>17199
TVPLLYP
>17200
AQGYCLI
>17201
VTKVSGR
>17202
ALFTTIG
>17203
GPNRANL
>17204
GTMSTAQ
>17205
AANERTM
>17206
SPNLWRV
>17207
EGVQATE
>17208
TTPPTNT
>17209
ADVALKP
>17210
LPHLVQV
>17211
HHIPLPT
>17212
QSTPMAY
>17213
KPSYWNA
>17214
VTSINHL
>17215
GWQSMQH
>17216
TDSHRLR
>17217
AHNEPVT
>17218
LFARPPW
>17219
AHTVFVW
>17220
AEYHHWA
>17221
GTLDPVG
>17222
LAHPSTM
>17223
LHLVPPV
>17224
QLHSPVD
>17225
MTHRSTP
>17226
HTLWPTN
>17227
TPHRSDL
>17228
QLAQGKQ
>17229
AANGTPR
>17230
HAHSPVQ
>17231
LAASRPN
>17232
RVVTPIV
>17233
GPLFKQK
>17234
GLQSMNL
>17235
DSFYLPH
>17236
VTPHLLD
>17237
STTTGLS
>17238
SPWRPLT
>17239
AALIHPA
>17240
RQTELMY
>17241
QNQMGRM
>17242
AVGPAAP
>17243
VGSARAA
>17244
ALALYTP
>17245
SDGGHAY
>17246
QSTMALV
>17247
DVTELQE
>17248
SPWHSWS
>17249
GALHTAP
>17250
TPPDGMF
>17251
QKTPPLY
>17252
LSAKHAR
>17253
TSSMPHA
>17254
TPAHVNR
>17255
TLCLADS
>17256
TSQNPYV
>17257
SAMEKSR
>17258
ASSTSWS
>17259
RPPEVNT
>17260
HSSHPHN
>17261
SRATAPM
>17262
MLPTEPP
>17263
HTMAVPS
>17264
ARTTLGL
>17265
APSLKHD
>17266
ARPLVSV
>17267
TSQCKPD
>17268
AAASHTV
>17269
RHQLPIE
>17270
AQGHATA
>17271
TPPRFTG
>17272
TYMPQEL
>17273
AAKNIPT
>17274
HAATHRA
>17275
TLSMKAN
>17276
KPSPRSL
>17277
WSGIRHP
>17278
TERQHSP
>17279
TGSGWSM
>17280
SPHVHLF
>17281
TPTVATP
>17282
QQMTLLG
>17283
APSTPFG
>17284
APTTRSM
>17285
ALLKKVP
>17286
GEPSVSS
>17287
QKPWPST
>17288
QEHAQFS
>17289
TAVNTGE
>17290
KPLPALL
>17291
DPPRIIP
>17292
ESAQSPS
>17293
TSVLAVF
>17294
TASVIGS
>17295
QMKQPQH
>17296
THRPPTV
>17297
APHIQKM
>17298
LVQKGIP
>17299
SWAPFPR
>17300
ARMAILL
>17301
HALPDTR
>17302
LLRDNTR
>17303
QPSNHLV
>17304
GYTGSMW
>17305
SMQNQLF
>17306
MRQMIWT
>17307
HHRHSAL
>17308
AAGYPRM
>17309
TQQTRIT
>17310
RLDLPPG
>17311
LPLPTHW
>17312
TEAPMLQ
>17313
HPQPWPP
>17314
MNTPTYA
>17315
ACKTYQR
>17316
GNMTPNH
>17317
TPLSAPM
>17318
SGQASPN
>17319
VPPTTSW
>17320
AMSPTMP
>17321
LLPAPTN
>17322
TPPVPFD
>17323
QPPEPLM
>17324
RLSLHNM
>17325
LPLPPPL
>17326
QPLDPPP
>17327
HMLPLPH
>17328
TKAVTTT
>17329
MPPTLMQ
>17330
HQLIPLV
>17331
SPRPFLI
>17332
HIMLWPP
>17333
QQVAIDW
>17334
LETITNE
>17335
LEQQEAE
>17336
LTTLVTT
>17337
GTEHTRT
>17338
IWHVALP
>17339
MERASTT
>17340
HCAALAQ
>17341
RIVPRLN
>17342
DVSAYLR
>17343
RLGAVTE
>17344
RWLITLP
>17345
SIPMPTT
>17346
EHARAPM
>17347
DDALMMP
>17348
GVATTEI
>17349
TAGVVSQ
>17350
QLHPRNV
>17351
NCRTVER
>17352
TTQLHMG
>17353
AYARHQT
>17354
SPDHRPL
>17355
LSGHPLP
>17356
MFEPLYT
>17357
QHWTATI
>17358
TRQIQEM
>17359
RTASHLI
>17360
EHRQSIM
>17361
KPPGPLT
>17362
VELHQTS
>17363
AQTGHAI
>17364
SNPHYAT
>17365
KTPLANM
>17366
QPRDSEA
>17367
TLPSLQR
>17368
DQPLYRI
>17369
RSMSTDT
>17370
GTTPHME
>17371
ERAAKQV
>17372
KHGLETS
>17373
TLLSNRT
>17374
VPQYTSE
>17375
ATPQWTH
>17376
HMQKYSN
>17377
LVMHSPP
>17378
RPQGMHT
>17379
ESASRYQ
>17380
LPALMSK
>17381
TPQNLPW
>17382
WTTLLTP
>17383
SMQDSNV
>17384
HSSAMGL
>17385
EYNLSLD
>17386
YAPSQIP
>17387
HLVVPES
>17388
VGRFQVA
>17389
TYTQKAP
>17390
HPFMVAS
>17391
AYPVLSS
>17392
ANTDAVA
>17393
VTPLMGS
>17394
WGQRAVQ
>17395
YNAPPPT
>17396
RLLAPTN
>17397
TTTQRPS
>17398
QVPDAPH
>17399
TLRLDRP
>17400
TDFSRLP
>17401
DPTMKPL
>17402
RATLPET
>17403
AQTTALR
>17404
HNSPFDS
>17405
RLPPTAN
>17406
RNGPPWL
>17407
RLHGPMT
>17408
SPSWYMA
>17409
TMRAVKS
>17410
APHTYPP
>17411
AIMKTLP
>17412
GAHKDLT
>17413
HHRDASV
>17414
GQLVLGV
>17415
HTPWLPQ
>17416
HGFARLL
>17417
QHPASAI
>17418
MTARLNL
>17419
TQYARAL
>17420
VRSHTLV
>17421
QTHALKT
>17422
HLRSSEL
>17423
TSSPHGS
>17424
HAKQSNM
>17425
QNQALPS
>17426
RPMDMPP
>17427
KTASMMM
>17428
MHWQPRS
>17429
TEYTQPP
>17430
QTGSCCL
>17431
HTPKTVW
>17432
WSAHGPS
>17433
AWLNLPS
>17434
GGPAIMS
>17435
DTSPQQS
>17436
AGATRLW
>17437
GNHTQLE
>17438
SPHALRI
>17439
TITRWHL
>17440
VPGGQPQ
>17441
ALTNQPR
>17442
ASHLGPR
>17443
TTDRPVH
>17444
ASNSLHD
>17445
AMRLDVP
>17446
QRPLPIH
>17447
AGDTPNY
>17448
SLVGSPE
>17449
DTISPFS
>17450
QRSPNFI
>17451
HPVLFRS
>17452
AARTTLH
>17453
QITPWMR
>17454
RPPMMAP
>17455
ALQTGAE
>17456
NKATAGF
>17457
QPHEGTL
>17458
ALNLPKL
>17459
RPSHMTS
>17460
KQMLRPQ
>17461
LPLSGLR
>17462
TLLARLP
>17463
SLHPPLM
>17464
SLGWTPS
>17465
KPSTNLS
>17466
GVQSRLG
>17467
QTVPHHP
>17468
ACRLSQF
>17469
HNNASQY
>17470
ITHPKGN
>17471
SWQYTPR
>17472
QYPYQSS
>17473
QTASAPA
>17474
DRAIFTP
>17475
LPRSGLL
>17476
RQLVTGH
>17477
TGPSPIL
>17478
QVGWREQ
>17479
GTHARQM
>17480
RPTTSWF
>17481
HTLISPP
>17482
AWAGHMT
>17483
GGQRTTW
>17484
ATMPKLV
>17485
SSPQHPW
>17486
LMAKLRQ
>17487
EMRAGYP
>17488
QEPQVIM
>17489
SASGTQL
>17490
TLLLKNE
>17491
HPHQHTV
>17492
TQHAPVT
>17493
RTHLTEP
>17494
QITTHYA
>17495
KHPVPHN
>17496
QTKNSML
>17497
LHAATVS
>17498
VARLKTY
>17499
VETELCS
>17500
VTSLMLP
>17501
SGAVRNM
>17502
LYRVHVM
>17503
TSRYGTD
>17504
HCAYANR
>17505
HPPGHTH
>17506
LPHAPAT
>17507
GQWRVQQ
>17508
GAQPFMS
>17509
QPPFMPK
>17510
ERPDQHA
>17511
ERGGAPL
>17512
RETAAWN
>17513
TTATRLS
>17514
HADMYLI
>17515
SASVLRC
>17516
WPEITRL
>17517
APSIMPR
>17518
SPPNVTP
>17519
SHTRGHL
>17520
HPQTRPP
>17521
GSLIVTQ
>17522
VAKGYML
>17523
AKCLPGF
>17524
DVPQSQN
>17525
LTLQPGR
>17526
ARLAYTL
>17527
HPRSFAP
>17528
TQDWAAR
>17529
HGQLPSL
>17530
QPAHEEY
>17531
LGGSALN
>17532
TMRLIQS
>17533
TGPGAQL
>17534
TMADLAV
>17535
SDHLPNG
>17536
YAMLPPK
>17537
VLRTPPS
>17538
TWPQQRM
>17539
STVHPRQ
>17540
TSGVPSL
>17541
GHMQQVL
>17542
HVERPDF
>17543
EHIHRNR
>17544
TPKPSLQ
>17545
VMTAKST
>17546
HLALPLP
>17547
RIPSPSY
>17548
GVPMLSR
>17549
QSMEKRP
>17550
AQMRYFH
>17551
APQPKTR
>17552
DNWLPEY
>17553
HMSTVTD
>17554
AMIRHNN
>17555
THGHNDA
>17556
HMIRDIT
>17557
ETVDLWF
>17558
TPGGLSG
>17559
TPPFDKN
>17560
HQRHADT
>17561
SPTCLTI
>17562
HTTPASL
>17563
AQSQHNQ
>17564
THTSVRL
>17565
HLAIETQ
>17566
ARHTCDT
>17567
TETHHRS
>17568
HLQPLHP
>17569
ATGPLRD
>17570
VAFPMKA
>17571
SQGQNGS
>17572
CPNSNTT
>17573
ADGQPLI
>17574
VMLSPRF
>17575
RVVLSSS
>17576
AVAATMT
>17577
RPGDLSD
>17578
MPRMSSS
>17579
TQESPNV
>17580
NAPVWLL
>17581
MMLAEPS
>17582
SPSTFRY
>17583
TTHDGQD
>17584
ANLAPAA
>17585
ARLEQCE
>17586
SVPLPPE
>17587
RTTFTVP
>17588
QPAIVCM
>17589
TLLKLSH
>17590
MGTMRFE
>17591
ESPHRLV
>17592
NKMPHIS
>17593
LLNGTDH
>17594
APHPTPL
>17595
GAASLTF
>17596
KAESQFT
>17597
QTQFVHL
>17598
WQQGIRS
>17599
ADKLWYG
>17600
RPWHQTH
>17601
VTLRSTW
>17602
QLQMKWV
>17603
RIHTAVF
>17604
VLLTPPY
>17605
EYAPGLL
>17606
ALSRPAL
>17607
HGWLQTP
>17608
WDPKHDI
>17609
GNPTMAS
>17610
TQPATQR
>17611
QWPLGPR
>17612
STATLQQ
>17613
APVLWRQ
>17614
MPQQVTR
>17615
HMARLLF
>17616
WPMYTKA
>17617
TMADAAG
>17618
TSDRVSP
>17619
AVPNISN
>17620
GAQLNGP
>17621
SPNLAQS
>17622
RTQVGHL
>17623
TRLVPMD
>17624
TPSLRYT
>17625
HKALDEK
>17626
QWHSQTN
>17627
DLQPWLP
>17628
EFPEPVL
>17629
RPPMTSP
>17630
MTPVYRT
>17631
NVYTFQS
>17632
ATSIPRG
>17633
HWLPWPA
>17634
QLCELTS
>17635
THPPIPS
>17636
WAPQTGM
>17637
MMLEPYS
>17638
IPKLTVD
>17639
DPREANY
>17640
ACAISSP
>17641
MMLPWEP
>17642
RPGHPDH
>17643
TNPRTLG
>17644
HRPQQYQ
>17645
TNWAKAW
>17646
QAKLNTT
>17647
ISTSITV
>17648
HTLQTLS
>17649
AYHGMGN
>17650
GNTRTYY
>17651
AQPVPYT
>17652
TRASPEQ
>17653
DVPTFVI
>17654
AQTSSTQ
>17655
STISEPL
>17656
GNAGLPY
>17657
SWPAPFV
>17658
AHQLPTL
>17659
TRDIPSY
>17660
DSAHSQP
>17661
WPQHSEL
>17662
TPLHTPG
>17663
YRPPVTL
>17664
HVHRVTQ
>17665
WVRATPV
>17666
RTPQHLA
>17667
YMNTVRN
>17668
RPPLTTA
>17669
QYTDRQP
>17670
VRAWGNL
>17671
ATTTAWM
>17672
ATRPANY
>17673
QPEPYPL
>17674
GQNRPPL
>17675
RWDTPFF
>17676
VRPTEHA
>17677
ALTFVSS
>17678
NGWLPLT
>17679
APTLWAP
>17680
ANTHPPS
>17681
HHPESQL
>17682
SHMPPPT
>17683
TTRPDTA
>17684
HRSAMAH
>17685
LLFTDAR
>17686
HASKPLA
>17687
TLWSHVP
>17688
SLYKLPS
>17689
AWRLDDT
>17690
GLTMYND
>17691
LPRVVLL
>17692
TVSPFTS
>17693
RQDAFHH
>17694
TSRNPPH
>17695
QPTHPTL
>17696
TLSGPLR
>17697
LPPVKEY
>17698
KSTVYSY
>17699
IPPRSTL
>17700
ARMHWQA
>17701
DTPQWLF
>17702
GHEKIAH
>17703
LVVSPRL
>17704
TPRPSIH
>17705
VMLHPIK
>17706
LPSVLKP
>17707
QAERRTH
>17708
TPTHAVT
>17709
ASPMLRL
>17710
APPQFNQ
>17711
QLWPALP
>17712
DISTMRE
>17713
STQHPSN
>17714
HAGSSMS
>17715
ACKMPKW
>17716
TTFYVST
>17717
QSTQHSP
>17718
ELSDYYQ
>17719
QSSLPMS
>17720
AQLNGLM
>17721
HPATPAP
>17722
QHLHVRN
>17723
QTPAPPT
>17724
TPTLVGY
>17725
KLEQPLH
>17726
SLQLVHW
>17727
TPQITPG
>17728
NDHLPNR
>17729
TMVPNTT
>17730
HMQTVAE
>17731
TARLHHT
>17732
AMTVVPM
>17733
AATSPLR
>17734
SMPLRSP
>17735
SPNTVTK
>17736
SLQKSLN
>17737
ESTLNRA
>17738
RTYSLGP
>17739
TAPTLTM
>17740
ETRLQFS
>17741
EVTDPYF
>17742
HPALTHR
>17743
DHRLAWP
>17744
ESHLLGA
>17745
TAQIERH
>17746
TWANHSR
>17747
THLPLMW
>17748
STKPPLA
>17749
RCPPICH
>17750
HGSPIVS
>17751
LPVKRVH
>17752
AHLSSPE
>17753
GPHGHPY
>17754
TQRACVE
>17755
ARPNHIP
>17756
WVTGPTT
>17757
WAHPFLQ
>17758
YALLGAE
>17759
GPLAARI
>17760
HVRGITP
>17761
TRLHELC
>17762
GAPNNWE
>17763
QPVADNA
>17764
ALRAMET
>17765
NDSKWVP
>17766
TYPPIWA
>17767
RQPYIHV
>17768
IEPIVMR
>17769
TARTDPT
>17770
EPLLPHW
>17771
GLNTPHG
>17772
RLTDHQH
>17773
ACHFLLT
>17774
HDPGPST
>17775
LCTRVHC
>17776
TTTQASM
>17777
EMAHKLH
>17778
RIAQETS
>17779
GTPKGSG
>17780
QGLKTLF
>17781
RLANTSW
>17782
QPHADFR
>17783
NQMMPKG
>17784
TALEGDL
>17785
LKLTSSG
>17786
LHPTPSL
>17787
QPLHQHL
>17788
QDAPYGL
>17789
AAYHLRP
>17790
TPLEPKT
>17791
HPRHHPS
>17792
DAGRVLA
>17793
SAVDSPS
>17794
RDTPHPS
>17795
GADAFRF
>17796
ELPETPT
>17797
SMNQRPP
>17798
DASTPNT
>17799
RLWDTWT
>17800
MPQNHSV
>17801
RPVYMHV
>17802
HPQQPTT
>17803
EGRHLDP
>17804
APELPGI
>17805
HDRLHLA
>17806
MPTMYTQ
>17807
TSMGSNI
>17808
GELAAFS
>17809
TPTTSPH
>17810
QQPTHIP
>17811
SPLRMLS
>17812
GLATAHL
>17813
EALPGVR
>17814
KPQDVLQ
>17815
DEGLPYP
>17816
AHQIRYP
>17817
RYHEERY
>17818
GRPVRVE
>17819
HNTCPQL
>17820
GYSGAPS
>17821
LPPVNKP
>17822
AQPVTVS
>17823
LPSAHLP
>17824
AYQAPRI
>17825
YYPPTAP
>17826
ASSVLSV
>17827
ASSQSWY
>17828
APPIPWL
>17829
AHPLLSQ
>17830
TMYQKRP
>17831
MTHVSTR
>17832
ACDEFKS
>17833
RVTAYPN
>17834
TQLPSRT
>17835
RTYSQVY
>17836
QQPHVRI
>17837
STLGLLA
>17838
QQPAGKL
>17839
GALAISQ
>17840
GMASATL
>17841
TLLPASL
>17842
TPLRTTL
>17843
QPRIVAL
>17844
ALDQPET
>17845
KLTTIMG
>17846
TAAGVPY
>17847
GMSKATA
>17848
NTAQMQV
>17849
MPDTLLN
>17850
QHAMYSG
>17851
EDGFNSA
>17852
QADHDTS
>17853
NGHYPVS
>17854
QPSNPTP
>17855
TEPWFIL
>17856
RLTNLPH
>17857
WWLPSSY
>17858
PKAAGLP
>17859
NEPGASK
>17860
VRLHHGT
>17861
GSIAMLR
>17862
TPPAPPQ
>17863
SPRSLPN
>17864
HTPHGNS
>17865
WPPQILI
>17866
GQDPTHA
>17867
AQPISYL
>17868
VTQLTAR
>17869
TWPDLKY
>17870
DVLWMNT
>17871
HWSWPNT
>17872
DVSVTTS
>17873
GPVSPHS
>17874
SVSSLTD
>17875
TSIAQKA
>17876
SPQLDPV
>17877
RSSHELL
>17878
HRMPPIH
>17879
QRADLVC
>17880
MHTRPST
>17881
KMCHDVL
>17882
TSAHANP
>17883
DPSHVTP
>17884
QLAHIHV
>17885
AKLWNAS
>17886
AVVQTAS
>17887
HMAQDSL
>17888
TTSGAHP
>17889
SLHAMVN
>17890
TMPLPMT
>17891
MPLLTPA
>17892
SPHKTLM
>17893
RAVTSQG
>17894
HPVTMPT
>17895
APNTLTI
>17896
TQMLLKH
>17897
KPWRDIG
>17898
SVFLQTQ
>17899
LPPPLTQ
>17900
NRVNELC
>17901
AAHKHFT
>17902
VAGQFRH
>17903
VLSTYTD
>17904
EHPNVQR
>17905
THKSPDL
>17906
QQPRVHK
>17907
GLAHSPF
>17908
TSTPSPD
>17909
LPPPEKD
>17910
AQTTPKA
>17911
HTVPSNS
>17912
RTLLVPQ
>17913
TTNEEPL
>17914
HAATVRP
>17915
GWCASLQ
>17916
AEHRPTS
>17917
AQLKLTP
>17918
DHVASSR
>17919
MLKVADR
>17920
AVLSNNP
>17921
GQPAHHG
>17922
QWWTPTP
>17923
QPVYHAE
>17924
QRMVSQP
>17925
TQWMGPA
>17926
WHQAGMP
>17927
TSADSTV
>17928
LPAKVTF
>17929
HNRLSTQ
>17930
TPAPCMY
>17931
SYGLDAQ
>17932
TATQLRI
>17933
HIMLLST
>17934
HMQYGGA
>17935
SPANPGH
>17936
QAALALH
>17937
ASKAALD
>17938
DGTSGPS
>17939
ATARHST
>17940
GQGLPGT
>17941
QVPYRAL
>17942
LPTPGNP
>17943
ARTHVVL
>17944
QWANVGL
>17945
QTRSAEL
>17946
LLPRLPF
>17947
QLHVILQ
>17948
APSRHTF
>17949
EPLEHPK
>17950
LQFPPAQ
>17951
TNPILRL
>17952
TTTVAWP
>17953
HPQKWLY
>17954
NDSVRLT
>17955
RAPSPTP
>17956
SLQRTTS
>17957
RAVMPPT
>17958
LPRSIPC
>17959
RTVLTIP
>17960
MDAQYSS
>17961
AMWWSVT
>17962
AVMTTPI
>17963
AGTGQSH
>17964
QDPTELG
>17965
AEMLYWS
>17966
RGQIALL
>17967
TPGTRLT
>17968
AYALAWS
>17969
ATPMEQS
>17970
LPNKHLQ
>17971
RLCHLAH
>17972
TASPVSG
>17973
HGWDSTN
>17974
SLGPSNG
>17975
QTPHHTL
>17976
TINQTAC
>17977
TPLVPVY
>17978
LPWTSYG
>17979
QLPKYAW
>17980
ASHAMTV
>17981
RLHPMSP
>17982
HTYMRID
>17983
HPGDIHH
>17984
SAHLEQL
>17985
QQHSGRF
>17986
TPLYAPS
>17987
AMHTLLV
>17988
NPTAMTG
>17989
THPGHPM
>17990
STARTYP
>17991
HLRPVQK
>17992
QSAILLL
>17993
SHCTITM
>17994
RTHMAPS
>17995
QHKTAPT
>17996
TLPVPDL
>17997
AASIRWP
>17998
TLLFSPM
>17999
QHWAQQG
>18000
ATTIATL
>18001
AVMALDT
>18002
GQRTPHA
>18003
VNRNLHG
>18004
AGVERLY
>18005
ATPNGTD
>18006
LEGPRIN
>18007
SWLTITN
>18008
MDSTQLS
>18009
LSGSLSR
>18010
VPMPPAI
>18011
QPLGHKR
>18012
LSHEPDR
>18013
LPKLAPP
>18014
GASSPSR
>18015
TWPDVLK
>18016
QSQSHTR
>18017
APMHHLP
>18018
TTIIALA
>18019
QHQQQPL
>18020
AERLRNT
>18021
QRVPASW
>18022
TCPMPPS
>18023
LQPIATP
>18024
VWILPGH
>18025
GPPMRLT
>18026
QEAVNPN
>18027
YNAKPGL
>18028
QLTNTPR
>18029
GALMSRY
>18030
DAWTTLH
>18031
AVGPLTR
>18032
CPPRLKH
>18033
ERPVRQI
>18034
SPPRMPH
>18035
APHRALT
>18036
TQTAHVW
>18037
APDRTLW
>18038
RVPTLLF
>18039
TFQSSTP
>18040
QWATLLH
>18041
TTSIVVL
>18042
TTVTLSP
>18043
QTSIRLI
>18044
QQALLAM
>18045
ALHYSRS
>18046
VLPPYLT
>18047
SQPRALA
>18048
GRPAVML
>18049
TGQTTLW
>18050
RGQDTHV
>18051
QMARVHG
>18052
TPLHDAT
>18053
VSGAFTG
>18054
STWARTY
>18055
HRPDTLE
>18056
HSKPAPQ
>18057
ALTPTHF
>18058
TPYTQVP
>18059
SAVLYRP
>18060
QLAWRVA
>18061
QKEGEFP
>18062
GTATDHV
>18063
THAHDST
>18064
LPSQALC
>18065
LPSFNPS
>18066
TYSRLAD
>18067
SWRLPVV
>18068
AGKDSER
>18069
TGLTTMG
>18070
QPDYRQH
>18071
SIDAPSY
>18072
WTKPARV
>18073
IITIVPG
>18074
TTRPYAG
>18075
SLMVRSI
>18076
TDRPVPL
>18077
RVPVQPV
>18078
DPQLLSS
>18079
RSAPPDS
>18080
LSHPVLW
>18081
IEGVRLH
>18082
GTWASRL
>18083
SSSRSVW
>18084
EQWPLLG
>18085
HPYVPTF
>18086
SLQSLMY
>18087
YPLAGRY
>18088
WPDAPVW
>18089
HPTPHFT
>18090
WTPTPSV
>18091
TAKRITI
>18092
HRETGMC
>18093
TAPANPL
>18094
EVSTNEI
>18095
SVHKMPS
>18096
KYTESQL
>18097
AISRLTG
>18098
TTHLMHK
>18099
ESKPRSI
>18100
LSPPSPQ
>18101
STHQTSG
>18102
AHSHKNG
>18103
TAQYGAR
>18104
QPGKGGS
>18105
MRMEARS
>18106
LLGPPRL
>18107
VPPLPQS
>18108
HNLGRLP
>18109
QPHWQTS
>18110
WEQTEAS
>18111
RAYSVDL
>18112
APLPTPS
>18113
HLGCHLN
>18114
QSRPNSD
>18115
DARPYTV
>18116
ERPYYLH
>18117
HIWLGVS
>18118
RFQLNQL
>18119
GASTVYL
>18120
ALASTAD
>18121
LTPPSTK
>18122
TSLGHAY
>18123
MGTPSLR
>18124
HLLVHVP
>18125
VMANTYA
>18126
ATLLLSN
>18127
AASARSA
>18128
HTKPTDL
>18129
TQITPLA
>18130
VPSEQTH
>18131
RAALANA
>18132
TPWSIMH
>18133
TPSPVND
>18134
RHADLIL
>18135
DPPKPTV
>18136
TTPILTQ
>18137
QPTRPSA
>18138
EGERLPF
>18139
GRAHPPP
>18140
DGAHRHA
>18141
GQASGPL
>18142
MPMRSPT
>18143
TLAKTSN
>18144
QAKMQMN
>18145
SVEWIRS
>18146
TQITMRM
>18147
ARTTILE
>18148
TAKQAMC
>18149
SLEYRQP
>18150
RMPSTTP
>18151
RPLTVPK
>18152
MTTQPWY
>18153
TTTKLHE
>18154
DVTLAAW
>18155
LPRTMSP
>18156
LMGEQPK
>18157
SHLGHRH
>18158
HTRAHTQ
>18159
AQNMHPN
>18160
AAQNKSL
>18161
ANVGAAN
>18162
HQQRYTP
>18163
AAVPYLV
>18164
QSYHITL
>18165
EQDPQHK
>18166
TIVAHLK
>18167
NDLNSTS
>18168
TCSTCYM
>18169
HDATIVT
>18170
QASTGTQ
>18171
QAMHGLR
>18172
VTAPQLS
>18173
ALQSSSH
>18174
VAEYPDQ
>18175
TSHTSSP
>18176
EGQSLRL
>18177
QAEMRKS
>18178
HAWHMGV
>18179
VHTWSPR
>18180
WTQAAPP
>18181
MPRIKHN
>18182
QWMPLDQ
>18183
QQMVHRT
>18184
TPIVLLQ
>18185
SDKHGWS
>18186
STGTWLD
>18187
AAEIATT
>18188
AQWAFET
>18189
TPNCNKR
>18190
VYPGLPL
>18191
GNALTEH
>18192
QMPESAK
>18193
QALLWPA
>18194
AMTQSMN
>18195
SLRVGPY
>18196
AIHASLP
>18197
ANQTRLT
>18198
HAVSELG
>18199
APDNLKW
>18200
RQADCIT
>18201
ATKDHQR
>18202
AWYTNKL
>18203
KTHLLYL
>18204
HWQKLTV
>18205
SLDSPRL
>18206
ATLRSLL
>18207
QTELNSL
>18208
QSQVYNV
>18209
SHALKSG
>18210
GTLLTVS
>18211
MQVQLES
>18212
TENPARD
>18213
LLPGPHL
>18214
SLPTNRD
>18215
ATSKMTL
>18216
TRPDPMV
>18217
HTPAGHL
>18218
QSNVTAR
>18219
TQEFPDL
>18220
YTVSQRL
>18221
QWQNPIA
>18222
AQPRPLG
>18223
HVSDLPF
>18224
TASHPDF
>18225
TGHDSAQ
>18226
AHDLVTP
>18227
RPLHPHL
>18228
EPQSDMS
>18229
QVTTTPL
>18230
GNDATAP
>18231
QHQPNCP
>18232
HYPLMVR
>18233
KTRADRM
>18234
GPKTHLM
>18235
SGAVTLS
>18236
AQDPREG
>18237
AGLPLHG
>18238
HTTLAHP
>18239
SPEHIRY
>18240
LRSATTI
>18241
QPTSRMS
>18242
MVHDAYI
>18243
TSVQWMS
>18244
LSANLHS
>18245
THLTQPM
>18246
VLPAGYL
>18247
TYAPSAP
>18248
TPQTVTN
>18249
RPTATGH
>18250
TTEHLRP
>18251
LTQHLSV
>18252
SHPFEPS
>18253
SQITHSP
>18254
RDPVSTL
>18255
GLQPVNQ
>18256
TWRHDNP
>18257
GQEKTMQ
>18258
TLTAHPP
>18259
ETVVRSN
>18260
AQPTPDP
>18261
SATTVLA
>18262
LQYDQNR
>18263
GDQERRP
>18264
QTWSSFS
>18265
EQEVVSD
>18266
QLLQATS
>18267
TCGHQLR
>18268
RMQSGIE
>18269
TALVQTA
>18270
LVQSAGR
>18271
HLLETGA
>18272
ELSVHTV
>18273
HARLQQV
>18274
ETSILLN
>18275
ATINIMT
>18276
HNQHPNV
>18277
RMMPHLP
>18278
SSTGTNR
>18279
EPAMGPA
>18280
SPEHLVV
>18281
DNLSRRT
>18282
TLQGSTQ
>18283
WMRPIVH
>18284
EPTKRWL
>18285
HQRWPLQ
>18286
TLKHTLS
>18287
HPTNTST
>18288
TLDRMKT
>18289
VTTLIQL
>18290
VSVVISP
>18291
TWAAAGR
>18292
AQLCTTW
>18293
VTLNSDP
>18294
QLCETHK
>18295
VPEHPTP
>18296
TDDLTLP
>18297
APTNHPQ
>18298
GLAMSSQ
>18299
AEPYDRK
>18300
TNPTVMA
>18301
ADHPKSL
>18302
SELANRI
>18303
QKTTAMR
>18304
VTPGPPQ
>18305
STALPYP
>18306
ARGTPDP
>18307
QMLLTYT
>18308
APPKALH
>18309
ATPPTPN
>18310
QVKSPYM
>18311
SQTTYGR
>18312
LVPRPDW
>18313
RTQITSP
>18314
WAQYSSY
>18315
HHKHVMT
>18316
QPKSLAL
>18317
GSDQTQR
>18318
ATNFPDS
>18319
KQPVPRP
>18320
TNLPTHA
>18321
HSLHSSE
>18322
KTWHTDP
>18323
LPHSYLV
>18324
SDWSPTR
>18325
HPHLTPF
>18326
RTAGPHL
>18327
YSAHPSV
>18328
TMHLHDS
>18329
TPSKSLR
>18330
YLTQTHP
>18331
GRPSPQS
>18332
QRPDVME
>18333
GAEANKV
>18334
TNLQELS
>18335
HARELQP
>18336
TWQFKPQ
>18337
EHGHHNS
>18338
HAPTIPR
>18339
ANLPTYP
>18340
LTLDSYF
>18341
APTTRLD
>18342
TMLSTHA
>18343
QQSTIFT
>18344
QVHDAGR
>18345
TSTQGPP
>18346
QSEQETI
>18347
THGEHTQ
>18348
QARLPGV
>18349
KTGTTLQ
>18350
QPQLVQI
>18351
AERLSTL
>18352
TPLHSRP
>18353
QSAWNLL
>18354
VLSAVVG
>18355
LQLESPV
>18356
QPTRLPS
>18357
MPRFQPK
>18358
QLPILKN
>18359
HHSRTDP
>18360
MVLAPQG
>18361
YPQQWTS
>18362
QADWAMS
>18363
THLHPLP
>18364
QKPMCRQ
>18365
APPLSGR
>18366
TTRHQDA
>18367
LPRSKPP
>18368
TVGGSQP
>18369
QPPWRGH
>18370
WVAHQNR
>18371
LAASPLL
>18372
RYPELLT
>18373
QTVAWPP
>18374
QGGPRQP
>18375
KHQWPQP
>18376
APYEITP
>18377
QKWPPIS
>18378
HADTPTV
>18379
GPSPSPP
>18380
GDQLHPM
>18381
GGPHNKS
>18382
AVRTGAL
>18383
TQTGREI
>18384
MVSPVLR
>18385
NDKIDRA
>18386
HPHVRLP
>18387
VMPRNLL
>18388
QQPWFPQ
>18389
SAQEPCL
>18390
HADGPPR
>18391
QLRVIGA
>18392
RPPEQCV
>18393
MSPRMSC
>18394
SEPLVSP
>18395
QTGTPRA
>18396
TNGRICG
>18397
TLDPRHC
>18398
TLAHPHI
>18399
TPQPVRV
>18400
WHKRPPQ
>18401
RTEAHNV
>18402
QKMLQNK
>18403
EPWMLQR
>18404
HWPAHFR
>18405
EHPMILG
>18406
RNTPPIQ
>18407
STMRPSC
>18408
NPRTVNT
>18409
AHAWYLS
>18410
VNCRFAQ
>18411
SSHTWQL
>18412
QTDPAPN
>18413
VTGLPGR
>18414
NGPTRAM
>18415
SLYEAHN
>18416
RSWPSNQ
>18417
QTGITQG
>18418
GHFRMPM
>18419
RNPDSLA
>18420
VASAGLS
>18421
SKTEAMP
>18422
AAQNPTS
>18423
SATGDEF
>18424
HPMIRMP
>18425
VSAEGWM
>18426
ETTAPIA
>18427
AGYSGSQ
>18428
GTPRVHG
>18429
QLGRVAW
>18430
ALTIMSA
>18431
APYQTPA
>18432
STSGHVN
>18433
HAMDTLP
>18434
GQNHPVL
>18435
AQSDAIT
>18436
QPDLRVP
>18437
QSHFRFS
>18438
RPASYHD
>18439
LTRPNTP
>18440
HLRSTSA
>18441
LPSKPTT
>18442
AHRTPSL
>18443
ALTPLFK
>18444
TPRDQPL
>18445
SHVHGHL
>18446
QPLSDIM
>18447
VGPSTAA
>18448
TGTTQRM
>18449
TALPRHN
>18450
HTKLMLS
>18451
APEPMVT
>18452
LVQPIKF
>18453
ALHNIPF
>18454
SQSYAQP
>18455
ANATTRY
>18456
RAVQPSD
>18457
QTIQKPR
>18458
SSMTHPG
>18459
SDAQTTK
>18460
NAAYTSV
>18461
SRDPDLL
>18462
TALLGAY
>18463
RPSTNIL
>18464
RCAEVPS
>18465
QLTTAMP
>18466
AHTTPRA
>18467
TALHHVQ
>18468
APSPTPI
>18469
GSVRQSS
>18470
AGHAEPS
>18471
ETYAPTT
>18472
QGQMVLA
>18473
GPLQSTH
>18474
ALNIRIC
>18475
EQPLMPP
>18476
LPPTRLT
>18477
ALRNTTF
>18478
GWQKLAT
>18479
YSWTDWP
>18480
QTTKPEM
>18481
TELFQLY
>18482
AVQETQI
>18483
APPKTMP
>18484
VYGPHAI
>18485
TTKSTAI
>18486
RHDHLSW
>18487
SWRDTTM
>18488
LTPTAYT
>18489
ETLTLPD
>18490
RWSLNQE
>18491
APSRQWH
>18492
NSPFFNG
>18493
HPRPYAT
>18494
VTMANAT
>18495
SQIKLST
>18496
TGTPVLT
>18497
APGAFAM
>18498
SLLQSPD
>18499
SEHIGNT
>18500
ALQSRSH
>18501
VDRPANF
>18502
AYDLNPS
>18503
ASVLSAS
>18504
LRQSHWA
>18505
AFRSEVM
>18506
AESYSLP
>18507
TRPPLKY
>18508
APSLSMQ
>18509
SSQGKAT
>18510
EQRRPPS
>18511
QAVAGMY
>18512
LPKHPKQ
>18513
TPAHPTM
>18514
ESTPPHL
>18515
VHHTAPT
>18516
HSLIVAT
>18517
RPPVQQT
>18518
TATPSRT
>18519
LPGTFPE
>18520
VPSLELW
>18521
QYPVSTR
>18522
TYAQLLA
>18523
HGLPPPL
>18524
WERPQRV
>18525
SNLGARN
>18526
GLESSSY
>18527
TTMSSMG
>18528
APRSVYT
>18529
LPATTLG
>18530
SSVLADP
>18531
HQTHPSH
>18532
QVYMSAF
>18533
AWTTGPR
>18534
MHNPGQG
>18535
HQQLVNP
>18536
TAVSILP
>18537
MIFAQTN
>18538
ARTTFLL
>18539
HTRGYSH
>18540
SPPSRPP
>18541
APTASGP
>18542
TTTPVLH
>18543
YREGPLR
>18544
APSMPPT
>18545
GSVVLVP
>18546
LLSPSAA
>18547
VEPHLKM
>18548
NVSGQLG
>18549
QLRLSYL
>18550
RHADTAY
>18551
SIMKVQR
>18552
AITLTSG
>18553
AAAPGNS
>18554
AYIMPSC
>18555
QPAPQNL
>18556
HVTRMGP
>18557
MQSNPSS
>18558
AQILPTW
>18559
LSWRIIP
>18560
VPLHPQI
>18561
GPPYKLH
>18562
VSCHPTQ
>18563
STAYWTM
>18564
THTSTKL
>18565
AHQSPSS
>18566
GRPPHIP
>18567
AFSRTQT
>18568
RCPAPSS
>18569
SKVLNRL
>18570
YLGAEHL
>18571
DAVENFP
>18572
MPRLLFH
>18573
LPRLKVW
>18574
GMTDDWY
>18575
QWLSISS
>18576
TPQPGQI
>18577
VKLGNPQ
>18578
VSTSVPS
>18579
QQQAPLA
>18580
RNALPLQ
>18581
QPYNVHP
>18582
HPSKPER
>18583
HPQLLFA
>18584
ASHPHIP
>18585
ACTLLNL
>18586
MQPMGLG
>18587
TEHGRGC
>18588
LSGPQAP
>18589
ATTIPTP
>18590
YYAREPT
>18591
YKVVYPR
>18592
ATLLVPK
>18593
INTEWLL
>18594
SLDRPWH
>18595
AACLDTP
>18596
QQLSDAP
>18597
TLARHNY
>18598
ELWGAML
>18599
GSMRVQQ
>18600
SHYAPNC
>18601
TVQLLPM
>18602
TLLHSGS
>18603
RVMWLHP
>18604
VRPTDAT
>18605
SYPKLVS
>18606
AYAYHPV
>18607
HAGAECC
>18608
QIPNLLS
>18609
ATRTIFQ
>18610
RDTLWHQ
>18611
AVIAAST
>18612
LTTFPPQ
>18613
TLTAPGM
>18614
SHPPTTY
>18615
AEERLHT
>18616
YGNHQMR
>18617
RWAMELD
>18618
TNLPAHP
>18619
AHQQTPP
>18620
ATRHSPP
>18621
QLPIGTY
>18622
HHDGGHS
>18623
QTWNSVI
>18624
GKLETTT
>18625
AWLPGLY
>18626
AATHATS
>18627
SPLPAHH
>18628
HVSSSLE
>18629
HGPDRLT
>18630
RALQLMP
>18631
AQGPLST
>18632
TVRGAHS
>18633
ANADSRA
>18634
ARSAPTI
>18635
MTLQRQS
>18636
HLPTLLY
>18637
MDAAMCH
>18638
VRPLLNT
>18639
QSWLLTY
>18640
SPSNPSP
>18641
TLHPAST
>18642
QLAYQQA
>18643
QSSQYTR
>18644
SMMGAYL
>18645
DPIHTLT
>18646
YPSGHVL
>18647
QEPPPTK
>18648
AQPHTPV
>18649
SLNQHHQ
>18650
YRIVEPC
>18651
VWWSETR
>18652
SSRLSQS
>18653
MLTQPSS
>18654
TSELPVY
>18655
TMPLWMS
>18656
APRHYCH
>18657
TVVRPTE
>18658
QRYLGPR
>18659
THPTCFE
>18660
ADLIPPT
>18661
AQKTMPR
>18662
QPSPPLF
>18663
DRLLVMP
>18664
GLTVMQW
>18665
KPIPLHM
>18666
GPLMDPM
>18667
TYKTPAD
>18668
HPGDPLA
>18669
EMRFAVP
>18670
SELQPAP
>18671
AVPKTPQ
>18672
ASQMQLS
>18673
HTATTRF
>18674
QMNLAGW
>18675
FTIPTWD
>18676
TSYGLEK
>18677
RAQMAIT
>18678
AHITLML
>18679
GSWMPRQ
>18680
RATHQPP
>18681
RLPIAKE
>18682
REPLEAM
>18683
HTHLTPV
>18684
HVTKANP
>18685
MHGISPL
>18686
NGCTSAT
>18687
QFTRSML
>18688
SNQSPPN
>18689
HPGPKFT
>18690
QEPHTPS
>18691
TPPPHNY
>18692
RAYQAVG
>18693
TLHQTLL
>18694
RPAPMWT
>18695
WPQEYRF
>18696
TLMDDYS
>18697
HSHSTAL
>18698
AHSNTNK
>18699
ERLMKPH
>18700
DEQPAVC
>18701
NYLPLPH
>18702
ALPQINM
>18703
GHFPLSF
>18704
HEHVQSW
>18705
ESPVTMN
>18706
TLPSTPM
>18707
HDLTTRC
>18708
LQQSPSP
>18709
ALDCPPI
>18710
GPERGKF
>18711
SVQPDGP
>18712
VHRMPAL
>18713
HQHMPSR
>18714
KVTANST
>18715
KLPSPSK
>18716
AQLVMHS
>18717
HNPDLLT
>18718
LPAFPSS
>18719
ELMYLVE
>18720
HPLHSSP
>18721
QADTALT
>18722
ACRMALC
>18723
SAHQYTG
>18724
QPGTGPS
>18725
QKPLPTP
>18726
AVRPHPW
>18727
TGLSSSQ
>18728
DTRVTTG
>18729
APVTNPC
>18730
HPEQQSL
>18731
QPPTHSQ
>18732
THRTFTT
>18733
DDPTLLR
>18734
QAPTVMT
>18735
MLTFPPF
>18736
KLTVMPT
>18737
LPARSPC
>18738
TAALVTQ
>18739
VPVLIKV
>18740
AMSGGGV
>18741
TTTQAPW
>18742
HSPQPTQ
>18743
MYPTSPP
>18744
ATIYPPP
>18745
QHSKYPH
>18746
GPELALP
>18747
TQLTPGS
>18748
AASDEFW
>18749
GTGLGML
>18750
SSNNEQK
>18751
NDATGKT
>18752
TTHNPRP
>18753
STVPQSP
>18754
ANSQLPS
>18755
QMMVNSL
>18756
TARINLP
>18757
HEHSGRH
>18758
HANRDYD
>18759
AAPESSS
>18760
VTPTDRN
>18761
HAQQMTR
>18762
IDAVLNY
>18763
QEVQVWY
>18764
AGKARLD
>18765
TTNPDPY
>18766
HNGLRHI
>18767
ALYGPAQ
>18768
QTQFTLN
>18769
TWSEGSA
>18770
NPFVPTP
>18771
TPTVQTS
>18772
HTPEMLP
>18773
NPRAPDN
>18774
QLMPGYP
>18775
ARTMGIS
>18776
NPILYHQ
>18777
ALPTLPD
>18778
ESRQSAN
>18779
QPRPDAS
>18780
LTQVQFY
>18781
QRITSLH
>18782
WQKRMPP
>18783
LQRLENG
>18784
RPHPQTT
>18785
AAAPRYG
>18786
SMLHRNL
>18787
SPRCTVH
>18788
RAVTPTP
>18789
NTLQFAP
>18790
LRPAASF
>18791
MPAASLM
>18792
HPPTAHA
>18793
QMLIPNA
>18794
GHVNSLP
>18795
LPPNIHL
>18796
AGQHPPR
>18797
QGARTSH
>18798
ANASFTR
>18799
QLQRDDL
>18800
DPRVPTP
>18801
EGYQAFR
>18802
QVNSRPP
>18803
AGCVEPY
>18804
EPTMRPG
>18805
AAPAQSE
>18806
QTTSTGL
>18807
HNTLLLV
>18808
READSSL
>18809
TRGPNYP
>18810
SIRLDSP
>18811
HPQPSMT
>18812
NMMTQPV
>18813
LVAMANR
>18814
ATNGPHV
>18815
RAHMSHS
>18816
LPQKQSM
>18817
AHVVTAA
>18818
ACCVKFS
>18819
RPFSPMH
>18820
SHPLGHP
>18821
LLLPRVP
>18822
WNTPWTK
>18823
TLPAVIF
>18824
ALLPHLA
>18825
VSPSPAV
>18826
APMVNQK
>18827
AKWQSDL
>18828
MYHAVGP
>18829
VTPPFSR
>18830
HHLNRDT
>18831
HNLHMSG
>18832
AVAAQVP
>18833
TTAPNIV
>18834
TPLQHNP
>18835
RPDPLSH
>18836
MPESKPP
>18837
HRNEPYP
>18838
HRSAHPY
>18839
TQHDTTD
>18840
ERLLQFG
>18841
YPTPLHL
>18842
QNSAQPS
>18843
ETPMPGV
>18844
LTPHKHP
>18845
EAQKKCA
>18846
HGMPPTH
>18847
AWLSLVP
>18848
AQHSMVA
>18849
VTQPTTW
>18850
AEPLVPR
>18851
SPHPCDD
>18852
KDRLANQ
>18853
AANSVQP
>18854
RWEVGLP
>18855
QLQSTKP
>18856
QPDKQML
>18857
TPMDRNM
>18858
TQKQSPS
>18859
TSLITPL
>18860
ALAWTPT
>18861
ATITIIT
>18862
TYWQPRT
>18863
HVTGPTD
>18864
NVRIEQY
>18865
TLALLST
>18866
QNPSSPY
>18867
SLMQMLP
>18868
SPGWSRS
>18869
NASYPPP
>18870
QPPHLMI
>18871
WNPAATN
>18872
TANGPVM
>18873
YGHNTRL
>18874
AERDAQV
>18875
MLNGLGS
>18876
AQPNYPN
>18877
SMRPMSL
>18878
QFGQLVD
>18879
QTVHRSL
>18880
ALTQELP
>18881
KMLVLGN
>18882
QETNNMP
>18883
AVARLVM
>18884
AHTFPPW
>18885
VSPTGKQ
>18886
QSLSPPH
>18887
ARPDAFN
>18888
VAQTPHP
>18889
AHIKQQD
>18890
SAVGTTA
>18891
VRNSQWY
>18892
HRPAREM
>18893
STQHVQT
>18894
MHLTSPP
>18895
QALSVCP
>18896
HQVDAPP
>18897
RNQPPMY
>18898
AEGADLL
>18899
HHGQGTV
>18900
LPQNTWK
>18901
QLQPYPR
>18902
AAIRHLH
>18903
QLPPYHH
>18904
QYSAALV
>18905
AEPRVTM
>18906
VHSDALR
>18907
SYSSPTT
>18908
VPLPLGV
>18909
MPGLSTA
>18910
SWRTYPA
>18911
VPATINR
>18912
RQPTPYS
>18913
GPVAWTT
>18914
QHIAQAT
>18915
DMGHKTV
>18916
LKMGMVL
>18917
YPRPQNV
>18918
AATVPLT
>18919
QTRHLFH
>18920
EMAARRL
>18921
ETHGRNS
>18922
AYTLRHE
>18923
QSGIAVC
>18924
NQLQPHP
>18925
TTRLLIP
>18926
ADDRMLV
>18927
KLQDSGP
>18928
DLKVNLT
>18929
SPAPWKD
>18930
QLLPTNF
>18931
RTTAHHA
>18932
ALAVLKV
>18933
RWPVQWM
>18934
HVAGMGA
>18935
KLNWTPP
>18936
VTWHRLE
>18937
QVHPYSF
>18938
TQTTATD
>18939
SHVVSLL
>18940
APVHPNR
>18941
YAPGGPL
>18942
TAQIMYP
>18943
SPMRILL
>18944
ATFAALP
>18945
VQTCSPW
>18946
HRHELPL
>18947
TSPSMIT
>18948
TTQDIPP
>18949
SPPLFTS
>18950
TGTQFLH
>18951
RHIPLTQ
>18952
RVHVGLP
>18953
KTTLTPL
>18954
DHRPTRS
>18955
AANISER
>18956
APTPTMF
>18957
SVQAQYQ
>18958
AIQRMTY
>18959
QHQVSLI
>18960
HGVLLGY
>18961
EWHQLPP
>18962
YDPPPPV
>18963
QLASYSA
>18964
YAPPHTG
>18965
ERMASLV
>18966
VHRNLSP
>18967
SKPGPLH
>18968
QCRHLCA
>18969
TPLTTAT
>18970
TSPGQDK
>18971
APPSMLP
>18972
GPKVPGD
>18973
RTHLPFT
>18974
QSLPSPV
>18975
TMQCCSH
>18976
TPTLRMQ
>18977
SLTMPIT
>18978
ESGAFSH
>18979
QTRLEPK
>18980
TALTWFL
>18981
TPQGMYS
>18982
ELPNASY
>18983
TPALDTD
>18984
APSRAYE
>18985
SLSPGSL
>18986
TDMADKW
>18987
LPLGLLS
>18988
HLTQAYD
>18989
AQPRTVM
>18990
RWMPLQH
>18991
QSHPGTL
>18992
LTPSRMG
>18993
QTGRADL
>18994
APRLKLH
>18995
RTTAWNS
>18996
AHQPIVY
>18997
TKVHTKP
>18998
MDTLPLY
>18999
QTLHPHV
>19000
VLLTAAQ
>19001
HQVSTDR
>19002
EAYAERA
>19003
RAPHWTT
>19004
GTMCSLA
>19005
ANTLPLL
>19006
RLHLIEK
>19007
QPHLPIV
>19008
TLADKKM
>19009
APKPPMY
>19010
AAQHYWP
>19011
DLDYEVR
>19012
RYTCALD
>19013
TTLPPSP
>19014
SPQKVHP
>19015
QNSPSKT
>19016
AWARLLP
>19017
APDSGCP
>19018
QTPAGQN
>19019
HATALTW
>19020
QTHHLIT
>19021
QRGGDHP
>19022
AYHPQLG
>19023
RPVTFQY
>19024
NPTPLHK
>19025
TLDMSQG
>19026
AKSSTLR
>19027
TRWDMPS
>19028
QVDAHPV
>19029
VVPPALF
>19030
GARALSG
>19031
HVHTSAM
>19032
VARAITT
>19033
ESRPPDA
>19034
VSVRDVG
>19035
TSLRITQ
>19036
AAANGTT
>19037
QHMTHWM
>19038
QRSVPST
>19039
STQMIKY
>19040
YAPDLIK
>19041
KPPVEST
>19042
HVPTYTM
>19043
SNATSLE
>19044
RPLEKMP
>19045
KQLPTVS
>19046
QQQHTVS
>19047
QPNERSL
>19048
MWLDKGV
>19049
GLRSAFH
>19050
TRVLERT
>19051
QLQGYRQ
>19052
SDGPSYY
>19053
SHRVEAC
>19054
GLALPHR
>19055
QRADMPT
>19056
SSLETTG
>19057
APAFALT
>19058
HVKMSIS
>19059
DPLVLRL
>19060
TNPQLVR
>19061
ANHTSPP
>19062
YPTTIKL
>19063
SGSGSAY
>19064
RPQFPLW
>19065
ASPLHST
>19066
TPTLNAQ
>19067
HADAFDA
>19068
LYALTRP
>19069
SLLRAPQ
>19070
APAVQIT
>19071
LHHTIAP
>19072
VTSHGAL
>19073
RTEVLTG
>19074
VPEGRSH
>19075
YPDVLEH
>19076
VALDHHL
>19077
QPKEPHV
>19078
GLTFLRN
>19079
ALKKALV
>19080
TQTQLQL
>19081
ADRSPQG
>19082
TVANTMR
>19083
AIRLSDL
>19084
TLTMMPK
>19085
MRAHWVA
>19086
QQAMHSP
>19087
RWTPNSS
>19088
AGERVST
>19089
VPPPAPN
>19090
APKTPSQ
>19091
SRVPPTF
>19092
HRPTLWS
>19093
QPAVMLG
>19094
STTHDLL
>19095
AYSYSMT
>19096
STRPHHD
>19097
SLPRALL
>19098
HDAASSQ
>19099
APNTLIT
>19100
TEPRSPP
>19101
SLPVIPV
>19102
TSSTPSF
>19103
TNSSLKT
>19104
AVWTASS
>19105
DPEHLCT
>19106
STPMLPN
>19107
HSGTPQP
>19108
GAPHYIN
>19109
ARTTLPQ
>19110
ARLQHMY
>19111
THHRPPV
>19112
ALPPKSL
>19113
GTPLALL
>19114
QLPYEMH
>19115
VAMPAET
>19116
WGGALLR
>19117
VDQNGST
>19118
SATYLPA
>19119
APRPPSI
>19120
HQPDLRY
>19121
THKTAWW
>19122
MPVQHHW
>19123
WYLPTPP
>19124
RTLTAHF
>19125
TIQDLQS
>19126
SQIHHRP
>19127
NKSVVQP
>19128
APSPNHD
>19129
GAACSRH
>19130
ARHLVGM
>19131
EPRSVVT
>19132
RPHFSPD
>19133
MFGPHSL
>19134
ARLLAPQ
>19135
APSMLWM
>19136
EPSALLP
>19137
TLLSHVS
>19138
HTEHLQY
>19139
WTPLRLE
>19140
QENWALP
>19141
QHWTPAR
>19142
HQEITTG
>19143
GERPAWR
>19144
LLPRLGY
>19145
AAANPLR
>19146
GVRLGGS
>19147
RSDQHAP
>19148
ATIQVRY
>19149
AQLNMHA
>19150
QRMAASN
>19151
AKWLITP
>19152
GTTQRNT
>19153
SKLPNPA
>19154
THRLGMF
>19155
TTHHNVH
>19156
RTAPYLT
>19157
ASSPAMQ
>19158
LSWTWSS
>19159
WAPSWLS
>19160
QGPAFLS
>19161
QSDHTRA
>19162
WGAPTPP
>19163
AVHLKYW
>19164
VPKSPPP
>19165
TLMASTL
>19166
AVQPLRT
>19167
RAPQGPV
>19168
HEVLSRR
>19169
TLTVSPA
>19170
HPLSAKL
>19171
QPQYPRQ
>19172
GKTYAPT
>19173
REPNPFM
>19174
TRLSADQ
>19175
FYLPPEP
>19176
TAHDNPR
>19177
TPQPNPM
>19178
MTLEKSD
>19179
QLRHEMK
>19180
TELGMTQ
>19181
RSTHISV
>19182
STPIHHW
>19183
LQRASDA
>19184
WTQLPST
>19185
ERGYQQA
>19186
QWESFLA
>19187
ARTVQIE
>19188
EPNQGYP
>19189
QEHLQLR
>19190
SPTTIRV
>19191
SPMMQHA
>19192
TPESLPS
>19193
DNAPQRN
>19194
REAIYMH
>19195
ALYPVRL
>19196
ESLTSPM
>19197
VTRPPVW
>19198
EPKVLIV
>19199
GPLLSPP
>19200
NPSSPRP
>19201
SPSAAPY
>19202
LLPTNGL
>19203
HALHPLG
>19204
HAYSVLL
>19205
AKTLLRI
>19206
WTLPSPK
>19207
QPPIQIT
>19208
HTTLTTG
>19209
VVKNRAT
>19210
AWCARLP
>19211
AMHIKVY
>19212
MPKLKPP
>19213
LPPMYVP
>19214
QHGHARP
>19215
ALTRAGF
>19216
GLTHGHL
>19217
SAADWLA
>19218
TAPTHCC
>19219
TLRSHTW
>19220
AVHRSTS
>19221
TDRHSQK
>19222
AQGLPLF
>19223
WHPSPKI
>19224
KPSEQSS
>19225
GTAHVVR
>19226
LVIPSAH
>19227
GLTTPDY
>19228
ARGDFQS
>19229
HAHHPLR
>19230
RILEPAR
>19231
NDPSGLW
>19232
LPARMPR
>19233
SLPSPPE
>19234
TDWQSEP
>19235
AASMLLT
>19236
ALNLSPP
>19237
ESHNMNL
>19238
SASGAMR
>19239
SPSERWA
>19240
DRRLPDA
>19241
QAAPGSP
>19242
HADQPTF
>19243
FAALPSR
>19244
DQLVPWR
>19245
RTSAVEL
>19246
QATMAMA
>19247
TLRATIE
>19248
KPAPTCT
>19249
LTQTPLP
>19250
GTIDDVT
>19251
QFGQVAN
>19252
HLRDFIP
>19253
HVRLYML
>19254
AAALEMP
>19255
TPNADPA
>19256
ARTLPYP
>19257
TLQRMPT
>19258
APLQTNI
>19259
TDGKSPF
>19260
MRATAIN
>19261
GEAARSL
>19262
AHNARPA
>19263
HTWIKYV
>19264
QWRTLQP
>19265
SQRPTFS
>19266
MPHLPIT
>19267
STSAIYL
>19268
STPGAAL
>19269
LPASKLV
>19270
HVPLQSQ
>19271
GRALGSH
>19272
DLGLSPK
>19273
QTPNPKP
>19274
ATMMFPH
>19275
TGSDDRS
>19276
TSTHVSL
>19277
TRALLDA
>19278
TLFTLRS
>19279
THQITLP
>19280
GTAPLTS
>19281
ANLSATR
>19282
TLHREHP
>19283
LQNDASA
>19284
RCTQPLH
>19285
TALNRTQ
>19286
GPWNTPE
>19287
APISPYY
>19288
GVPTKAR
>19289
HDGTQGS
>19290
AHAMSSD
>19291
MERTIRP
>19292
LLRLDQA
>19293
VQPLSSL
>19294
TLQKTSS
>19295
QRPPQTS
>19296
TPHKHGT
>19297
NMGVLDW
>19298
QLKTTKQ
>19299
HPVTLKA
>19300
LSAPKPW
>19301
EWMLPKR
>19302
TRVALNP
>19303
KPPGGPQ
>19304
ESLSHVW
>19305
QSHASAP
>19306
QVARTLP
>19307
GRVIHDQ
>19308
AHRAALA
>19309
QRATAHL
>19310
GPQTPRF
>19311
QYGKPST
>19312
KYLQGNS
>19313
SETLAVT
>19314
GPQLPTP
>19315
TQERPTQ
>19316
HPWERSL
>19317
QAPSPQA
>19318
LMAAMAT
>19319
ASWHPSH
>19320
DTSSPPV
>19321
SVRLNAD
>19322
APALAPT
>19323
HAAVRPQ
>19324
LQPRYLT
>19325
GLNKLSE
>19326
TWQNRGT
>19327
DDGLLTS
>19328
TMMQVPG
>19329
SPVSRMA
>19330
TGLPQQH
>19331
GAKHQTT
>19332
DLGDPLS
>19333
EPQLLKR
>19334
QLKTTLS
>19335
HEGETPP
>19336
WHNQPWS
>19337
QGLRSTS
>19338
SPDLYDS
>19339
RALEVDG
>19340
APCSHPN
>19341
LPGMSLA
>19342
SAPRTLR
>19343
VEGVPAR
>19344
GAPAPLS
>19345
GTGLPRQ
>19346
SWIRTAS
>19347
AVQAIQA
>19348
TMNLTEL
>19349
HTDSPHG
>19350
ALWTVRG
>19351
MPSHRNM
>19352
TWQGSTR
>19353
TTLNSWW
>19354
KASHTEF
>19355
QMSTRLP
>19356
ARQADWI
>19357
EPHSQMR
>19358
EQHKLPL
>19359
HNGQITA
>19360
GLSPPTL
>19361
ASMAPSP
>19362
TSWAGIS
>19363
ERPQLMF
>19364
HGVFDQM
>19365
GRIVPPT
>19366
QSSHPSY
>19367
TQRQMHY
>19368
MLPTMPP
>19369
AEIQFSL
>19370
HLPRDRP
>19371
KAPAWYM
>19372
TATRLPK
>19373
RSLPNVA
>19374
EPAGPSG
>19375
WQRYSLV
>19376
GLHTQAT
>19377
QNVPVST
>19378
IPAFPRY
>19379
QVLNYAK
>19380
SLQQTDG
>19381
WPRDPTA
>19382
MRMPNNG
>19383
SPLKPSI
>19384
NADLWQT
>19385
AKPWTQL
>19386
DLRTVGH
>19387
LLAYANV
>19388
APHLPFY
>19389
TPVPLFR
>19390
HAPYALD
>19391
SEDDSPG
>19392
GANGAHA
>19393
DPTPHQW
>19394
TTWPAVT
>19395
ANLSTLT
>19396
TEAGATA
>19397
SATGLPL
>19398
NQVGQVI
>19399
HATSAGP
>19400
DAQHIRH
>19401
KPATPTL
>19402
RAPTSLV
>19403
RLADPLD
>19404
GEAAIRH
>19405
KSTSQPH
>19406
LTIPQKQ
>19407
GPGTRMP
>19408
SAKVAFQ
>19409
STAMGVV
>19410
DAHHSTI
>19411
QLPHNAL
>19412
KTDEYGY
>19413
VGMSLGP
>19414
DHTQPAH
>19415
GLQVHLA
>19416
ATKALPA
>19417
VTPSSHR
>19418
AASPKLK
>19419
VTHMHPY
>19420
NHQSGLR
>19421
GRPAWSP
>19422
TTPEMTP
>19423
TTATHTH
>19424
SAGLRVP
>19425
HRETAVY
>19426
ALSLQLS
>19427
MSAHHSS
>19428
WTTQQVL
>19429
DHQMYPA
>19430
KQAVTLE
>19431
SAPHNLV
>19432
AAGDQLI
>19433
ANLNPDT
>19434
TRTEGPW
>19435
AMPTLSP
>19436
SPPLLLA
>19437
TAAPPML
>19438
HVPCVEE
>19439
GQPRYGL
>19440
RAIANVV
>19441
HQAGHST
>19442
GSRPWPP
>19443
WPTDLAN
>19444
QEAAPTD
>19445
AKLSTHP
>19446
GTPPKPY
>19447
KTLMDTP
>19448
TPLSLSM
>19449
AAQSMLS
>19450
SLRHMDE
>19451
MPGGHDG
>19452
QLAMHAK
>19453
DQVSHVN
>19454
QNPLRSH
>19455
YSTDLRH
>19456
TLPVWFN
>19457
WQTASTP
>19458
WELFALP
>19459
TPARTIS
>19460
GSPPRNP
>19461
RMMPMHW
>19462
APNLTTK
>19463
TPVHHPP
>19464
TGRNDSW
>19465
QTAIELA
>19466
QPGPHMY
>19467
RLQHVNM
>19468
TFWGATL
>19469
WSLHPST
>19470
WQSPAGQ
>19471
AMAPHDV
>19472
FAGVRAP
>19473
HMLQPTP
>19474
RSALVTE
>19475
CPQMPNC
>19476
QLHNVYH
>19477
TLLVPPN
>19478
MPPKCEM
>19479
HGHTYQD
>19480
TTTLRNV
>19481
TLPPEIR
>19482
ASVIDPT
>19483
GMTQTAS
>19484
QSAESRP
>19485
TADVLLW
>19486
SQQLDLH
>19487
AQYADVR
>19488
DAQSGLN
>19489
HPDIIPW
>19490
RWPSLPA
>19491
MWPANAG
>19492
KEETGRP
>19493
LTRPAVV
>19494
QTPPDPS
>19495
GVSNGGR
>19496
QRAMATG
>19497
LKYAPRN
>19498
AQGTRYY
>19499
FWRHSVS
>19500
HHSKSLG
>19501
TPQIAIH
>19502
STESSNA
>19503
QYPYPHL
>19504
LPSNVPS
>19505
HSKPLFC
>19506
HALPPYL
>19507
HVMEMTQ
>19508
MSTDPTK
>19509
TVQSASC
>19510
REPHSPN
>19511
LPRLMSL
>19512
AVAHLMR
>19513
GVHTEDP
>19514
WTPPQRV
>19515
LSPQPYP
>19516
TGPLMLE
>19517
LQTHPMS
>19518
TQTGPAG
>19519
QLGNSSS
>19520
TTVLLAA
>19521
TWRPSQS
>19522
DVRSSTA
>19523
SQKTLVP
>19524
TCQADPG
>19525
HVVGAQV
>19526
TQSLNPL
>19527
QHSEHSP
>19528
TMKMPVL
>19529
MLPADND
>19530
TITTQIG
>19531
QTHWARP
>19532
VPFDLVL
>19533
TPQPPRT
>19534
SLPMGLY
>19535
NDPAILW
>19536
SRLGHLT
>19537
SQPAMRS
>19538
RLAHLPA
>19539
AGSQSRD
>19540
ATMQTQL
>19541
MPYAPPT
>19542
QPTWSRT
>19543
TQMPGPT
>19544
ANPNFHG
>19545
SPIVLYL
>19546
HPKLNPN
>19547
VQQPPPP
>19548
QPTIRPR
>19549
TLPWHTA
>19550
AKPPYSM
>19551
NVTSWTT
>19552
AKTAPPD
>19553
AVPRPAR
>19554
HALAMLY
>19555
WTAQTDS
>19556
TPTRLAL
>19557
LQHVRPA
>19558
APETLSL
>19559
QVHLQHA
>19560
ATSTLKV
>19561
TTAACTH
>19562
HPSTVWD
>19563
QLAPVRV
>19564
TPIHLSM
>19565
GTSLPSA
>19566
ARPSPQR
>19567
RHVEVLL
>19568
VVLRDTI
>19569
HPQPNHY
>19570
KHAVISP
>19571
TPNFPIA
>19572
LPWPSRL
>19573
TRDDVLP
>19574
QPTRMVT
>19575
SRPISAS
>19576
QLAILLE
>19577
GLLALRD
>19578
WTEVQRW
>19579
ATARLSF
>19580
GRDLSPQ
>19581
APLWHFT
>19582
DKKIYIH
>19583
TKPPPTK
>19584
HPTPLSP
>19585
TNQSPTL
>19586
QYMTDTR
>19587
VRLSWER
>19588
LELRSRT
>19589
TQRLLYL
>19590
RMPPSQD
>19591
TLPQPRY
>19592
TEQNKVQ
>19593
TMSGVTA
>19594
AQHTSQN
>19595
VTTGPRF
>19596
SPARINF
>19597
KCKPLQI
>19598
EATHPAW
>19599
APCTEGH
>19600
SLATADL
>19601
QNVHMER
>19602
SSSHSDH
>19603
STVQPLP
>19604
ATLQLYD
>19605
TTVARPS
>19606
TMNKLII
>19607
RVATVTS
>19608
SQVMVPT
>19609
HEPITLR
>19610
TMLTLSQ
>19611
GTTQAKV
>19612
MGEAHLR
>19613
KQLNPPP
>19614
WTRPHST
>19615
YTRQPYN
>19616
TSGNYND
>19617
SPRTLPG
>19618
TWQHVDP
>19619
TCSLSTS
>19620
SPQVDAI
>19621
IGLPLPT
>19622
GTISDGS
>19623
VAMINTF
>19624
HHNTARC
>19625
APQQTHT
>19626
WGQSARM
>19627
VLAKIFA
>19628
DEVTSKL
>19629
HPLQGEG
>19630
NAVPAAP
>19631
AMGELLA
>19632
QATGTVA
>19633
TPTAALM
>19634
NAGPYIF
>19635
ALNVAPH
>19636
HKPASPS
>19637
APSEGGT
>19638
AYTSGHT
>19639
AFTEHMM
>19640
MHDPASL
>19641
STWSALH
>19642
ATWSHSM
>19643
IMQYPTL
>19644
HPNPRLK
>19645
ARASHVQ
>19646
EGFRTQE
>19647
THTDSNL
>19648
HAVQNTI
>19649
STTDHWQ
>19650
LPLALPS
>19651
CLGPGQE
>19652
NSIHIAP
>19653
NLQCPRC
>19654
QWPENIT
>19655
HLTRTML
>19656
TTHKSHQ
>19657
QQVATRL
>19658
GRAVPAH
>19659
TPPKHQQ
>19660
TERMTNL
>19661
APSFARD
>19662
TLPLNNF
>19663
QVLAKSI
>19664
HLSCDRP
>19665
RHMDQSL
>19666
DHPRNFS
>19667
HWRHTAP
>19668
GRLPTAA
>19669
TWRPALT
>19670
TSTVAFP
>19671
EYGRPSL
>19672
TRTPVPP
>19673
RSSFPDH
>19674
RIPTNVQ
>19675
GLTHDRS
>19676
HPATSSN
>19677
QTGPNPC
>19678
ANCSTPQ
>19679
HSQPTPR
>19680
AWEQYIE
>19681
SVDSNGA
>19682
NGQATST
>19683
ALPNYQV
>19684
ALTDSNS
>19685
LMQLAPM
>19686
AHPKLVR
>19687
TPHLQPL
>19688
RPCDLLN
>19689
VMTGLAF
>19690
QRLPPTM
>19691
RDMASAA
>19692
AASVGHL
>19693
HQAIPAP
>19694
KTLEQSP
>19695
WLQKWSS
>19696
AHTGFSV
>19697
MPHSPPT
>19698
TNHAHMA
>19699
NELHQTY
>19700
GHVHRHL
>19701
GASPSNG
>19702
VPPNTPR
>19703
TTYLGPG
>19704
RTTPVLW
>19705
GKPEFPQ
>19706
RWPDSTK
>19707
QSPDMNS
>19708
APFLQTY
>19709
EQTPLFQ
>19710
SHHGASS
>19711
VAAGRAL
>19712
DHGTPRN
>19713
AIPINTW
>19714
LATTRLP
>19715
QPRLPLK
>19716
GPAATVY
>19717
WTTPEGG
>19718
LTQADPS
>19719
TVAALRW
>19720
TLPTDLT
>19721
LVQKHNL
>19722
APTSLHG
>19723
ALSFAPV
>19724
WRLSSGA
>19725
LSKEPSF
>19726
HPPQPLS
>19727
GSQPSNS
>19728
AITTQAF
>19729
ESQNLWR
>19730
TIPLTMT
>19731
THGQSTP
>19732
KVGTTSQ
>19733
HPMPPMV
>19734
HASPALF
>19735
SVGTRVP
>19736
KPLSVTQ
>19737
LPMLIGL
>19738
IHCCTSM
>19739
WMPSPQL
>19740
STSLAQR
>19741
HTDTCPQ
>19742
AAAQTLG
>19743
LVLAPTK
>19744
TPLPAAR
>19745
VLPAAPP
>19746
HTPLMST
>19747
ALSSATM
>19748
QVHIPVT
>19749
ALMAPCA
>19750
GQTMTCP
>19751
QAATPRL
>19752
SHRGHGF
>19753
VLTGPLC
>19754
AAQSRVM
>19755
QTVPLPD
>19756
TMAFLNL
>19757
AQMTAED
>19758
ATGPRPN
>19759
ATSVPGP
>19760
AITASSD
>19761
ALWTSCA
>19762
QLSSRIA
>19763
GTRLTHS
>19764
RPDPPAL
>19765
EHQLKSI
>19766
AASIQHS
>19767
VPHVVPE
>19768
QDTLYSS
>19769
HNSPSSR
>19770
QWRAFSD
>19771
TVENSSY
>19772
LRAHYTS
>19773
TAHDIDA
>19774
AMVAVPK
>19775
QTDNRTE
>19776
GPTNGAR
>19777
QPNLYPP
>19778
SATIMLP
>19779
WRLNLLQ
>19780
MERALIR
>19781
DELRYSP
>19782
QQRATNS
>19783
TAQLTSV
>19784
HAPQRGM
>19785
LTHEPDL
>19786
AQKPFIP
>19787
QQSSTPK
>19788
QPGCSSC
>19789
VPPLVRN
>19790
AKPSPKD
>19791
KLQPMRS
>19792
TQGVTMH
>19793
RPMVLLP
>19794
TQKISAL
>19795
HRANLPP
>19796
SEDVWAM
>19797
LSPHTYL
>19798
TPLPVGT
>19799
LQMRDIG
>19800
MHQPGHP
>19801
KVLQPHD
>19802
RILTVTV
>19803
ATKVETL
>19804
MVPLHIL
>19805
ATTRIVW
>19806
KASPVAC
>19807
QQLPEHD
>19808
ACMPPLK
>19809
KPVLSTR
>19810
HKDHREF
>19811
TRLDVKV
>19812
QPHISKR
>19813
TTTTTLA
>19814
RYPDLTA
>19815
SPPNRTL
>19816
YSWPYPF
>19817
ALLHNPT
>19818
TPKLVNI
>19819
GWGWPNQ
>19820
SYRPPQT
>19821
TSLPTSA
>19822
TWWKTPI
>19823
KQMVPST
>19824
QSQQFHN
>19825
IPFAGRH
>19826
TPVTLVS
>19827
THYDPRA
>19828
RIGSASL
>19829
ANLAPRH
>19830
QPTLYLE
>19831
TYGAANH
>19832
ASVPVLP
>19833
IDPMPPH
>19834
QCCLPLQ
>19835
ASIGLAV
>19836
TAVLQVA
>19837
HLKPYPN
>19838
TLGPSPI
>19839
TPGCLTP
>19840
RMQHASI
>19841
RVNTVVE
>19842
ASQLPWL
>19843
RHMFDWH
>19844
YTSTYQK
>19845
HTLPLKP
>19846
AYTPLPP
>19847
DAVIVSA
>19848
TPDLRPD
>19849
KTRLVVD
>19850
QPSEPDL
>19851
TWHLMYV
>19852
WSGARDE
>19853
LSLPAPS
>19854
MRHEGAA
>19855
GPGSLRQ
>19856
TRIQPML
>19857
SQLEYLA
>19858
VLPLLYE
>19859
GGKQPFR
>19860
THSVAST
>19861
SQPPGRS
>19862
QKMPRSS
>19863
TTASLLS
>19864
TNHGPYS
>19865
HMAFAPN
>19866
VAGQGAS
>19867
QETSPHL
>19868
GAPKSVQ
>19869
MQTTVFL
>19870
GQLKSNP
>19871
TEEPSPV
>19872
TKPRFPD
>19873
EVSTAGA
>19874
VHPPWDS
>19875
GPFLDIV
>19876
SGMQLPS
>19877
TPLYLSL
>19878
QPQQHPR
>19879
APLLHGA
>19880
SASTGTP
>19881
QPNVLKR
>19882
NPTYALH
>19883
ARWPTLP
>19884
HVALRMI
>19885
LPAVIHC
>19886
ATVPHLT
>19887
QSQHTSV
>19888
TMQTGRT
>19889
RWILNTT
>19890
VPITPLH
>19891
GLNNFHS
>19892
QAPVPML
>19893
DEPSTYT
>19894
TPNPPAR
>19895
WSYQQSV
>19896
ALHSWSY
>19897
TSAALRH
>19898
QKDTRSH
>19899
QDVSPRR
>19900
YPTPDYS
>19901
RAPIDSL
>19902
NLAALLP
>19903
HTDSRSD
>19904
HSEPQLT
>19905
HLYALEV
>19906
RPIPPHL
>19907
SPQHLSK
>19908
QENAWIT
>19909
APASTAR
>19910
AKVNGGQ
>19911
ATHPSPL
>19912
TKPVNPH
>19913
HTHQTLV
>19914
QPRTMLL
>19915
TGAHSPG
>19916
TVPLLPT
>19917
MRPTSLL
>19918
TTLHHIN
>19919
MQMSPLR
>19920
HWWCMHS
>19921
LHKQLMV
>19922
ATADSTL
>19923
HAPLLSP
>19924
DLRIRHY
>19925
ACRLYTS
>19926
DVTPTNG
>19927
QVRDPGV
>19928
RSVHTHQ
>19929
QPTTVQS
>19930
AQSPSPW
>19931
TQGEHCA
>19932
AGPPTHD
>19933
GTQVLWH
>19934
GPGPSSM
>19935
LAARTML
>19936
STMYSHL
>19937
TTSSYGQ
>19938
ADRLKSL
>19939
RSAPNPD
>19940
WAAGLLS
>19941
DPVEARS
>19942
RPTPQHM
>19943
ASTRVPA
>19944
DSALQDQ
>19945
QPPSIKQ
>19946
HPNTPLF
>19947
NGLANVG
>19948
AGSNSSR
>19949
LLPGTGI
>19950
QRPAHAA
>19951
QPASVYC
>19952
ANPVAPQ
>19953
RTAYYST
>19954
GPPVPMY
>19955
QLMGTAL
>19956
QPPLLYS
>19957
QSSPLRA
>19958
RWPLHLT
>19959
AVYKLTS
>19960
RHIHQIP
>19961
QPANQNL
>19962
TPWANTA
>19963
ATRYPGT
>19964
TLQADKS
>19965
DSRENAH
>19966
STMALNT
>19967
ERTDGFV
>19968
YWARGDY
>19969
LRPLHML
>19970
ATDLARP
>19971
MWRGLPI
>19972
TEKTPMR
>19973
QSFQAPG
>19974
RTLEYPR
>19975
QSEFWFP
>19976
STHYGLW
>19977
TLPLVLL
>19978
HNTHVLQ
>19979
AHHLPLW
>19980
KPTPWTL
>19981
QYVMHGE
>19982
WTPAPDQ
>19983
EPRPGVT
>19984
NPHTSLV
>19985
DRWMMRS
>19986
MTLNKSL
>19987
TPMVKLQ
>19988
ADLSPRD
>19989
WTPDESK
>19990
THPPPLY
>19991
LSLPSPS
>19992
VPLWPHR
>19993
TTQWMPT
>19994
LQSAIHH
>19995
LHASRSS
>19996
ALTGSGT
>19997
APWTQEP
>19998
TPHPLFH
>19999
THGMVYK
>20000
ESTHPTR
